# Supplementary material for: Global Down-regulation of Gene Expression Induced by Mouse Mammary Tumor Virus (MMTV) in Normal Mammary Epithelial Cells
Source: Viruses. 2023 May 2;15(5):1110. doi: 10.3390/v15051110 (PMC10223558; doi:10.3390/v15051110)
Supplement: Supplementary file 1 [file viruses-15-01110-s001.zip]

Archive with 3 entries (3 files):
- Supplementary Data S1-S16.xlsx
- Supplementary Figures S1-S4.pdf
- Supplementary File S1_Hub Genes.pdf
