# Supplementary material for: Global Down-regulation of Gene Expression Induced by Mouse Mammary Tumor Virus (MMTV) in Normal Mammary Epithelial Cells
Source: Viruses. 2023 May 2;15(5):1110. doi: 10.3390/v15051110 (PMC10223558; doi:10.3390/v15051110)
Supplement: Supplementary file 1 [file viruses-15-01110-s001.zip › Supplementary Data S1-S16.xlsx]

## Sheet: S1-17346 genes
Gene ID	Gene Symbol	CTRL1 Expression	CTRL1 Read Count	CTRL2 Expression	CTRL2 Read Count	CTRLavg Expression	MMTV1 Expression	MMTV1 Read Count	MMTV2 Expression	MMTV2 Read Count	MMTVavgExpression	log2 (MMTV / CTRL)	Pvalue (MMTV / CTRL)	Qvalue (MMTV / CTRL)			GeneSymbol
72925	44621	0.13	20	0.08	12	0.105	0.3	49	0.23	38	0.265	1.39316	0.0391289	0.0957218			ACHE
66112	44621	0.22	18	0.3	25	0.26	0.08	7	0.15	13	0.115	-1.1594	0.198279	0.362415			ACY1
67247	44622	70.26	3645	78.26	4028	74.26	54.4	2916	50.38	2758	52.39	-0.489242	0.000145	0.000691			ADARB1
224703	44622	13.1	742	13.07	757	13.085	10.42	623	10.53	641	10.475	-0.299053	0.0724992	0.160092			ADPRH
26357	Abcg2	4.98	432	4.53	395	4.755	3.37	303	2.96	266	3.165	-0.591746	0.00620487	0.0193852			PARP1
329165	Abi2	9.03	2103.57	8.04	1886.73	8.535	8.76	2126.01	8.57	2097.05	8.665	0.030217	0.817212	0.892298			AGTR1
11423	Ache	0.09	10	0.07	6	0.08	0.12	12	0.11	10	0.115	0.409952	0.713036	0.866616			AHR
269275	Acvr1c	0.01	2	0	1	0.005	0.01	3	0	0	0.005	-0.0492407	0.986432	0.994715			AIF1
109652	Acy1	5.43	294	6.65	367	6.04	7.7	442	7.23	419	7.465	0.326718	0.14042	0.275398			AKR1B1
208936	Adamts18	0.02	3	0	0	0.01	0	0	0	0	0	-3.06386	0.525322	0.731116			ALOX15
30806	Adamts8	0.03	6	0.04	7	0.035	0.03	5	0.02	4	0.025	-0.584677	0.681997	0.842179			ALOX15B
101401	Adamts9	0	0	0	1	0	0.01	3	0.01	2	0.01	2.26108	0.448979	0.662414			ALPL
110532	Adarb1	3.96	1018	3.94	1029	3.95	5.17	1404	5.19	1420	5.18	0.411242	0.0038126	0.0127145			AMH
11544	Adprh	28.3	1689	32.61	1983	30.455	32.12	2030	31.11	1984	31.615	0.0741989	0.610699	0.797846			BIN1
226250	Afap1l2	13.55	2059	13.61	2105	13.58	18.46	2964	18.55	3005	18.505	0.46643	0.000163	0.000768			ANXA1
229709	Ahcyl1	44.26	6544	40.89	6178	42.575	38.98	6073	38.56	6085	38.77	-0.117848	0.287812	0.481706			ANXA7
66395	Ahnak	113.26	61835	96.74	46555	105	149.79	83800	143.29	79782	146.54	0.543304	0.000108	0.000532			APAF1
11622	Ahr	5.75	1230	4.18	911	4.965	2.5	565	2.8	639	2.65	-0.880792	3.7e-06	2.5e-05			APC
11629	Aif1	0.09	3	0.03	1	0.06	0.06	2	0.05	2	0.055	-0.0457668	0.98416	0.994715			FAS
383619	Aim2	0.06	5	0.07	5.89	0.065	0.01	1	0.04	3	0.025	-1.37428	0.451984	0.665439			ARF1
13722	Aimp1	32.81	1361	28.52	1206	30.665	62.88	2769	52.85	2347	57.865	0.942887	1.49e-10	2e-09			ARG1
231872	Aimp2	29.68	1270	33.51	1469	31.595	80.09	3665	78.39	3604	79.24	1.354	1.48e-22	6.78e-21			RHOA
11632	Aip	28.94	1586.46	34.99	1954.37	31.965	48.94	2802.6	45.52	2606.13	47.23	0.556627	0.000275	0.00123713			RHOB
83397	Akap12	1.46	357	1.23	305	1.345	1.17	300	1.34	348	1.255	-0.082424	0.716086	0.869109			RND3
19378	Aldh1a2	0	0	0.02	2	0.01	0.02	2	0	0	0.01	-0.0692802	0.985451	0.994715			PHOX2A
11687	Alox15	1.57	179	1.09	146	1.33	0.93	220	0.97	190	0.95	0.283707	0.319094	0.522017			ARNTL
11647	Alpl	23.43	2209	52.22	5007	37.825	8.18	814	8.54	864	8.36	-2.16417	0.000166	0.000782			ASCL1
72345	Amer1	3.37	1118	2.72	916	3.045	3.44	1201	2.59	914	3.015	0.00487777	0.979062	0.994715			ASS1
11705	Amh	0.32	21	0.27	18	0.295	0.78	55	0.59	40	0.685	1.23238	0.0484569	0.114409			ZFHX3
17222	Anapc1	23.53	8086	20.16	7026	21.845	29.98	10896	28.04	10377	29.01	0.441582	0.00019	0.000884			ATF3
57875	Angptl4	20.14	1456	24.55	1808	22.345	47.08	3602	47.86	3696	47.47	1.10616	1.73e-13	3.39e-12			ATM
11737	Anp32a	48.4	3849	52.52	4252	50.46	49.23	4138	48.11	4085	48.67	-0.0322186	0.795894	0.88038			ATR
16952	Anxa1	451.03	23568	356.23	18970	403.63	390.52	21629	335.02	18720	362.77	-0.127356	0.351681	0.559451			AZGP1
11750	Anxa7	59.6	6516	54.45	6107	57.025	50.67	5707	50.39	5760	50.53	-0.190927	0.0872277	0.18721			BARD1
11783	Apaf1	1.97	504	1.79	464	1.88	1.32	355	1.25	341	1.285	-0.528204	0.00773524	0.0235699			BAX
11789	Apc	14.23	5921	9.57	4302	11.9	16.27	7138	16.14	7099	16.205	0.427649	0.00506046	0.0162742			BCR
11840	Arf1	320.7	21936	336.64	23449	328.67	405.01	29297	370.86	27092	387.935	0.259624	0.0226544	0.0600688			CEACAM1
11846	Arg1	139.74	7754	173.74	9824	156.74	7.62	448	9.56	567	8.59	-4.16906	4.02e-134	7.78e-131			BIK
214137	Arhgap29	4.78	938	4.59	925	4.685	3.9	813	3.7	774	3.8	-0.284158	0.067988	0.151755			PRDM1
69632	Arhgef12	37.69	15149	31.71	12806.8	34.7	44.89	18839.8	44.23	18755.4	44.56	0.375982	0.00157918	0.00587903			BLM
93760	Arid1a	14.71	4358	13.95	4207	14.33	19.74	6138	19.31	6068	19.525	0.458434	4.24e-05	0.00023			BMP2
77044	Arid2	12.83	4537	10.65	3831	11.74	13.75	5127	13.23	4985	13.49	0.221615	0.080245	0.174243			BMP4
219144	Arl11	0.09	5	0.04	2	0.065	0	0	0.02	1	0.01	-2.85288	0.292717	0.487805			BMPR1A
65106	Arl6ip5	90.24	4516	93.35	4761	91.795	135.29	7178	116.69	6246	125.99	0.479602	0.000155	0.000734			BMPR2
67211	Armc10	20.55	1576	19.09	1491	19.82	13.18	1069	15.36	1258	14.27	-0.4507	0.00289276	0.00997171			BNIP3L
233912	Armc5	8.9	1307.33	8.51	1279.85	8.705	8.08	1263.08	9.4	1483.05	8.74	0.0339856	0.822074	0.896153			FOXL2
11865	Arntl	7.9	877	6.71	767	7.305	8.16	959	9.35	1112	8.755	0.281387	0.0909982	0.19381			BRCA1
11898	Ass1	20.11	1238	27.82	1745	23.965	6.93	452	7.46	491	7.195	-1.7172	1.38e-17	4.26e-16			BRCA2
228790	Asxl1	17.53	4430	15.33	3928	16.43	15.24	4006	16.14	4309	15.69	-0.0592838	0.632344	0.804021			ZFP36L2
11910	Atf3	12.76	960	9.85	755	11.305	51.11	4067	46.87	3765	48.99	2.1401	1.98e-46	3.75e-44			KLF5
11920	Atm	6.04	2844	4.32	2068	5.18	7.63	3789	7.1	3563	7.365	0.53156	0.000865	0.00344101			BTK
234776	Atmin	9.45	1774	7.88	1494	8.665	9.05	1784	10.08	2008	9.565	0.163146	0.271328	0.461482			CAPG
245000	Atr	7.53	1695	6.15	1351	6.84	7.38	1713	7.58	1736.98	7.48	0.128234	0.399436	0.611634			CASP2
12005	Axin1	33.04	4399	38.11	4909	35.575	33.58	4639	33.66	4659	33.62	-0.0554128	0.656683	0.823361			CASP5
12006	Axin2	0.05	8	0.02	4	0.035	0.01	1	0.03	5	0.02	-1.047	0.531201	0.736707			CASP8
12007	Azgp1	0.22	11	0.24	12	0.23	0.36	19	0.38	20	0.37	0.708397	0.418437	0.631374			CAT
53325	Banp	8.07	932	7.19	835	7.63	12.89	1524	12.37	1460	12.63	0.703874	1.69e-06	1.21e-05			CAV1
104416	Bap1	19.87	2602	18.79	2498	19.33	36.21	5006	33.42	4669	34.815	0.871135	3.19e-13	6.07e-12			RUNX2
12021	Bard1	0.88	187	1.04	224	0.96	0.56	126	0.54	122	0.55	-0.783124	0.00824707	0.0249331			RUNX1
70350	Basp1	39.92	2811	42.32	3035	41.12	85.95	6404	73.91	5558	79.93	0.979259	1.05e-13	2.1e-12			CBFA2T3
74481	Batf2	0.02	1	0.06	4	0.04	0	0	0	0	0	-3.8272	0.267113	0.455784			RUNX3
12028	Bax	43.43	1384	46.82	1518	45.125	47.13	1596	48.7	1665	47.915	0.114623	0.419664	0.632802			CBL
170770	Bbc3	2.99	196	2.84	199	2.915	2.98	211	2.82	207	2.9	0.0286265	0.912839	0.955602			KRIT1
12042	Bcl10	13.47	1004	12.77	969	13.12	16.88	1331	15.85	1261	16.365	0.34101	0.018775	0.0509995			CCNC
12125	Bcl2l11	3.94	746.96	3.26	596.93	3.6	1.36	270	1.56	307	1.46	-1.26875	9.51e-10	1.14e-08			CD4
12029	Bcl6b	0.01	1	0	0	0.005	0	0	0	0	0	-1.49032	0.765499	0.871515			CD44
320376	Bcorl1	3.05	850	3.31	964	3.18	3.91	1158	3.88	1149	3.895	0.292918	0.0630763	0.142564			CDH1
110279	Bcr	14.55	3254	14.17	3251	14.36	11.89	2826	14.85	3633	13.37	-0.0629701	0.674719	0.836933			CDH4
56208	Becn1	51.92	4015.69	54.85	4320.2	53.385	57.55	4706.68	56.8	4690.08	57.175	0.119314	0.320118	0.523398			CDH5
12069	Bex2	0.12	4	0.06	2	0.09	0.09	3	0.06	2	0.075	-0.311323	0.875271	0.930172			CDH11
79362	Bhlhe41	6.65	1556	7.69	1833	7.17	6.82	1684	6.31	1575	6.565	-0.110764	0.463578	0.676046			CDH13
12124	Bik	0.77	28	0.55	21	0.66	0.11	4	0.23	9	0.17	-1.96453	0.0368124	0.0910011			CDH17
30948	Bin1	13.96	1058	17.34	1333	15.65	12.99	1047	14.42	1167	13.705	-0.165716	0.342371	0.549837			CDK2
53619	Blcap	13.55	1076	12.95	1046	13.25	12.69	1065	13.01	1102	12.85	-0.0223859	0.878468	0.932064			CDK6
12144	Blm	2.33	410	1.73	312	2.03	1.73	321	1.65	309	1.69	-0.247441	0.283139	0.476359			CDKN1A
17060	Blnk	6.68	534	7.16	583	6.92	6.16	521	5.49	469	5.825	-0.227802	0.227996	0.404253			CDKN1B
171543	Bmf	14.37	2595	13.24	2435	13.805	2.87	542	3.14	605	3.005	-2.18501	2.82e-52	6.91e-50			CDKN1C
12156	Bmp2	0	0	0	0	0	0.07	9	0.01	2	0.04	4.84836	0.0667807	0.149558			CDKN2A
12159	Bmp4	0.08	5	0.18	12	0.13	0.04	3	0.04	3	0.04	-1.56174	0.286126	0.480038			CDKN2B
12166	Bmpr1a	33.34	7079	27.89	6012	30.615	28.09	6292	27.63	6255	27.86	-0.112752	0.358087	0.56561			CDKN2C
12168	Bmpr2	23.9	10070	18.58	7940	21.24	19.19	8527	19.9	8936	19.545	-0.0953236	0.481021	0.692888			CDO1
12177	Bnip3l	51.75	6468	51.17	6510	51.46	42.5	5610	39.24	5229	40.87	-0.31287	0.00630335	0.0196541			CDX2
12189	Brca1	1.19	276	1	223	1.095	1.36	329	1.52	354	1.44	0.401598	0.0881904	0.188927			CEBPA
12190	Brca2	1.51	634	1.31	547	1.41	1.76	757	1.8	792	1.78	0.339605	0.0497214	0.11684			CEBPD
26992	Brd7	59.75	5621	53.82	5101	56.785	75.48	7522	72.84	7333	74.16	0.418263	0.000248	0.00112532			CFTR
72308	Brf1	13.93	2083	14.01	2052	13.97	11.74	1599	11.99	1673	11.865	-0.390476	0.00271504	0.00945645			CHD1
107392	Brms1	33.47	1624	33.55	1673	33.51	43.09	2222	43.81	2284	43.45	0.397555	0.00222966	0.00796182			CHEK1
381979	Brsk1	1.53	174.78	1.8	211.88	1.665	0.17	20	0.1	12	0.135	-3.64337	1.3e-16	3.6e-15			CHUK
12227	Btg2	11.14	1324	12.02	1455	11.58	10.12	1271	3.84	487	6.98	-0.715065	0.278665	0.470507			CLU
12228	Btg3	22.8	1065	23.18	1135	22.99	28.61	1470	28.53	1460	28.57	0.35997	0.0121558	0.0349884			CNN1
56057	Btg4	0.08	4	0.1	5	0.09	0.15	8	0.09	5	0.12	0.475796	0.740913	0.871515			KLF6
63955	Cables1	7.21	925	7.17	936	7.19	4.47	601	4.78	654	4.625	-0.621342	0.000141	0.000678			MAP3K8
12294	Cacna2d3	0.04	5	0.06	7	0.05	0	0	0.02	2	0.01	-2.63959	0.20148	0.366613			CREBBP
54725	Cadm1	7.68	1313	7.07	1220	7.375	1.01	185	0.96	174	0.985	-2.87113	6.77e-59	2.27e-56			CREM
239857	Cadm2	0.01	2	0	0	0.005	0	1	0	0	0	-1.03765	0.81064	0.887195			CSF2
260299	Cadm4	16.63	1368	15.94	1335	16.285	13.27	1154	15.43	1355	14.35	-0.160051	0.291228	0.485882			CSNK1A1
66259	Camk2n1	0.63	88	0.83	118	0.73	0.39	58	0.78	117	0.585	-0.290053	0.513903	0.724081			CST5
100072	Camta1	9.78	2305	8.9	1888	9.34	5.74	1165	6.53	1251	6.135	-0.846553	1.75e-08	1.74e-07			CST6
12332	Capg	222.14	10582	250.22	12168	236.18	112.19	5692	136.71	6987	124.45	-0.897423	5.17e-10	6.41e-09			CTGF
320662	Casc1	0.04	4	0.14	12	0.09	0.23	26	0.15	13	0.19	1.22527	0.232592	0.410854			CTNNA2
12366	Casp2	21.24	2824	20.28	2773	20.76	16.1	2265	17.9	2554	17	-0.268601	0.0394627	0.0964163			CTNND1
12370	Casp8	13.05	1235	13.88	1325	13.465	12.78	1254	11.86	1192	12.32	-0.119243	0.414069	0.626357			CUX1
12359	Cat	91.74	8980	89.34	8905	90.54	55.11	5701	60.8	6351	57.955	-0.622252	1.14e-07	1e-06			CYB5A
12389	Cav1	143.17	13628	146.38	13842	144.775	42.73	4080	49.94	4799	46.335	-1.68233	7.92e-41	1.16e-38			CYLD
12398	Cbfa2t3	0.04	13	0.04	12	0.04	0.07	21	0.03	8	0.05	0.161239	0.869608	0.926163			DAB2
12402	Cbl	11.63	4155	8.46	3081	10.045	12.71	4800	12.43	4742	12.57	0.348725	0.0211426	0.0566232			DACH1
12419	Cbx5	18.32	5084	15.22	4551	16.77	14.58	3968	13.58	4044	14.08	-0.318084	0.00753694	0.0230019			DAPK1
67500	Ccar1	37.37	6191	30.33	5141	33.85	58.11	9974	50.97	8902	54.54	0.684743	2.03e-07	1.7e-06			DAPK3
219158	Ccar2	13.99	2014	14.08	2058	14.035	9.05	1374	9.29	1424	9.17	-0.594415	7.8e-06	4.94e-05			BRINP1
232664	Ccdc136	9.01	1465.97	10.11	1659	9.56	6.94	1118.06	7.58	1203	7.26	-0.482548	0.0014216	0.00534844			DCC
207209	Ccdc154	0.11	6	0.09	5	0.1	0.03	3	0.12	8	0.075	-0.0509981	0.972132	0.994715			DCN
51813	Ccnc	16.86	1891.02	13.66	1514.02	15.26	19.06	2088.12	17.32	1995.06	18.19	0.210874	0.157066	0.301399			DDB2
17151	Ccndbp1	27.55	1646	30.35	1836	28.95	25.34	1596	24.47	1543	24.905	-0.20346	0.151482	0.292707			GADD45A
12504	Cd4	0	0	0	0	0	0.01	1	0	0	0.005	1.38936	0.780999	0.871515			DDX3X
12505	Cd44	13.21	2602	13.97	2804	13.59	15.79	3265	15.21	3173	15.5	0.198481	0.114879	0.234142			DEFB1
12521	Cd82	49.89	3378	61.67	4236	55.78	14.95	1062	16.9	1214	15.925	-1.79693	5.87e-29	4.09e-27			DFFA
214498	Cdc73	9.9	2744	8.19	2317	9.045	15.47	3987	14.22	3681	14.845	0.547872	4.24e-05	0.00023			DFNA5
109332	Cdcp1	17.04	3403	14.27	2927	15.655	19.38	4073	19.81	4204	19.595	0.33528	0.00816463	0.0247139			DLG1
12550	Cdh1	129.69	22327	125.71	22027	127.7	103.55	18809	108.49	19907	106.02	-0.248902	0.0196938	0.0532263			DMBT1
12552	Cdh11	2.78	528.43	2.05	399.35	2.415	3.65	732.99	3.08	628.1	3.365	0.502152	0.0141727	0.0399285			DMD
12554	Cdh13	11.01	1626	10.26	1544	10.635	15.25	2366	11.51	1804	13.38	0.342882	0.0345628	0.0863104			DNMT1
12557	Cdh17	0.02	2	0.01	1	0.015	0.01	1	0.05	7	0.03	1.36743	0.523249	0.730382			DNMT3A
12561	Cdh4	0	1	0	0	0	0	0	0.01	3	0.005	1.53828	0.692918	0.850777			DNMT3B
12562	Cdh5	0.01	1	0	0	0.005	0	0	0.01	1	0.005	-0.0465652	0.992564	0.994715			DOK1
12566	Cdk2	14.02	1244	13.8	1193	13.91	10.99	1011	10.42	1005	10.705	-0.326188	0.0240017	0.0630579			DPH1
13445	Cdk2ap1	138.15	6427.96	176.54	8372.98	157.345	222.15	10965	201.82	10048	211.985	0.450357	0.00303449	0.0104067			DPP4
12571	Cdk6	16.79	7592.7	16.73	7697	16.76	24.9	11867.9	24.73	11909	24.815	0.58397	6.57e-08	5.95e-07			DSC3
12575	Cdkn1a	36.81	2676	43.37	3212	40.09	15.06	1159	16.67	1294	15.865	-1.31764	1.04e-17	3.24e-16			DSP
12576	Cdkn1b	51.92	4783	44.43	4168	48.175	33.43	3255	37.07	3645	35.25	-0.427112	0.00108521	0.00421589			DUSP1
12577	Cdkn1c	0.1	7	0.16	12	0.13	0.07	5	0.13	10	0.1	-0.397441	0.739384	0.871515			DUSP5
12578	Cdkn2a	55.43	1877	54.63	1887	55.03	43.4	1563	41.38	1502	42.39	-0.349369	0.00825915	0.0249653			DUSP6
12579	Cdkn2b	22.62	1180	22.38	1190	22.5	32.86	1817	28.18	1572	30.52	0.462887	0.00165017	0.00611325			DUSP9
12580	Cdkn2c	15.2	819	14.49	783	14.845	8.59	521	9.96	629	9.275	-0.530661	0.00308687	0.0105531			E2F1
12583	Cdo1	0.99	54	0.99	55	0.99	2.74	159	1.56	90	2.15	1.13842	0.00839082	0.0252974			E2F2
26365	Ceacam1	40.91	5462.86	35.04	4716.36	37.975	6.93	990	9.71	1417.52	8.32	-2.13154	4.02e-34	4e-32			E2F3
12606	Cebpa	7.72	782	7.94	818	7.83	6	642	7.07	764	6.535	-0.239632	0.171354	0.322933			ECT2
12609	Cebpd	16.16	1396.62	16.23	1428.18	16.195	31.12	2842.31	42.74	3941.67	36.93	1.21131	1.34e-12	2.35e-11			EDNRB
12638	Cftr	1.77	434	1.42	355	1.595	0.53	138	0.55	143	0.54	-1.54074	4.6e-10	5.75e-09			EEF1A1
12648	Chd1	13.24	4102	10	3151	11.62	14.99	4896	12.83	4235	13.91	0.281424	0.0648049	0.145771			EFNA5
269610	Chd5	0.32	113	0.29	108	0.305	0.81	317	0.64	251	0.725	1.30911	3.97e-06	2.66e-05			EGR1
12649	Chek1	1.07	140	1.03	137	1.05	2.04	283	1.81	253	1.925	0.899537	0.000763	0.00308232			EGR2
50883	Chek2	4.61	399.32	4.16	362.02	4.385	4.72	429.02	5.44	502.95	5.08	0.238838	0.245288	0.427939			EPHA2
231600	Chfr	21.77	2768	20.65	2657	21.21	17.63	2340	18.9	2515	18.265	-0.212676	0.0897918	0.19165			EMP1
98388	Chst10	0.97	116	1.02	125	0.995	0.66	84	0.69	88	0.675	-0.540063	0.127927	0.25562			EMP2
12675	Chuk	24.81	3783	20.65	3091.67	22.73	30.83	4706.77	28.96	4391.04	29.895	0.352988	0.00919019	0.0274413			EPAS1
71722	Cic	36.91	9890	38.29	10190	37.6	32.01	9183	35.27	10154	33.64	-0.107508	0.356284	0.563762			EPB41
17684	Cited2	67.44	5052	60.84	4642	64.14	95.66	7581	127.95	10235	111.805	0.826042	9.95e-08	8.8e-07			EPHA1
68379	Ciz1	19.17	2086	22.7	2511	20.935	27.23	3106	24.48	2815	25.855	0.310587	0.0361608	0.0895685			EPHA3
12737	Cldn1	16.3	2040	11.1	1414	13.7	6.86	907	10.61	1416	8.735	-0.621751	0.00595144	0.0187329			EPHB2
71908	Cldn23	8	562	7.35	526	7.675	0.98	73	0.95	71	0.965	-2.96993	4.2e-34	4.15e-32			EPHB3
12759	Clu	82.44	5636	136.41	9436	109.425	115.86	8336	117.88	8607	116.87	0.111471	0.771229	0.871515			EPHB4
68119	Cmtm3	10.36	611	9.52	573	9.94	2.5	163	1.78	112	2.14	-2.15877	6.76e-19	2.3e-17			EPHB6
67272	Cmtm5	4.21	145	5.83	215	5.02	0.7	25	1.33	53	1.015	-2.26216	3.1e-07	2.5e-06			ERBB4
66054	Cndp2	16.52	1339	17.44	1440	16.98	17.71	1518	17.24	1492	17.475	0.0616767	0.661283	0.82521			EYA4
12797	Cnn1	0.27	15	0.24	15	0.255	0.23	13	0.2	11	0.215	-0.374924	0.686322	0.845811			ERF
232791	Cnot3	26.41	3100.15	31.08	3660.74	28.745	34.71	4237.05	34.32	4206.03	34.515	0.266388	0.0503964	0.118123			ESR1
66797	Cntnap2	0	0	0	0	0	0.01	1	0	0	0.005	1.38936	0.780999	0.871515			ESR2
12848	Cops2	48.76	6263	39	5098	43.88	61.22	8301	52.88	7240	57.05	0.40074	0.00372827	0.0124595			ESRRB
102278	Cpne7	0.05	4	0.08	6	0.065	0	0	0	0	0	-4.82074	0.0670996	0.150099			ETS2
26427	Creb3l1	0.01	1	0.02	2	0.015	0.01	1	0	0	0.005	-1.64335	0.634353	0.805053			ETV6
12914	Crebbp	11.01	3943	10.21	3841	10.61	14.84	5717	14.67	5578	14.755	0.484383	1.85e-05	0.000109			EXT1
12916	Crem	3.96	350	2.88	261	3.42	3.24	324	2.8	279	3.02	-0.0697344	0.77705	0.871515			EXT2
381457	Crnn	0.02	1	0.06	4	0.04	0	0	0	0	0	-3.8272	0.267113	0.455784			EXTL1
12981	Csf2	0.37	14	0.31	12	0.34	0.07	3	0.15	6	0.11	-1.58187	0.184815	0.343248			EXTL2
94109	Csmd1	0.01	3	0	2	0.005	0.04	22	0.01	8	0.025	2.5336	0.0544162	0.126085			EXTL3
93687	Csnk1a1	139.06	17393	125.24	16826	132.15	181	23012	170.44	21947	175.72	0.341138	0.00124768	0.00476936			EZH1
215418	Csrnp1	2.53	301	2.46	297	2.495	5.81	715	6.28	791	6.045	1.27978	1.06e-11	1.67e-10			EZH2
73720	Cst6	5.45	835	5.84	910	5.645	4.46	721	4.57	746	4.515	-0.303938	0.0635632	0.143521			FABP3
13018	Ctcf	34.55	4977.81	29.89	4363.96	32.22	41.29	6259.7	41.15	6331.76	41.22	0.378995	0.00148787	0.00557488			FANCG
664799	Ctcfl	0.57	69.63	0.3	37.42	0.435	0.29	37.71	0.31	40.92	0.3	-0.509336	0.360349	0.568202			FBLN1
69274	Ctdspl	28.2	4738	32.56	5563	30.38	19.88	3525	22.8	4078	21.34	-0.49235	0.000595	0.00246886			FAT1
14219	Ctgf	419.01	38569	639.35	59926	529.18	145.37	14143	134.17	13180	139.77	-1.90674	5.48e-25	3.07e-23			FBP1
12386	Ctnna2	0	0	0	0	0	0.01	1	0	0	0.005	1.38936	0.780999	0.871515			GPC5
216033	Ctnna3	0.02	2	0.01	1	0.015	0	0	0	0	0	-3.07511	0.464895	0.676493			FH
67087	Ctnnbip1	24.05	2466	25.65	2678	24.85	8.25	894	9.3	1018	8.775	-1.48134	2.76e-24	1.44e-22			FHIT
12388	Ctnnd1	80.95	16090	79.16	15924	80.055	83.17	17341	82.79	17461	82.98	0.0676347	0.518142	0.726994			FHL1
26965	Cul1	71.61	8525	66.69	8068	69.15	85.39	10737	81.38	10333	83.385	0.292137	0.00727786	0.022309			FOXC1
71745	Cul2	14.72	1774	13.47	1618	14.095	22.7	2829	19.06	2398	20.88	0.571573	6e-05	0.000314			FOXO1
75717	Cul5	17.66	3834	13.76	3181	15.71	24.5	5710	23.45	5340	23.975	0.604149	4.42e-06	2.94e-05			FOXO3
13047	Cux1	37.4	5772	37.88	5814	37.64	62.11	11087	55.45	9899	58.78	0.803972	8.52e-12	1.36e-10			FLNA
15945	Cxcl10	0.34	14	0.27	11	0.305	1.18	51	1.54	67	1.36	2.18748	0.000562	0.00234516			FLT3
20315	Cxcl12	13.98	1374	11.96	1214	12.97	1.03	114	1.55	171	1.29	-3.23446	2.24e-51	5.29e-49			FXN
57266	Cxcl14	2.56	176	2.54	178	2.55	0.22	16	0.22	16	0.22	-3.52061	3.14e-16	8.36e-15			FRK
12765	Cxcr2	0.5	58.23	0.28	33.12	0.39	0.21	25.84	0.26	32.08	0.235	-0.723416	0.234638	0.41367			FUS
67393	Cxxc5	4.9	430	6.78	603	5.84	1.04	95	0.97	88	1.005	-2.55266	5e-21	2.05e-19			GALR1
56368	Cyb561d2	10.55	479	10.07	481	10.31	8.55	421	8.09	394	8.32	-0.289216	0.135091	0.266991			GAS1
109672	Cyb5a	76.32	1952	64.78	1688	70.55	24.91	670	24.6	686	24.755	-1.47627	6.72e-23	3.15e-21			GATA4
320635	Cyb5r2	0.5	25	0.83	47	0.665	2.85	151	2.28	130	2.565	1.90756	1.68e-05	0.0001			GBP1
114886	Cygb	0.08	7	0.02	2	0.05	0	0	0.07	7	0.035	-0.405487	0.839029	0.905843			GJA1
74256	Cyld	13.46	4235.52	11.1	3555.16	12.28	14.02	4644.71	13.72	4598.14	13.87	0.195144	0.127714	0.255222			GJB2
13132	Dab2	163.51	28542	171.54	30480	167.525	85.61	15825	124.36	23250	104.985	-0.648228	0.00013	0.000629			GPC3
69601	Dab2ip	10.54	2450	9.1	2138	9.82	10.61	2608	13.78	3391	12.195	0.335287	0.0353604	0.0879614			GLI1
13134	Dach1	0	0	0.01	2	0.005	0.03	7	0.01	3	0.02	2.25721	0.309796	0.511034			GNAT1
59036	Dact1	0.14	20	0.22	32	0.18	0.24	36	0.18	28	0.21	0.243147	0.716055	0.869109			SFN
69635	Dapk1	2.86	652	2.6	603	2.73	0.07	16	0.14	30	0.105	-4.82201	2.31e-53	6.1e-51			GPX3
13143	Dapk2	0.67	45	0.98	60	0.825	0.36	22	0.56	40	0.46	-0.814813	0.163332	0.311013			GRIN2A
13144	Dapk3	28.78	1779	31.62	1967	30.2	46.76	3053	49.05	3250	47.905	0.696983	1.9e-07	1.6e-06			GSK3B
13176	Dcc	0.01	6	0	2	0.005	0	2	0.01	3	0.005	-0.72325	0.69913	0.855045			GSN
55947	Dclre1a	8.94	1373	7.29	1156	8.115	11.23	1826	11.44	1893	11.335	0.50486	0.000513	0.00216576			GSTP1
13179	Dcn	494.53	35245	821.72	59598	658.125	182.35	13721	369.82	28157	276.085	-1.23628	0.0501203	0.117618			GSTT1
233805	Dcun1d3	2.11	459.66	1.95	433.76	2.03	3.05	702.66	2.56	593	2.805	0.485266	0.0105131	0.0308516			BRF1
107986	Ddb2	10.02	724.7	9.17	670.81	9.595	6.26	478.22	6.12	463.56	6.19	-0.619277	0.000443	0.00190154			GUCY2C
18214	Ddr2	0.3	98	0.38	124	0.34	0.28	95	0.34	121	0.31	-0.0940481	0.796176	0.880549			H2AFX
13205	Ddx3x	193.71	34538	140.03	25385	166.87	211.22	39678	192.36	36518	201.79	0.296307	0.0444312	0.106361			HDAC1
230073	Ddx58	58.25	11204	53.74	10518	55.995	89.6	18180	98.39	20167	93.995	0.767658	1.95e-11	2.98e-10			HIC1
13214	Defb1	0.15	5	0.06	2	0.105	0.14	5	0.08	3	0.11	0.145557	0.933301	0.969212			HIF1A
72121	Dennd2d	7.53	834.49	6.41	737.85	6.97	4.04	449.14	4.11	496.43	4.075	-0.785145	1.1e-05	6.78e-05			HINT1
13347	Dffa	5.86	439	5.06	415	5.46	6.97	589	6.73	569	6.85	0.38683	0.0362645	0.0897871			HIVEP1
66593	Diablo	21.14	1558.58	21.78	1635.69	21.46	23.3	1817.66	23.15	1822.63	23.225	0.135321	0.31246	0.514306			ZBTB48
192119	Dicer1	10.81	4060	8.4	3174	9.605	8.79	3455	8.82	3508	8.805	-0.105892	0.458511	0.671564			NR4A1
23856	Dido1	15.46	4658	12.31	3628.99	13.885	25.94	8837.01	23.92	8287	24.93	0.996442	1.08e-12	1.92e-11			FOXA1
208666	Diras1	0.23	26	0.06	7	0.145	0.08	9	0.13	15	0.105	-0.503097	0.619258	0.798244			FOXA2
13380	Dkk1	0	0	0	0	0	0.02	2	0	0	0.01	2.3884	0.625416	0.798244			HNF4A
50781	Dkk3	0.02	3	0.02	3	0.02	0	0	0.01	1	0.005	-2.63724	0.347432	0.555024			ONECUT1
50768	Dlc1	31.68	7626	26.42	6471	29.05	23.01	5836	24.62	6311	23.815	-0.266234	0.0350125	0.0872524			HPGD
320256	Dlec1	0.24	47	0.4	74.02	0.32	0.13	26.02	0.09	22	0.11	-1.3904	0.0153933	0.0429021			HRG
13383	Dlg1	49.94	8865.99	42.83	7793.69	46.385	42.4	7927	47.63	9031.77	45.015	-0.0259586	0.836901	0.904499			HSPD1
13386	Dlk1	0.01	1	0.06	3	0.035	0	0	0	0	0	-3.50364	0.349709	0.557229			DNAJB1
13405	Dmd	4.7	1135	3.97	956	4.335	1.37	292	2.11	457	1.74	-1.53232	1.18e-11	1.84e-10			IRF8
23857	Dmtf1	18.52	2670.93	15.95	2323.19	17.235	22.06	3294.97	20.13	3060.54	21.095	0.295954	0.0238234	0.0627031			ID4
83945	Dnaja3	32.61	3199	31.31	3121	31.96	53.42	5570	53.1	5574	53.26	0.765558	1.82e-11	2.77e-10			IDH1
81489	Dnajb1	42.38	4914	39.37	4654	40.875	41.27	5058	33.72	4174	37.495	-0.104173	0.438371	0.651902			IFI16
67035	Dnajb4	19.22	1880	15.61	1554	17.415	25.8	2668	24.15	2524	24.975	0.545021	0.000118	0.000578			IGF1
230935	Dnajc11	19.32	2201	20.21	2340	19.765	33.84	4064	32.16	3900	33	0.757025	1.12e-09	1.33e-08			IGF2R
213236	Dnd1	0.62	34	0.5	28	0.56	1.57	92	1.27	75	1.42	1.37776	0.0045293	0.014804			IGFALS
13433	Dnmt1	33.42	6966	34.69	7289	34.055	16.35	3572	21.73	4796	19.04	-0.821619	1.15e-07	1.01e-06			IGFBP3
13435	Dnmt3a	7.49	2855	6.52	2423	7.005	5.22	2052	5.27	2055	5.245	-0.413442	0.00217588	0.00778736			IGFBP4
13436	Dnmt3b	1.19	191	1	159	1.095	0.9	152	0.95	162	0.925	-0.208061	0.474954	0.687054			IGFBP5
13448	Dok1	13.82	909	14.77	957	14.295	13.03	917	16.99	1211	15.01	0.136407	0.451555	0.665312			IGFBP7
13449	Dok2	0.25	25	0.24	19	0.245	0.16	19	0.16	17	0.16	-0.340447	0.659622	0.824433			CXCR2
27261	Dok3	0.69	65	0.61	55	0.65	2.16	229	1.28	118	1.72	1.47975	0.000353	0.00154656			IL17A
116905	Dph1	9.57	767.82	10.07	822.35	9.82	13.69	1161.06	13.18	1128.38	13.435	0.473125	0.00217892	0.00779663			ILK
13482	Dpp4	0.21	26.28	0.24	30.3	0.225	0.18	23.73	0.12	16.24	0.15	-0.576145	0.42328	0.636145			ING1
13507	Dsc3	0.01	1	0	0	0.005	0.01	2	0	0	0.005	0.950799	0.82675	0.898381			ING2
109620	Dsp	59.25	21083	53.57	19102	56.41	55.9	20658	62.45	23322	59.175	0.0782183	0.509112	0.719252			CXCL10
19252	Dusp1	48.76	3601	19.6	1474	34.18	24.38	1905	29.33	2313	26.855	-0.312217	0.611688	0.797846			PDX1
105352	Dusp22	10.91	847.72	12.36	1023.86	11.635	10.3	777.76	10.37	777.82	10.335	-0.321506	0.0640692	0.144359			IRF1
240672	Dusp5	4.77	204	5.53	241	5.15	4.03	183	4.94	226	4.485	-0.175756	0.522037	0.72987			IRF3
67603	Dusp6	4.38	471	4.45	488	4.415	9.87	1122	11.67	1340	10.77	1.30718	3.8e-14	8.01e-13			IRF4
75590	Dusp9	0.17	18	0.12	13	0.145	1.22	134	0.94	105	1.08	2.89528	6.96e-09	7.29e-08			IRF5
13555	E2f1	3.24	338	3.61	383	3.425	2.5	276	3.1	345	2.8	-0.26915	0.248503	0.432015			ITGA5
242705	E2f2	3.46	570	2.2	364	2.83	2.13	363	1.75	316	1.94	-0.509398	0.0422551	0.102092			ITGA7
13557	E2f3	5.35	965	4.57	841	4.96	8.48	1624	8.16	1580	8.32	0.775236	1.43e-07	1.23e-06			ITGAV
74427	Eaf1	15.92	2619	14.72	2465	15.32	22.44	3896	20.62	3615	21.53	0.510574	3.19e-05	0.000178			ITGB1
106389	Eaf2	2.12	141.99	1.98	126.95	2.05	2.69	171.87	1.66	110.8	2.175	0.0214026	0.950671	0.982444			ITGB3
13593	Ebf3	0	0	0.01	1	0.005	0	0	0	0	0	-1.50815	0.762719	0.871515			JUP
13605	Ect2	2.63	408	2.21	352	2.42	2.65	434	2.8	469	2.725	0.197009	0.333345	0.5392			CD82
245527	Eda2r	0.11	25	0.05	13	0.08	0.01	3	0.02	3	0.015	-2.71087	0.0188003	0.051049			KISS1
13626	Eed	14.92	1184	13.21	1071	14.065	20.69	1739	18.67	1595	19.68	0.511961	0.000367	0.00160429			KRT19
13627	Eef1a1	2831.3	192095	3119.74	215615	2975.52	2612.73	187609	3041.87	220455	2827.3	-0.052575	0.685972	0.845811			LGALS7
66143	Eef1e1	19.19	733	17.02	663	18.105	43.93	1783	40.61	1662	42.27	1.25102	3.17e-17	9.5e-16			LIFR
13640	Efna5	37.43	7637	40.82	8471	39.125	25.42	5470	27.81	6048	26.615	-0.53764	2.13e-05	0.000124			LLGL1
112405	Egln1	34.14	4652	42.09	5838	38.115	44.53	6406	42.33	6150	43.43	0.204445	0.158013	0.302806			VWA5A
112407	Egln3	1.03	106	1.8	188	1.415	0.29	31	0.61	67	0.45	-1.64202	0.000597	0.00247476			LOX
13653	Egr1	199.29	23608	60.01	7237	129.65	140.15	17534	88.67	11203	114.41	-0.145976	0.860431	0.920817			LRMP
13654	Egr2	2.59	335.64	1.47	199.18	2.03	2.95	381.04	0.97	144.67	1.96	-0.0738045	0.854598	0.91655			LSAMP
57440	Ehd3	0	0	0	0	0	0.01	1	0	0	0.005	1.38936	0.780999	0.871515			LTF
13661	Ehf	152.3	25973	141.38	24536	146.84	142.83	25698	169.55	30828	156.19	0.110083	0.381798	0.591786			MARCKS
13663	Ei24	46.61	3878	44.91	3816	45.76	45.28	3995	40.96	3660	43.12	-0.0601813	0.616922	0.798244			SMAD2
66085	Eif3f	135.81	7697	158.77	9169	147.29	179.49	10777	182.05	11029	180.77	0.316177	0.0161288	0.0446589			SMAD4
13730	Emp1	68.95	7218	62.39	6648	65.67	31.93	3532	35.47	3961	33.7	-0.940066	1.9e-14	4.18e-13			MAL
13731	Emp2	91.8	12209	97.45	13193	94.625	89.85	12615	82.47	11695	86.16	-0.117054	0.317154	0.519783			MAT2A
13819	Epas1	3.22	672	2.87	609	3.045	0.89	196	1.28	284	1.085	-1.46803	2.19e-10	2.88e-09			MAX
269587	Epb41	14.7	3179	12.74	2779	13.72	12	2679.98	12.65	2853	12.325	-0.158765	0.22083	0.393958			MCC
13823	Epb41l3	4.86	731	4.99	761	4.925	3.89	613	2.57	411	3.23	-0.596559	0.00626896	0.0195674			MAP3K4
13835	Epha1	55.44	6946.81	59.32	7575.92	57.38	34.27	4548.97	38.48	5162.25	36.375	-0.634183	7.83e-07	5.93e-06			MEN1
13836	Epha2	2.74	402	2.61	377	2.675	3.95	613	5.46	861	4.705	0.867879	5.85e-05	0.000307			MLH1
13837	Epha3	0.01	1	0	0	0.005	0	0	0	0	0	-1.49032	0.765499	0.871515			FOXO4
13844	Ephb2	0.01	6	0.01	6	0.01	0	2	0.01	4	0.005	-1.05252	0.509336	0.719277			MME
13845	Ephb3	31.4	5047	35.38	5788	33.39	15.63	2652	17.59	3015	16.61	-0.989059	9.73e-13	1.74e-11			MNT
13846	Ephb4	53.05	8934	61.82	10596	57.435	29.85	5305	41.68	7483	35.765	-0.665067	0.000117	0.00057			MSH2
13848	Ephb6	29.82	4301	36.89	5438	33.355	22.95	3481	27.45	4214	25.2	-0.394666	0.0142738	0.0401549			MSMB
13875	Erf	27.79	3765	29.73	4100	28.76	33.1	4734	38.5	5562	35.8	0.335029	0.0135197	0.0383182			MST1
74155	Errfi1	9.48	1112	6.46	773	7.97	9.3	1147	10.58	1323	9.94	0.340127	0.0780638	0.17035			MST1R
13982	Esr1	0.72	170	0.89	212	0.805	0.73	178	0.74	181	0.735	-0.144161	0.612908	0.798244			MT1F
13983	Esr2	0.08	10	0.05	6	0.065	0.08	11	0.07	10	0.075	0.342908	0.760801	0.871515			MT1G
207920	Esrp1	73.97	10959	69.58	10501	71.775	79.54	12469	82.41	13045	80.975	0.197117	0.0678342	0.15145			MT1M
26380	Esrrb	0	0	0	0	0	0.01	2	0.01	1	0.01	2.97429	0.485312	0.694305			MT2A
23872	Ets2	71.36	9817	59.62	8349	65.49	64.96	9434	65.29	9576	65.125	0.0140083	0.907345	0.951586			MTAP
14011	Etv6	19	3945	16.76	3510	17.88	19.28	4192	20.35	4466	19.815	0.163943	0.182994	0.340482			MXI1
14042	Ext1	31.72	4249	31.21	4255	31.465	65.56	9271	55.39	7911	60.475	0.961629	2.71e-14	5.81e-13			GADD45B
14043	Ext2	54	5984	62.37	7028	58.185	50.81	5958	53.78	6368	52.295	-0.132408	0.319853	0.523034			MYH9
56219	Extl1	21.61	3433	29.26	4744	25.435	9.23	1557	10.1	1706	9.665	-1.38102	1.95e-15	4.76e-14			MYO1A
58193	Extl2	12.56	1407	12.24	1395	12.4	6.66	799	7.13	854	6.895	-0.814171	3.13e-08	3e-07			NBN
54616	Extl3	10.96	2547	12.21	2894	11.585	13.11	3213	13.66	3391	13.385	0.225507	0.0928634	0.19695			NDN
14051	Eya4	18.08	3586	11.55	2352	14.815	7.78	1656	6.61	1459	7.195	-0.980159	1.95e-07	1.64e-06			NEDD4
14055	Ezh1	20.68	3375	19.36	3217	20.02	26.03	4483	23.89	4157	24.96	0.337743	0.0047369	0.0153643			NF1
14056	Ezh2	15.28	1543	13.65	1401	14.465	15.07	1610	15.35	1657	15.21	0.0980835	0.473907	0.686224			NF2
14077	Fabp3	0.04	0.99	0	0	0.02	0.11	2.71	0.09	2.29	0.1	3.3898	0.368775	0.577876			NFATC2
14082	Fadd	10.26	1134.4	11.25	1266.46	10.755	10.07	1175.8	10.3	1214.41	10.185	-0.0604174	0.689291	0.848038			NFKB1
68675	Fam172a	10.31	1455	8.33	1254	9.32	11.61	1801	10.84	1669	11.225	0.305422	0.0346328	0.086448			NGFR
60534	Fancg	6.76	707	7.74	834	7.25	4.95	553	4.57	525	4.76	-0.569795	0.00186162	0.00678257			NINJ1
14102	Fas	3.03	169	2.99	170	3.01	9.49	559	8.69	517	9.09	1.61335	1.22e-13	2.42e-12			NKX3-1
14107	Fat1	84.09	48785	79.37	46638	81.73	81.67	49735	89.46	55041	85.565	0.0824426	0.45719	0.670324			NNAT
329628	Fat4	0.49	311	0.44	282	0.465	0.66	444	0.59	402	0.625	0.460394	0.0304481	0.077412			NME1
14114	Fbln1	0.46	46	0.42	44	0.44	0.05	7	0.04	5	0.045	-2.95958	0.000127	0.000614			CNOT3
14121	Fbp1	2.79	155	3.04	173	2.915	1.34	79	1.46	87	1.4	-1.03621	0.00184458	0.00672752			NOTCH1
320118	Fbxl13	0.06	6	0.05	5	0.055	0.01	1	0.01	1	0.01	-2.51091	0.206628	0.374102			NOTCH2
66822	Fbxo25	20.93	1609	24.02	1879	22.475	19.41	1579	21.65	1778	20.53	-0.10936	0.475959	0.687923			NOTCH3
76454	Fbxo31	12.17	2085	15.16	2645	13.665	13.32	2412	14.4	2631	13.86	0.0375643	0.812344	0.888271			NOV
67731	Fbxo32	12.89	3493	11.19	3085.1	12.04	3.19	910.68	6.01	1734	4.6	-1.36629	0.0027005	0.00942657			NPAS2
50754	Fbxw7	5.6	1025	5.09	909	5.345	4.92	929	5.23	998	5.075	-0.0571258	0.715259	0.868482			NPM1
74562	Fer1l4	0.25	58	0.34	73	0.295	0.08	18	0.1	24	0.09	-1.69565	0.00247731	0.00873443			NRCAM
14198	Fhit	1.81	64	1.55	59	1.68	0.35	12	0.38	12	0.365	-2.40982	9.07e-05	0.000455			NRF1
14199	Fhl1	0.67	59	0.85	76	0.76	0.27	25	0.24	22	0.255	-1.57717	0.00356161	0.0119692			NTRK3
216805	Flcn	21.21	2723	22.55	2936	21.88	19.02	2580	19.52	2708	19.27	-0.151347	0.238125	0.418631			ROR2
192176	Flna	76.27	24655	64.27	20909	70.27	93.18	31628	95.41	32815	94.295	0.448673	0.000147	0.000702			DDR2
14255	Flt3	0	0	0.01	1.09	0.005	0.01	1	0.01	1	0.01	0.936705	0.809087	0.887195			NUP98
15375	Foxa1	0.01	1	0	0	0.005	0	0	0.04	5	0.02	2.27496	0.501432	0.711462			OPCML
17300	Foxc1	127.49	19723	124.82	19655	126.155	102.89	16799	121.73	20075	112.31	-0.147551	0.23964	0.420488			PEBP1
56458	Foxo1	13.84	2994	15.42	3395	14.63	12.95	2955	14.11	3254	13.53	-0.0951523	0.485914	0.694882			PAEP
56484	Foxo3	24.11	6411	22.54	6122	23.325	20.75	5840	23.19	6595	21.97	-0.0637624	0.597557	0.796316			PAFAH1B1
54601	Foxo4	14.26	1719	14.44	1775	14.35	9.16	1167	9.18	1179	9.17	-0.627852	4.88e-06	3.22e-05			PARK2
329934	Foxo6	5.31	515	7.54	733	6.425	9.21	932	7.13	733	8.17	0.359937	0.104413	0.216651			PAWR
108655	Foxp1	38.24	10506.3	36.49	10225.4	37.365	26.99	7385.52	31.98	8977.21	29.485	-0.393986	0.00260606	0.00913306			PAX4
20371	Foxp3	0	0	0.01	1.05	0.005	0	0	0	0	0	-1.50815	0.762719	0.871515			PAX5
14302	Frk	10.88	1980	7.64	1410	9.26	3.84	735	4.02	778	3.93	-1.21389	2.74e-11	4.1e-10			PAX6
107971	Frs3	2.33	177	2.28	178	2.305	1.71	136	1.75	144	1.73	-0.395299	0.174988	0.328572			PCDHGC3
233908	Fus	90.45	6291	108	7650	99.225	104.84	7725	97.08	7223	100.96	0.0459448	0.739995	0.871515			PCDH8
14297	Fxn	10.12	408.96	10.08	415.44	10.1	14.34	615.57	14.1	610.04	14.22	0.520784	0.00458521	0.0149391			PCDH9
56371	Fzr1	17.08	1472	19.47	1708	18.275	19.13	1743	20.07	1846	19.6	0.120445	0.415786	0.628462			PDGFRL
14373	G0s2	0.16	5	0.13	4	0.145	0	0	0.03	1	0.015	-3.22056	0.197731	0.361876			PEG3
56486	Gabarap	437.66	18153	444.86	18813	441.26	388.24	17097	335.18	14885	361.71	-0.262286	0.0286246	0.073376			PF4
13197	Gadd45a	6.68	304	6.36	295	6.52	26.47	1278	23.68	1153	25.075	1.96817	1.66e-30	1.36e-28			PFN1
17873	Gadd45b	83.31	3929	60.2	2894	71.755	113.55	5680	81.47	4111	97.51	0.470518	0.0102299	0.0301322			PGR
23882	Gadd45g	23.31	929	17.32	704	20.315	37.42	1584	29.03	1239	33.225	0.738877	9.67e-05	0.000482			PHB
102060	Gadd45gip1	17.95	1177.96	16.94	1132.57	17.445	25.74	1788.67	26.73	1874.36	26.235	0.612799	7.26e-06	4.63e-05			SERPINB5
14376	Ganab	111.09	16875	123.44	19086	117.265	159.85	25627	160.97	26074	160.41	0.469765	8.13e-05	0.000412			SERPINI2
14451	Gas1	168.45	20347	155.39	19108	161.92	31.76	4051	55.67	7171	43.715	-1.86583	3.69e-06	2.49e-05			PIN1
14463	Gata4	0.01	1	0	0	0.005	0.03	4	0.02	3	0.025	2.75809	0.30847	0.509424			PKD1
14464	Gata5	0.01	1	0.02	3	0.015	0	0	0	0	0	-3.50364	0.349709	0.557229			PKNOX1
217039	Ggnbp2	38.16	4414	35.51	4149	36.835	53.37	6503	51.13	6285	52.25	0.526181	3.45e-06	2.35e-05			PLA2G2A
14609	Gja1	179.58	21507	145.89	17787	162.735	328.25	41516	314.59	40182	321.42	1.0047	1.91e-16	5.2e-15			PLAGL1
14619	Gjb2	0.53	49	0.5	47	0.515	0	0	0.01	1	0.005	-6.63744	3.3e-05	0.000183			PLCB3
14632	Gli1	4.18	592	5	721	4.59	1.4	209	1.78	269	1.59	-1.51216	2.23e-11	3.38e-10			PLCD1
73690	Glipr1	1.39	55.8	2.13	90.89	1.76	2.73	121.79	2.09	93.03	2.41	0.504885	0.233087	0.411561			PLD1
216456	Gls2	0.46	43	0.46	44	0.46	0.82	82	0.85	86	0.835	0.896367	0.0448316	0.107246			PLK1
14685	Gnat1	0.3	25	0.12	10	0.21	0.67	60	0.42	38	0.545	1.43808	0.0376934	0.0928679			PML
14711	Gnmt	1.09	41	1.75	67	1.42	1.44	56	0.77	30	1.105	-0.385657	0.497732	0.707539			PNN
98376	Gorab	7.67	749	6.95	691	7.31	8.05	830	7.72	804	7.885	0.130044	0.421554	0.634866			2023-09-04
14734	Gpc3	0.36	31	0.12	11	0.24	0.37	34	0.23	21	0.3	0.342948	0.664069	0.827436			PPARA
232431	Gprc5a	24.06	1900	23.6	1899	23.83	19.08	1594	21.47	1811	20.275	-0.210788	0.129454	0.257812			PPARG
14778	Gpx3	0.12	7	0.21	12	0.165	0.23	14	0.21	13	0.22	0.450323	0.659348	0.824371			PPM1A
23892	Grem1	0.03	2	0.02	1	0.025	0.02	1	0	0	0.01	-1.63311	0.637102	0.806622			PPP1CA
56637	Gsk3b	38.64	11813	36.3	11005	37.47	55.61	17778	54.11	17439	54.86	0.573774	8.18e-08	7.34e-07			PPP2CA
227753	Gsn	186.12	18736	203.81	20915	194.965	99.49	10574	116.31	12472	107.9	-0.836612	2.65e-10	3.44e-09			PPP2CB
14870	Gstp1	215.68	5728.18	252.11	6835.87	233.895	160.84	4556	173.18	4941	167.01	-0.458034	0.000904	0.00357374			PPP2R1B
14871	Gstt1	4.9	194	7.5	305	6.2	2.59	114	2.34	101	2.465	-1.2713	0.000105	0.000519			PPP2R2C
69237	Gtpbp4	21.72	2194	17.93	1840	19.825	52.15	5525	49.48	5290	50.815	1.37126	1.08e-25	6.41e-24			PPP2R4
14917	Gucy2c	0.01	1	0.03	5	0.02	0.01	2	0.01	1	0.01	-1.06332	0.638103	0.807333			PPP2R5C
15270	H2afx	25.6	1305.33	24.21	1258	24.905	13.91	752	16.6	905.02	15.255	-0.681746	2.48e-05	0.000142			PPP3CC
66775	Hacd4	2.12	224.97	2.79	303	2.455	0.65	71.84	0.88	92.78	0.765	-1.74812	5.35e-08	4.94e-07			PRKAA1
209462	Hace1	9.98	1431	8.26	1200	9.12	6.46	981	6.21	954	6.335	-0.494764	0.00140022	0.0052817			PRKAA2
73389	Hbp1	46.98	5096.38	46.08	5103.65	46.53	50.24	5769.64	44.85	5219.86	47.545	0.0544905	0.646295	0.81375			PRKAR1A
80885	Hcar2	1.72	127	1.42	107	1.57	1.39	109	0.73	58	1.06	-0.538615	0.19471	0.357846			PRKCB
433759	Hdac1	49.73	3729	54.45	4159	52.09	40.4	3205	38.55	3087	39.475	-0.380025	0.00306769	0.0105061			PRKCD
15183	Hdac3	42.76	3266	46.76	3636	44.76	38.12	3079	37.87	3087	37.995	-0.216513	0.0918272	0.1953			PRKCE
380629	Heca	11.68	2100	8.74	1571	10.21	7.43	1364	6.87	1279	7.15	-0.524521	0.00156304	0.00582519			MAPK9
72927	Hepacam	0.01	1	0.05	5	0.03	0.11	12	0.07	8	0.09	1.67553	0.248266	0.431664			MAPK10
15248	Hic1	0.1	15	0.04	5	0.07	0.11	15	0.12	15	0.115	0.539234	0.599292	0.797766			PRODH
15251	Hif1a	122.6	20605	114.86	19779	118.73	132.41	23420	115.29	20612	123.85	0.0721018	0.532663	0.73797			PROX1
15254	Hint1	211.68	4219	203.9	4154	207.79	285.14	6087	267.39	5743	276.265	0.4458	9.88e-05	0.000491			KLK6
15258	Hipk2	9.79	5392.4	7.3	4180.28	8.545	7.08	4204.02	7.99	4821.4	7.535	-0.135521	0.364227	0.573019			HTRA1
15260	Hira	14.85	2249	14.14	2135	14.495	21.37	3424	22.06	3571	21.715	0.621621	3.44e-07	2.76e-06			KLK10
110521	Hivep1	4.41	1502	2.9	1003	3.655	8.58	3072	7.42	2695	8	1.15335	4.73e-10	5.91e-09			PTCH1
16656	Hivep3	2.55	320	3.11	318	2.83	2.59	290	3.27	324	2.93	-0.108099	0.627229	0.79983			PTEN
20585	Hltf	11.12	2038	8.87	1652	9.995	8.04	1489	6.91	1301	7.475	-0.454608	0.0037439	0.012507			PTGDR
26557	Homer2	5.87	2535	3.92	1723	4.895	1.08	490	1.59	729	1.335	-1.85382	7.31e-17	2.1e-15			PTPN1
74318	Hopx	0.57	27	0.77	37	0.67	0	0	0.06	3	0.03	-4.46995	0.000207	0.000953			PTPN2
15408	Hoxb13	0.37	18	0.78	39	0.575	1.27	66	0.61	32	0.94	0.722989	0.27512	0.466564			PTPN6
15446	Hpgd	0.12	8	0.03	2	0.075	0	0	0	0	0	-4.80768	0.0742643	0.163314			PTPN11
22027	Hsp90b1	543.72	57690	513.46	55468	528.59	305.8	34277	270.8	30651	288.3	-0.854095	2.17e-14	4.69e-13			PTPN12
29818	Hspb7	0.02	2	0.03	3	0.025	0.02	2	0.02	2	0.02	-0.377701	0.860913	0.920817			PTPN13
15510	Hspd1	198.89	17775	166.56	15159	182.725	250.88	23692	233.89	22298	242.385	0.43016	0.000304	0.00135252			PTPRC
53415	Htatip2	6.96	351	7.62	394	7.29	5	261	5.87	309	5.435	-0.439985	0.0542665	0.125788			PTPRD
56213	Htra1	110.46	8580	131.27	10385	120.865	37.4	3073	44.99	3731	41.195	-1.53334	5.49e-24	2.8e-22			PTPRJ
64704	Htra2	13.8	900.65	15.14	1006.72	14.47	19.14	1322.47	19.06	1329.36	19.1	0.42219	0.00560231	0.0177758			PTPRK
78558	Htra3	0.55	49	0.9	83	0.725	0.03	3	0.11	10	0.07	-3.40062	5.04e-06	3.31e-05			RAD23B
15904	Id4	41.51	2603	43.67	2790	42.59	37.35	2480	34.02	2280	35.685	-0.233694	0.0749659	0.164649			RAD51C
15926	Idh1	30.81	2669	27.75	2448	29.28	12.37	1133	11.73	1084	12.05	-1.25891	3.42e-21	1.42e-19			RAP1A
15937	Ier3	103.32	4155	98.31	4031	100.815	30.53	1304	31.72	1366	31.125	-1.66895	1.09e-41	1.69e-39			RAP1GAP
21821	Ift88	8.66	1019	8.45	995	8.555	4.37	538	4.27	539	4.32	-0.955764	2.63e-09	2.93e-08			RARB
16000	Igf1	0.08	21	0.09	24	0.085	0.01	2	0	0	0.005	-4.54631	0.00146455	0.00549697			RARRES3
16004	Igf2r	45.24	15819	44.72	15913	44.98	38.2	14082	49.47	18427	43.835	-0.0178784	0.901296	0.947997			RB1
16005	Igfals	0.05	4	0.1	8	0.075	0.07	6	0.03	3	0.05	-0.47328	0.751075	0.871515			KDM5A
16009	Igfbp3	126.95	11910	119.32	11399	123.135	56.88	5641	91.59	9171	74.235	-0.706304	0.000215	0.000989			RBBP7
16010	Igfbp4	0.84	66	1.68	135	1.26	7.01	585	6.31	531	6.66	2.41524	8.42e-15	1.91e-13			RBBP8
16011	Igfbp5	2781.61	635032	3011.85	699725	2896.73	826.8	199069	1606.64	390800	1216.72	-1.2314	0.0100485	0.0296481			RBL1
29817	Igfbp7	50.03	2071	77.69	3283	63.86	21.35	940	20.79	923	21.07	-1.57985	2.5e-14	5.39e-13			RBL2
22778	Ikzf1	0.01	1	0	0	0.005	0	0	0	0	0	-1.49032	0.765499	0.871515			RBM4
22779	Ikzf2	2.54	918	2.13	784	2.335	0.58	225	0.61	236	0.595	-1.93599	7.56e-24	3.77e-22			RBP1
22780	Ikzf3	0.02	3	0.01	1	0.015	0	0	0	0	0	-3.48742	0.353987	0.561243			RNASEL
171463	Il17rd	0.2	62	0.17	55	0.185	0.3	101	0.27	93	0.285	0.677448	0.0958716	0.202074			RNH1
93672	Il24	0	0	0	0	0	0	0	0.07	3	0.035	2.97616	0.540005	0.744219			ROBO1
16202	Ilk	56.64	3846.93	61.67	4270.97	59.155	59.27	4260.89	56.6	4120.75	57.935	-0.00766058	0.951394	0.982871			RPA1
26356	Ing1	19.71	1537	17.82	1397	18.765	16.81	1406	17.07	1426	16.94	-0.103171	0.456663	0.669665			RPL5
69260	Ing2	5.14	556	5.42	597	5.28	5.16	590	5.41	625	5.285	0.0221388	0.901327	0.947997			RPL10
71777	Ing3	12.83	1413	10.27	1161	11.55	14.15	1617	13.9	1607	14.025	0.273528	0.068306	0.152289			RPL11
28019	Ing4	31.32	1911	34.6	2151	32.96	22.43	1449	21.72	1416	22.075	-0.557582	8.56e-05	0.000432			RPS6KA2
66262	Ing5	3.89	689	3.4	613	3.645	2.4	450	2.53	476	2.465	-0.543587	0.00282117	0.00977137			S100A2
234515	Inpp4b	0.93	297	0.76	244	0.845	0.45	155	0.72	247	0.585	-0.479457	0.106171	0.21966			S100A11
18130	Ints6	8.1	1464	6.75	1256	7.425	9.5	1788	9.71	1842	9.605	0.364721	0.0103446	0.0304033			SAA1
544963	Iqgap2	0.09	17	0.07	16	0.08	0.01	2	0.04	9	0.025	-1.63668	0.148575	0.288209			SAFB
16362	Irf1	19.57	1591	16.78	1387	18.175	16.62	1433	16.02	1394	16.32	-0.126879	0.373482	0.582735			SALL2
54131	Irf3	31.83	2017	35.14	2307	33.485	24.86	1691	25.27	1753	25.065	-0.382305	0.00713144	0.0219258			CXCL12
16364	Irf4	0.02	3	0.01	1	0.015	0	0	0.01	1	0.005	-2.04435	0.523311	0.730382			SDHA
27056	Irf5	1.36	112.6	1.71	147	1.535	0.43	38	0.81	68.18	0.62	-1.34362	0.00187434	0.0068232			SDHB
15900	Irf8	0	0	0.01	1	0.005	0.01	1	0	0	0.005	-0.0659495	0.989466	0.994715			SDHD
16371	Irx1	67.11	5274	69.96	5599	68.535	37.35	3104	52.31	4389	44.83	-0.590328	0.000431	0.00185483			SEMA3F
100038882	Isg15	32.59	881	44.93	1240	38.76	94.85	2734	138.25	4014	116.55	1.61422	3.17e-14	6.76e-13			MAP2K4
16402	Itga5	30.06	5149	34.76	6060	32.41	25.16	4548	22.37	4084	23.765	-0.431306	0.00181744	0.00663687			SFRP1
16404	Itga7	0.32	48	0.57	86	0.445	0.37	61	0.27	45	0.32	-0.395664	0.436101	0.649525			SFRP2
16410	Itgav	23.23	6442	21.06	5941	22.145	19.83	5807	21.38	6318	20.605	-0.082541	0.483187	0.694305			SFRP4
16412	Itgb1	236.03	38415.4	213.37	35345.7	224.7	145.1	24921.9	132.69	23020	138.895	-0.673836	1.02e-09	1.21e-08			SFRP5
16416	Itgb3	0.74	168	0.81	187	0.775	0.2	47	0.37	89	0.285	-1.43761	0.000212	0.000975			SIAH1
81703	Jdp2	29.93	1865	29.57	1905	29.75	21.47	1423	22.11	1498	21.79	-0.42116	0.00171611	0.00630918			SKIL
16480	Jup	170.05	22450	190.07	25450	180.06	127.52	17770	135.87	19193	131.695	-0.427916	0.000505	0.0021387			SKP2
107351	Kank1	28.53	5777	25.59	5201	27.06	46.77	9893	49.45	10559	48.11	0.845653	3.6e-13	6.78e-12			SMARCA2
81601	Kat5	33.65	2458	33.08	2480	33.365	55.21	4270	53.67	4192	54.44	0.724066	9.8e-10	1.17e-08			HLTF
328424	Kcnrg	0.48	33	0.36	25	0.42	0.42	30	0.25	18	0.335	-0.324156	0.641812	0.810325			SMARCA4
104263	Kdm3a	29.46	5235	26.26	4669	27.86	30.05	5612	30.68	5838	30.365	0.15735	0.183652	0.341343			SMARCB1
277250	Kdm3b	14.98	4163	12.91	3652	13.945	15.62	4579	16.13	4775	15.875	0.207561	0.0906511	0.193247			SMARCC1
214899	Kdm5a	18.1	7695	14.14	6159	16.12	21.65	9713.95	22.06	9985.94	21.855	0.456768	0.000535	0.00224453			SOD2
22289	Kdm6a	15.32	3557	12.73	3004	14.025	14.14	3453	14.23	3519	14.185	0.036183	0.780838	0.871515			SOX1
77035	Kdm8	1.18	127	1.14	119	1.16	1.22	141	1.24	142	1.23	0.149732	0.63501	0.805587			SOX11
16561	Kif1b	21.51	7666	17.45	6356	19.48	28.51	10678	25.39	9597	26.95	0.480626	0.000233	0.00106229			SOX15
16576	Kif7	3.24	570	3.1	542	3.17	3.01	518	3.08	529	3.045	-0.139394	0.43756	0.651029			SP100
16591	Kl	0.01	1	0.01	3	0.01	0	0	0	0	0	-3.50364	0.349709	0.557229			SPARC
21847	Klf10	26.06	3071	21.95	2651	24.005	43.31	5401	35.99	4537	39.65	0.744634	1.04e-07	9.17e-07			SPI1
16600	Klf4	33.77	3963	21.04	2514	27.405	35.07	4347	44.18	5530	39.625	0.559896	0.00454081	0.0148277			SPTBN1
12224	Klf5	25.12	1643	21.9	1459	23.51	17.28	1196	17.6	1230	17.44	-0.406537	0.00427774	0.0140769			ST5
23849	Klf6	13.91	2276	13.25	2207	13.58	21.85	3773	20.21	3526	21.03	0.650523	1.09e-07	9.55e-07			ST13
69540	Klk10	2.43	123	3	155	2.715	0.67	36	0.92	50	0.795	-1.74723	1.87e-05	0.00011			STAT1
19144	Klk6	0.16	8	0.18	9	0.17	0.07	4	0.06	3	0.065	-1.33406	0.338647	0.545394			STAT3
231051	Kmt2c	11.6	7622	8.25	5523	9.925	10.82	7502	10.43	7304	10.625	0.121507	0.42596	0.63882			STAT5A
79264	Krit1	24.24	5627	19.24	4536	21.74	23.44	5728	21.04	5197	22.24	0.0531662	0.69886	0.854898			STK10
16669	Krt19	0.09	4	0.06	3	0.075	0	0	0.03	1	0.015	-2.85742	0.287611	0.481509			STK11
56743	Lat2	0.4	28	0.53	41	0.465	1.08	73	0.92	62	1	0.912683	0.0768912	0.168156			SYK
16798	Lats1	22.95	6474	18.16	5213	20.555	27.52	8173	28.82	8655	28.17	0.474946	0.000354	0.00155413			TAGLN
50523	Lats2	9.23	1798	8.11	1512	8.67	15.21	2814	13.18	2489	14.195	0.628407	1.4e-05	8.46e-05			TAT
13590	Lefty1	0.02	1	0	0	0.01	0.05	3	0	0	0.025	1.53554	0.693592	0.851308			TBX5
320202	Lefty2	0	0	0.01	1	0.005	0	0	0	0	0	-1.50815	0.762719	0.871515			TCEB3
16858	Lgals7	110.32	2293	108.65	2306	109.485	17.56	391	12.08	272	14.82	-2.84744	5.48e-54	1.49e-51			TCF4
16872	Lhx4	0.06	12	0.04	8	0.05	0.02	5	0.03	4	0.025	-1.20198	0.346273	0.554445			TCF3
16874	Lhx6	1.98	249	1.89	240	1.935	2.23	301	2.73	369	2.48	0.401843	0.0916421	0.195001			TCF7L2
16880	Lifr	7.06	2381	7.25	2550	7.155	3.1	1002	3.49	1141.79	3.295	-1.25566	2.88e-18	9.35e-17			TDGF1
65970	Lima1	64.21	9735	66.17	9921	65.19	59.37	9323	77.26	12311	68.315	0.0854449	0.563103	0.763256			TFAP2A
29806	Limd1	13.53	2509	12.98	2482	13.255	13.46	2661	14.21	2839	13.835	0.0873208	0.482563	0.694305			TGFB1
72568	Lin9	4.66	563	3.49	427	4.075	5.7	725	5.31	682	5.505	0.45634	0.0198715	0.053615			LEFTY2
56722	Litaf	27.87	2352	27.99	2424	27.93	38.44	3432	45.35	4116	41.895	0.60725	1.31e-05	7.97e-05			TGFBI
16897	Llgl1	20.71	3342	20.38	3290	20.545	16.71	2898	17.19	2965	16.95	-0.230577	0.0522263	0.121773			TGFBR2
74071	Lmntd1	0	0	0	0	0	0	0	0.01	1	0.005	1.39088	0.780761	0.871515			TGFBR3
16948	Lox	11.13	2032	14.22	2614	12.675	3.03	588	2.59	516	2.81	-2.12841	1.94e-33	1.84e-31			TGM3
16206	Lrig1	13.66	2426	13.06	2336	13.36	13.94	2617	16.08	3025	15.01	0.192142	0.15241	0.294173			THBD
320398	Lrig3	12.86	2020	14.32	2289	13.59	6.46	1071	7.36	1233	6.91	-0.957092	3.74e-10	4.77e-09			THBS1
16970	Lrmp	0.03	2	0.04	3	0.035	0	0	0.01	1	0.005	-2.37727	0.422672	0.635811			THRA
192198	Lrrc4	0.01	2	0.02	3	0.015	0.03	4	0	0	0.015	-0.37911	0.876112	0.930414			THRB
17002	Ltf	8.65	912	22.26	2390	15.455	0.67	75	1.12	126	0.895	-4.0985	4.21e-08	3.97e-07			THY1
17035	Lxn	18.34	739	21.95	902	20.145	14.44	618	13.16	568	13.8	-0.523068	0.00485318	0.0156917			KLF10
211134	Lzts1	1.46	268	1.33	264	1.395	0.87	179	0.72	149	0.795	-0.750633	0.00434607	0.0142748			TIMP3
17120	Mad1l1	13.34	1348	16.11	1644	14.725	16.61	1767	16.97	1830	16.79	0.211142	0.175342	0.329096			TNFAIP3
228355	Madd	7.72	1818	6.71	1622	7.215	6.4	1580	6.41	1610	6.405	-0.160814	0.238667	0.419363			TP53
17153	Mal	43.92	4691	35.87	3898	39.895	4.39	496	4.57	521	4.48	-3.12947	1.59e-103	1.74e-100			TP53BP1
26398	Map2k4	21.93	3194	22.26	3293	22.095	19.47	2970	20.3	3135	19.885	-0.140701	0.249865	0.433683			TP53BP2
26407	Map3k4	10.63	2201	10.47	2202	10.55	10.76	2342	10.61	2333	10.685	0.0335552	0.787684	0.874289			TP73
26410	Map3k8	3.7	346	2.88	263	3.29	1.58	150	1.94	192	1.76	-0.883014	0.00128852	0.00490285			NR2C2
26411	Map4k1	0.57	63	0.5	56	0.535	0.16	22	0.35	41	0.255	-0.969158	0.0826123	0.17867			HSP90B1
26414	Mapk10	0.01	3	0	1	0.005	0.03	3	0.02	6	0.025	1.12399	0.555563	0.756808			TSC1
26420	Mapk9	14.01	2549	13.67	2531	13.84	12.98	2490	12.28	2381	12.63	-0.113503	0.358801	0.566245			TSC2
17118	Marcks	36.68	5958	35.73	5908	36.205	18.49	3169	24	4156	21.245	-0.748587	5.8e-07	4.47e-06			TSG101
277010	Marveld1	40.74	4834	48.01	5799	44.375	60.24	7549	62.5	7909	61.37	0.485344	0.000345	0.00151774			PHLDA2
232087	Mat2a	65.86	7105	50.18	5511	58.02	92.29	10518	80.83	9302	86.56	0.600882	2.93e-05	0.000165			TTC4
17187	Max	33.16	2489	31.53	2425	32.345	30.94	2463	34.16	2750	32.55	0.0325946	0.801574	0.88472			TTF1
17193	Mbd4	2.82	364.05	2.1	312.21	2.46	1.94	284.44	1.95	277.07	1.945	-0.32075	0.154071	0.296679			HIRA
328949	Mcc	2.22	663.12	2.53	762.57	2.375	3.02	948.98	2.89	899.82	2.955	0.320171	0.0585409	0.133843			UCHL1
71567	Mcm9	4.23	700.2	4.2	636.68	4.215	3.44	554.07	3.99	644.37	3.715	-0.209334	0.246526	0.429453			KDM6A
244329	Mcph1	3.82	715	3.98	729	3.9	5.25	996	5.49	1070	5.37	0.463761	0.00327125	0.0111136			UVRAG
240087	Mdc1	10.41	2919.77	8.38	2381.53	9.395	6.68	1985.11	6.48	1940.75	6.58	-0.484514	0.000625	0.0025786			VDR
17283	Men1	19.55	2056	22.04	2336	20.795	16.26	1806	19.15	2131	17.705	-0.211663	0.161678	0.308437			VEGFA
76574	Mfsd2a	0.09	7	0.1	8	0.095	0.93	81	0.65	57	0.79	3.14796	2.58e-06	1.79e-05			VHL
12587	Mia	136.34	2669	185.69	3716	161.015	64.08	1344	63.22	1334	63.65	-1.3093	1.1e-13	2.2e-12			VIL1
338320	Mia2	0.13	8	0.14	9	0.135	0.03	2	0.06	4	0.045	-1.55594	0.282414	0.47555			VIM
17350	Mlh1	11.31	1181	12	1212	11.655	9.93	1106	10.02	1104	9.975	-0.167898	0.244999	0.42757			VSNL1
217716	Mlh3	2.5	537	2.31	508	2.405	2.75	628	2.53	584	2.64	0.161363	0.367069	0.576397			LAT2
17380	Mme	317.48	66463	235.28	50984	276.38	73.96	15830	91.89	20122	82.925	-1.75829	4.83e-29	3.39e-27			WNT5A
17428	Mnt	10.23	1837	11.95	2176	11.09	11.09	2090	11.07	2105	11.08	0.00965436	0.947209	0.979739			WNT7A
232157	Mob1a	66.7	8117	53.25	6733	59.975	57.28	7477	60.88	7925	59.08	0.00139148	0.991292	0.994715			WNT11
68473	Mob1b	8.47	1037	5.56	693	7.015	8.36	1080	8.24	1075	8.3	0.2673	0.177351	0.332184			WT1
17540	Mrvi1	0.01	1	0.01	2	0.01	0	0	0	0	0	-3.08589	0.461981	0.674282			XRCC5
17685	Msh2	12.43	1465	11.95	1434	12.19	11.21	1395	10.51	1321	10.86	-0.14685	0.287267	0.481071			ZFP36
15235	Mst1	2.22	192	3.22	273	2.72	0.27	24	0.59	55	0.43	-2.61268	5.44e-10	6.71e-09			ZIC1
19882	Mst1r	0.1	17	0.27	26	0.185	0.06	5	0.04	3	0.05	-2.4827	0.0183002	0.0498857			PCGF2
66902	Mtap	22.24	2183	21.86	2185	22.05	31.69	3287	29.64	3105	30.665	0.496328	5.81e-05	0.000305			ZBTB16
211401	Mtss1	80.77	15865	78.27	15643	79.52	77.18	15964	81.3	17044	79.24	0.0143416	0.894679	0.943342			ZNF185
102103	Mtus1	14.04	2721	14.94	2711	14.49	4.78	906	3.92	749	4.35	-1.76767	7.26e-33	6.76e-31			ZYX
71711	Mus81	9.32	707	8.73	677	9.025	8.2	659	9.56	776	8.88	-0.000245	0.998887	0.999059			PRDM2
17859	Mxi1	22.07	2035	26.82	2540	24.445	24.7	2402	20.09	1990	22.395	-0.113841	0.492373	0.70187			BTG2
18432	Mybbp1a	41.7	6660	46.62	7579	44.16	165.7	27929	158.79	27034	162.245	1.89454	4.76e-55	1.38e-52			SEMA3B
17886	Myh9	73.84	21466.8	61.57	18212.7	67.705	71.46	21902.8	72.5	22450.8	71.98	0.109189	0.35557	0.563014			RAB7A
74376	Myo18b	0	0	0	1	0	0.03	10	0.04	14	0.035	4.52932	0.0216944	0.0578873			PLA2G7
432516	Myo1a	0.07	9	0.05	6	0.06	0.04	5	0.07	10	0.055	-0.0495554	0.968548	0.994715			AIMP2
69816	Mzb1	0.14	7	0.16	6	0.15	0.07	4	0.24	13	0.155	0.335926	0.795027	0.87978			TFPI2
242864	Napepld	1.24	180	1.38	207	1.31	1.79	273	1.63	254	1.71	0.391488	0.127468	0.254953			ST7
27354	Nbn	19.95	1837	16.9	1585	18.425	20.99	2079	20.95	2067	20.97	0.225178	0.0997566	0.208596			NR4A3
27057	Ncoa4	31.45	4188	26.31	3541	28.88	40.39	5622	36.07	5070	38.23	0.416612	0.00154777	0.00577321			NCOA4
228869	Ncoa5	21.48	2633	19.92	2482	20.7	20.25	2609	20.96	2713	20.605	0.00483728	0.968709	0.994715			CUL5
17988	Ndrg1	46.18	5139	56.41	6391	51.295	56.44	6634	50.28	5968	53.36	0.0733674	0.616206	0.798244			CDK2AP1
29811	Ndrg2	5.23	418	6.78	552	6.005	0.61	50	0.66	57	0.635	-3.23551	2.06e-29	1.49e-27			IFT88
234593	Ndrg4	6.65	750	6.79	779	6.72	4.41	525	4.1	493	4.255	-0.640107	0.000215	0.000986			ANP32A
64580	Ndst4	0.01	3	0.01	2	0.01	0.04	9	0.07	11	0.055	1.94956	0.172201	0.324037			MIA
17999	Nedd4	278.96	59720	287.37	62609	283.165	294.79	66565	310.81	70900	302.8	0.114999	0.293232	0.48843			ARID1A
83814	Nedd4l	9.78	3096	9.68	3112	9.73	9.98	3317	11.82	3963	10.9	0.176974	0.194039	0.356763			AXIN1
18015	Nf1	6.47	3072	5.44	2618	5.955	11.46	5702	11.27	5673	11.365	0.947788	4.83e-14	1.01e-12			AXIN2
18016	Nf2	43.82	7979	42.83	7969	43.325	38.1	7258	40.12	7730	39.11	-0.142436	0.203268	0.369246			BAP1
18019	Nfatc2	0.73	179	0.52	127	0.625	0.11	25	0.12	32	0.115	-2.47455	5.35e-09	5.69e-08			MAD1L1
18033	Nfkb1	33.73	5231	29.23	4575	31.48	26.03	4219	27	4419	26.515	-0.234708	0.0555444	0.128272			SPARCL1
18053	Ngfr	0.02	3	0.01	2	0.015	0.1	14	0.05	7	0.075	2.01937	0.157436	0.302			SPOP
18081	Ninj1	44.85	1878	48.82	2084	46.835	44.18	1964	45.15	2024	44.665	-0.0443282	0.746231	0.871515			SRPX
52633	Nit2	18.46	885	17.35	848	17.905	20.16	1025	18.81	965	19.485	0.146885	0.337748	0.544299			NR0B2
18102	Nme1	63.72	2927	58	2716	60.86	160.01	7798	137.62	6765	148.815	1.31538	3.46e-25	1.98e-23			RECK
18111	Nnat	0.52	59	0.39	47	0.455	0.69	86	0.25	31	0.47	0.0906678	0.875191	0.930172			RASAL1
70078	Nol7	26.25	1802.72	22.07	1544.09	24.16	29.93	2175.59	26.42	1938.21	28.175	0.246035	0.0881565	0.188877			CUL2
18128	Notch1	18.62	6925	15.34	5805	16.98	18.76	7353	18.56	7348	18.66	0.156279	0.208821	0.377325			CUL1
18129	Notch2	19.11	7872	16.11	6751	17.61	20.25	8791	18.88	8282	19.565	0.171836	0.157938	0.302728			PIAS1
18131	Notch3	5.03	1581	4.32	1383	4.675	0.23	76	0.38	127	0.305	-3.91952	7.35e-67	3.05e-64			MADD
18133	Nov	0	0	0.04	4	0.02	0	0	0	0	0	-3.51203	0.40919	0.621352			PDLIM4
18143	Npas2	0.15	23	0.11	17	0.13	0.26	42	0.3	49	0.28	1.13509	0.0698005	0.155203			TMEFF1
18148	Npm1	404.64	21168	329.65	17514	367.145	499.35	27109	456.82	24997	478.085	0.378456	0.00254051	0.00892716			TP63
56032	Nprl2	11.95	647	11.93	664	11.94	9.73	565	8.93	511	9.33	-0.338172	0.0573083	0.131422			UNC5C
23957	Nr0b2	0.02	1	0	0	0.01	0	0	0	0	0	-1.49032	0.765499	0.871515			RNASET2
18171	Nr1i2	0.01	1	0.13	10	0.07	0	0	0	0	0	-4.96838	0.0638967	0.144099			PTCH2
22026	Nr2c2	11.01	3111.98	7.18	2108.99	9.095	6.6	1947.4	7.48	2253.74	7.04	-0.362882	0.0468911	0.111429			NUMB
15370	Nr4a1	28.26	2891	50.42	4916	39.34	17.7	1873	12.08	1258	14.89	-1.37594	0.00420966	0.0138712			SOCS1
18124	Nr4a3	0.59	130	0.31	65	0.45	1.93	447	1.85	425	1.89	2.11265	1.55e-11	2.39e-10			EIF3F
192292	Nrbp1	72.06	5911.97	80.19	6695	76.125	61.46	5330	58.56	5129	60.01	-0.323397	0.0102157	0.0300955			BECN1
319504	Nrcam	0.06	19	0.02	7	0.04	0.42	150	0.19	72	0.305	3.04586	7.09e-07	5.4e-06			PEA15
18181	Nrf1	10.15	1182.45	9.18	1099.13	9.665	11.07	1365.81	12.06	1467.46	11.565	0.259881	0.0706194	0.156784			TNK1
18213	Ntrk3	0.1	17	0.25	42	0.175	0.08	14	0.11	22	0.095	-0.771942	0.327432	0.531958			EED
77976	Nuak1	30.37	5948	22.94	4573	26.655	19.29	3985	19.49	4069	19.39	-0.436138	0.00239557	0.00848292			TNFSF12
18222	Numb	13.95	1868.36	13.98	1898.81	13.965	12.2	1720.09	13.2	1891.34	12.7	-0.113617	0.400686	0.612876			TNFSF9
269966	Nup98	18.23	4582.53	15.96	4111.74	17.095	25.68	6911.07	25.99	7048.01	25.835	0.631285	5.81e-08	5.33e-07			FADD
56312	Nupr1	382.23	8372	407.25	9114	394.74	689.62	16154	478.86	11290	584.24	0.596349	0.000335	0.00147615			TNFRSF18
380924	Olfm4	1.49	151	1.35	139	1.42	0.04	4	0.11	10	0.075	-4.42456	4.34e-15	1.02e-13			DLK1
330908	Opcml	0.17	10.83	0.11	7.19	0.14	0.17	11.85	0.31	24.83	0.24	0.99184	0.32272	0.526563			TNFRSF10B
230751	Oscp1	2.73	246.92	3.29	304.97	3.01	2.12	252.66	2.53	280.72	2.325	-0.102476	0.680972	0.841392			TNFRSF10A
71839	Osgin1	5.8	434	5.74	439	5.77	4.74	376	7.26	581	6	0.079833	0.74118	0.871515			TRIM24
69310	Pacrg	0.16	8	0.33	17	0.245	0.48	25	0.31	17	0.395	0.690251	0.437003	0.650479			INPP4B
18472	Pafah1b1	57.41	12343	49.05	10731	53.23	63.39	14374	60.34	13822	61.865	0.237484	0.0409458	0.0993598			WISP3
67869	Paip2	95.85	5183	92.77	5106	94.31	87.31	5003	80.92	4659	84.115	-0.143558	0.214523	0.385548			HDAC3
233826	Palb2	0.58	79	0.89	111	0.735	0.55	81	0.6	87	0.575	-0.232952	0.557639	0.758586			DLEU2
406218	Panx2	0.09	10	0.12	10	0.105	0.14	12	0.05	5	0.095	-0.287872	0.801928	0.885009			TSC22D1
57320	Park7	76.29	2505	87.98	2947	82.135	75.71	2645	77.2	2718	76.455	-0.0780251	0.578269	0.778479			ALDH1A2
11545	Parp1	24.87	3688	24.21	3653	24.54	14.84	2323	14.49	2291	14.665	-0.72281	1.43e-09	1.66e-08			NR1I2
114774	Pawr	8.44	585	6.36	449	7.4	18.63	1367	13.97	1035	16.3	1.16499	7.27e-09	7.6e-08			PER2
18506	Pax4	0	0	0	0	0	0	0	0.02	1	0.01	1.39088	0.780761	0.871515			IER3
18507	Pax5	0	0	0	0	0	0.06	19	0.11	35	0.085	7.14515	4.33e-05	0.000235			BCL10
18508	Pax6	0.03	3.93	0.03	3.97	0.03	0.01	1.1	0.02	2.24	0.015	-1.05252	0.630892	0.802761			MBD4
66923	Pbrm1	20.27	6302	15.91	5042	18.09	15.52	5056	16.78	5547	16.15	-0.148387	0.283754	0.477209			SELENBP1
18526	Pcdh10	0.06	11	0.03	5	0.045	0.01	3	0.02	3	0.015	-1.46217	0.324338	0.528411			LIMD1
219228	Pcdh17	0.01	2	0.01	3	0.01	0.01	3	0.02	6	0.015	0.792876	0.659108	0.824205			SOCS3
18530	Pcdh8	0.03	4	0	0	0.015	0.01	1	0.02	3	0.015	-0.0372402	0.98857	0.994715			RNF8
211712	Pcdh9	0	0	0	0	0	0.06	14	0.02	5	0.04	5.6371	0.0107448	0.0314627			DOK2
93706	Pcdhgc3	33.04	6020.97	37.27	6912.32	35.155	33.48	6437.05	33.09	6425.44	33.285	-0.0619529	0.624679	0.798244			AIP
22658	Pcgf2	23.9	2250	27.54	2622	25.72	29.97	2921	27.54	2702	28.755	0.152555	0.280705	0.473316			GPRC5A
18569	Pdcd4	48.66	4187.6	55.58	4844.73	52.12	26.93	2369.77	33.55	2968.49	30.24	-0.812879	1.5e-07	1.28e-06			CLDN1
56330	Pdcd5	48.81	1123	41.86	980.89	45.335	60.63	1491	49.17	1208	54.9	0.308027	0.0636989	0.143748			DIRAS3
68797	Pdgfrl	7.01	408	10.93	648	8.97	11.96	737	10.15	631	11.055	0.316686	0.189322	0.350013			DNAJA3
30794	Pdlim4	0.43	19	0.62	28	0.525	0.11	5	0.19	9	0.15	-1.80283	0.0536631	0.124619			LATS1
100710	Pds5b	20.48	5823	16.28	4701	18.38	18.84	5633	20.2	6123	19.52	0.108696	0.424004	0.636795			PDCD5
71365	Pdss2	5.61	467	6.14	478	5.875	11.32	962	10.1	872	10.71	0.903463	1.33e-07	1.15e-06			NEURL1
23980	Pebp1	216.19	9479	230.41	10299	223.3	310.63	14454	291.59	13684	301.11	0.454933	9.06e-05	0.000455			AIMP1
18616	Peg3	2.18	753	1.76	621	1.97	0.16	58	1.02	372	0.59	-1.7261	0.133659	0.264643			KLF4
18627	Per2	7.21	1611	5.72	1298	6.465	5.15	1181	5.18	1226	5.165	-0.324388	0.0379664	0.0934292			COPS2
56744	Pf4	0.05	1	0	0	0.025	0	0	0	0	0	-1.49032	0.765499	0.871515			SLIT2
18643	Pfn1	490.76	15474	626.44	20154	558.6	543.31	18235	566.56	19163	554.935	0.0147493	0.920688	0.960326			KL
70804	Pgrmc2	22.32	2587	24.91	2939	23.615	29.98	3670	28.52	3525	29.25	0.32673	0.0137017	0.0387504			SLC9A3R1
100169	Phactr4	18.49	3329.9	17.39	3179.74	17.94	19.15	3660.44	20.14	3889.56	19.645	0.161584	0.176586	0.330965			ARHGAP29
18673	Phb	63.85	4355	61.56	4277	62.705	95.18	6870	92.72	6755	93.95	0.605708	5.39e-08	4.97e-07			ABCG2
241915	Phc3	11.45	4954	8.74	3840	10.095	14.11	6423	14.37	6626	14.24	0.518633	0.000229	0.00104823			AIM2
70998	Phf6	8.32	1418	6.38	1101	7.35	12.14	2184	11.94	2160	12.04	0.735325	2.17e-06	1.53e-05			HOMER2
22113	Phlda2	0.23	6	0.26	7	0.245	0.36	13	0.5	15	0.43	1.05312	0.329229	0.534081			RASAL2
27280	Phlda3	101.62	5599	106.32	5969	103.97	76.31	4455	77.74	4579	77.025	-0.410158	0.000509	0.00214845			CHST10
98432	Phlpp1	8.47	2017	7.3	1770	7.885	9.57	2403	9.86	2501	9.715	0.321097	0.01561	0.0434226			LITAF
244650	Phlpp2	5.56	1642	4.09	1271	4.825	5.52	1759	5.33	1717	5.425	0.204111	0.195486	0.358932			EEF1E1
11859	Phox2a	0.02	1	0	0	0.01	0	0	0.02	1	0.01	-0.0465652	0.992564	0.994715			EI24
56469	Pias1	10.85	1853	10.45	1881	10.65	12.57	2227	12.64	2275	12.605	0.21682	0.0894555	0.191143			CXCL14
23988	Pin1	12.1	1785	13.04	1958.61	12.57	18.39	2864	17.12	2693	17.755	0.516382	0.000114	0.000557			AKAP12
72400	Pinx1	10.59	537	10.09	524	10.34	24.62	1322	23.3	1266	23.96	1.23367	1.92e-15	4.68e-14			ISG15
57746	Piwil2	0.22	53	0.16	38	0.19	0.17	42	0.15	38	0.16	-0.236365	0.664003	0.827436			MDC1
18763	Pkd1	15.16	8381.66	15.38	8618.17	15.27	8.72	5073.5	8.69	5107.46	8.705	-0.792876	1.19e-12	2.1e-11			SAFB2
18771	Pknox1	5.23	865	5.19	874	5.21	4.73	826	4.87	866	4.8	-0.0924883	0.554651	0.756038			RASSF2
225845	Pla2g16	21.87	900	22.32	973	22.095	22.45	988	19.34	846	20.895	-0.0840124	0.612934	0.798244			RNF144A
27226	Pla2g7	97.72	6878	96.82	6977	97.27	34.12	2525	28.46	2178	31.29	-1.61191	1.03e-36	1.16e-34			MTSS1
18779	Pla2r1	0.03	7	0.11	27	0.07	0.01	2	0.02	4	0.015	-2.56449	0.0430371	0.103565			RB1CC1
22634	Plagl1	21.99	4505	23.18	4832	22.585	8.07	1744	7.21	1574	7.64	-1.54625	1.81e-32	1.65e-30			NUAK1
18797	Plcb3	17.76	2918	16.71	2779	17.235	10.27	1759	12.1	2099	11.185	-0.61473	1.23e-05	7.53e-05			SRGAP3
18799	Plcd1	26.74	2693	31.34	3222	29.04	17.31	1848	19.77	2129	18.54	-0.627052	4.1e-05	0.000223			DCLRE1A
74055	Plce1	0.52	184	0.61	215	0.565	0.81	297	0.9	328	0.855	0.59349	0.0171682	0.0472362			DLEC1
18805	Pld1	10.73	2088	9.95	1965	10.34	5.58	1140	7.13	1481	6.355	-0.681093	2.78e-05	0.000158			DMTF1
67220	Plekho1	2.14	110	2.33	119	2.235	1.67	91	1.75	96	1.71	-0.345766	0.327843	0.532576			TANK
11520	Plin2	57.14	3982	70.49	5061	63.815	91.15	6804	82.82	6250	86.985	0.474564	0.00150989	0.00564682			BCL2L11
101055843	Plin2	0	0	0.08	3	0.04	0	0	0	0	0	-3.09695	0.516807	0.725707			SH2B3
18817	Plk1	4.98	421	4.55	392	4.765	6.04	540	6.62	598	6.33	0.432886	0.0232644	0.0614361			RANBP9
20620	Plk2	36.36	3920	30.93	3395	33.645	20.2	2300	29.16	3353	24.68	-0.423244	0.0180786	0.0493899			TSPAN32
54712	Plxnc1	0.01	2	0	0	0.005	0	0	0	1	0	-1.03622	0.810849	0.887195			TSSC4
18854	Pml	14.62	2774	15.71	3158	15.165	14.22	2780	15.55	3074	14.885	-0.0730473	0.597663	0.796347			ABI2
18949	Pnn	29.58	3968	26.5	3619	28.04	41.79	5918	33.48	4788	37.635	0.444527	0.00151438	0.00565959			PLXNC1
18988	Pou2f3	0.33	32	0.46	45	0.395	0.05	5	0.04	4	0.045	-3.15254	0.000256	0.00116018			RBM6
19013	Ppara	0.07	19	0.06	17	0.065	0.02	7	0.04	13	0.03	-0.899695	0.337916	0.54447			RBM5
19016	Pparg	0	0	0.01	1	0.005	0.04	3	0.01	1	0.025	1.93792	0.547037	0.749002			TRIM13
19042	Ppm1a	24.74	2880	22.98	2740	23.86	39.41	4600	35.78	4280	37.595	0.607435	4.24e-07	3.35e-06			TOPORS
242083	Ppm1l	2.2	686	1.7	571	1.95	3.25	1077	3.43	1125	3.34	0.757385	5.4e-06	3.53e-05			CTDSPL
19045	Ppp1ca	180.1	9183.44	196.14	10192.7	188.12	239.91	12968	225.33	12288	232.62	0.328555	0.0059928	0.018841			SPRY2
19049	Ppp1r1b	50.15	3418	64.03	4451	57.09	38.7	2779	43.16	3196	40.93	-0.452337	0.00551125	0.0175277			STUB1
19052	Ppp2ca	208.89	15327	192.32	14373	200.605	232.38	18039	224	17552	228.19	0.208662	0.0497581	0.11691			UBE4B
19053	Ppp2cb	66.96	4448.18	67.64	4632.84	67.3	96.26	7033.8	98.51	7276.98	97.385	0.602915	1.48e-07	1.27e-06			DLEU1
73699	Ppp2r1b	12.47	1749.49	12.89	1840.71	12.68	16.99	2513.02	15.3	2284.64	16.145	0.365145	0.00657825	0.0204271			IKZF1
269643	Ppp2r2c	0.1	15	0.09	14	0.095	0.01	1	0.02	4	0.015	-2.58786	0.0479521	0.11351			MRVI1
26931	Ppp2r5c	39.89	4867	37.26	4614	38.575	46.75	6058	44.51	5696	45.63	0.257527	0.0248356	0.064935			CITED2
19057	Ppp3cc	10.13	717	10.48	718	10.305	7.49	531	7.44	562	7.465	-0.44564	0.00946295	0.0281543			DLC1
12142	Prdm1	1.21	249	0.62	132	0.915	0.5	111	0.3	63	0.4	-1.17891	0.00415285	0.0137061			NDRG1
100042784	Prdm11	0.24	17	0.24	17	0.24	0.05	4	0.17	13	0.11	-1.05227	0.305535	0.50544			GNB2L1
110593	Prdm2	11.38	3173	9.85	2810	10.615	13.12	3788	12.75	3703	12.935	0.272376	0.0275156	0.0708669			BASP1
72843	Prdm4	13.48	1930	10.97	1550	12.225	18.73	2702	17.74	2638	18.235	0.566639	9.01e-05	0.000453			YAP1
70779	Prdm5	0	0	0	0	0	0.01	1	0.01	1	0.01	2.38978	0.625209	0.798244			PGRMC2
106042	Prickle1	10.74	1747	8.83	1458	9.785	8.27	1415	9.17	1562	8.72	-0.157809	0.29508	0.49085			RBM14
105787	Prkaa1	19.18	3461	15.53	2861	17.355	28.17	5233	25.11	4715	26.64	0.602644	9.79e-06	6.09e-05			ZBTB18
108079	Prkaa2	0.04	12	0.03	10	0.035	0.35	120	0.24	83	0.295	3.15367	2.09e-08	2.04e-07			HOXB13
19084	Prkar1a	323.87	42226	302.4	40145	313.135	425.77	58587	438	60871	431.885	0.483839	3.36e-06	2.29e-05			MYBBP1A
18753	Prkcd	23.73	2524	24.71	2680	24.22	10.97	1232	11.12	1265	11.045	-1.11283	6.74e-17	1.94e-15			KAT5
18754	Prkce	3.14	692	3.23	721	3.185	3.45	797	2.93	699	3.19	0.0290226	0.865447	0.923259			ARL6IP5
19125	Prodh	0.4	35	0.46	40	0.43	0.64	59	0.61	57	0.625	0.575317	0.260053	0.446803			HTATIP2
19130	Prox1	0	0	0.01	1	0.005	0	1	0.01	3	0.005	1.93926	0.546663	0.748962			OLFM4
109270	Prr5	6.82	602.34	10.32	907	8.57	3.53	358	5.14	503.01	4.335	-0.865603	0.000588	0.00244534			TRIM3
19206	Ptch1	18.17	4772	16.83	4408	17.5	13.73	3740	15.22	4162	14.475	-0.268442	0.0299689	0.0763051			TXNIP
19207	Ptch2	0.02	3	0.03	5	0.025	0.15	24	0.05	9	0.1	1.98793	0.0936556	0.198195			RASL10A
19211	Pten	39.37	12611	34.85	11361	37.11	45.04	15234	47.29	16169	46.165	0.337579	0.00278963	0.00967368			LEFTY1
19214	Ptgdr	0	0	0	0	0	0.01	1	0.05	6	0.03	4.19818	0.178099	0.333145			NPRL2
19246	Ptpn1	26.04	4270	25.11	4186	25.575	28.44	4915	31.78	5551	30.11	0.254999	0.0381755	0.0937746			SPINT2
19247	Ptpn11	34.34	7502	30.51	6783	32.425	45.17	10407	46.33	10785	45.75	0.516989	4.7e-06	3.11e-05			CTCF
19248	Ptpn12	19.14	2355	17.25	2158.98	18.195	29.57	3828	28.17	3689.02	28.87	0.68385	2.42e-08	2.35e-07			AHCYL1
19249	Ptpn13	25.94	8410	20.19	6660	23.065	12.76	4361	13.18	4551	12.97	-0.80873	3.33e-09	3.64e-08			PLK2
19255	Ptpn2	19.83	1240	18.77	1158	19.3	32.58	2164	30.75	2016	31.665	0.749258	3.84e-08	3.65e-07			ZMYND11
104831	Ptpn23	21.6	4374	23.29	4750	22.445	26.13	5542	26.55	5721	26.34	0.250247	0.0378596	0.0932193			IQGAP2
15170	Ptpn6	10.08	855	11.18	966	10.63	6.91	620	6.59	597	6.75	-0.635332	0.000193	0.000897			FRS3
19264	Ptprc	0	0	0.02	4	0.01	0	0	0	0	0	-3.51203	0.40919	0.621352			BLCAP
19271	Ptprj	2.63	746	2.35	679	2.49	2.75	815	2.98	907	2.865	0.221034	0.183478	0.341129			GADD45G
19272	Ptprk	28.87	7164	25.54	6456	27.205	49.82	13040	54.26	14340	52.04	0.95544	5.48e-16	1.42e-14			BTG3
19281	Ptprt	0.01	3	0	2	0.005	0.01	4	0.01	3	0.01	0.435113	0.818884	0.893739			IL24
66824	Pycard	0.07	6	0.04	3	0.055	0.01	1	0.03	3	0.02	-1.21718	0.521435	0.72944			GLIPR1
53868	Rab25	62.98	2458	62.86	2502	62.92	45.13	1871	46.22	1932	45.675	-0.436248	0.000582	0.00242277			CYB561D2
19359	Rad23b	102.14	15080	93.28	14017	97.71	140.44	21885	135.58	21340	138.01	0.518686	1.14e-06	8.39e-06			TRIM31
114714	Rad51c	3.52	342	3.51	340	3.515	4.15	397	4.29	418	4.22	0.204207	0.320485	0.5238			DNAJB4
56705	Ranbp9	23.88	2826.28	20.76	2502.91	22.32	22.99	2875.41	22.61	2857.79	22.8	0.0535426	0.671729	0.834056			DIDO1
109905	Rap1a	27.31	2577	23.67	2275	25.49	23.58	2349	22.07	2220	22.825	-0.138616	0.290701	0.485235			ADAMTS8
110351	Rap1gap	5.76	719	9.67	1236	7.715	5.59	738	6.87	924	6.23	-0.291514	0.239366	0.420345			PRDM5
218772	Rarb	0.12	12	0.06	6	0.09	0.24	27	0.12	15	0.18	1.17361	0.215405	0.386813			PRDM4
19415	Rasal1	12.69	1633	12.53	1617	12.61	1.87	261	2.44	336	2.155	-2.49732	1.66e-45	3.02e-43			PTPRT
226525	Rasal2	8.6	3163	5.71	2123	7.155	4.21	1631	4.39	1724	4.3	-0.70535	9.83e-05	0.000489			PLA2G16
75668	Rasl10a	0.44	18	0.08	3	0.26	0.26	11	0.24	10	0.25	-0.0421021	0.971526	0.994715			LZTS1
276952	Rasl10b	0.02	2	0.06	7	0.04	0.02	3	0.01	1	0.015	-1.23187	0.523341	0.730382			MAP4K1
68895	Rasl11a	1.75	73	0.61	26	1.18	0.5	22	0.52	23	0.51	-1.18279	0.0810026	0.1758			RASSF1
56289	Rassf1	13.7	900	13.8	923	13.75	37.62	2615	33.91	2378	35.765	1.40042	6.66e-24	3.35e-22			PTENP1
78748	Rassf10	0.6	81	0.68	94	0.64	0.48	69	0.45	65	0.465	-0.439179	0.281565	0.474582			WIF1
215653	Rassf2	0.5	89	0.63	115	0.565	0.02	4	0.04	8	0.03	-4.14224	7.51e-11	1.05e-09			CHEK2
192678	Rassf3	21.92	2899	23.4	3105	22.66	11.22	1544	14.86	2078	13.04	-0.782438	2.2e-06	1.55e-05			TREX2
213391	Rassf4	57.59	14264	44.43	11199	51.01	16.52	4315	22.07	5823	19.295	-1.37922	1.38e-16	3.81e-15			RASSF8
54354	Rassf5	4.2	553	4.73	634	4.465	3.74	519	3.56	500	3.65	-0.274186	0.144343	0.281695			POU6F2
71323	Rassf8	3.37	699	2.28	479	2.825	2.71	589	3.29	727	3	0.110122	0.619092	0.798244			PARK7
19645	Rb1	12.45	2230	9.68	1771	11.065	5.38	1005	5.84	1115	5.61	-0.9672	1.26e-09	1.48e-08			TUSC2
12421	Rb1cc1	24.01	6243	17.9	4723	20.955	19.34	5234	18.43	5065	18.885	-0.141076	0.333244	0.539086			GABARAP
245688	Rbbp7	65.77	5713.65	63.9	5652.94	64.835	73.26	6728.92	72.55	6727	72.905	0.190712	0.0835573	0.180378			IKZF3
225182	Rbbp8	18.02	2372	15.6	2082	16.81	11.77	1624	11.86	1687	11.815	-0.479635	0.000387	0.0016833			IKZF2
19650	Rbl1	7.34	1250	6.64	1112	6.99	8.22	1468	7.28	1329	7.75	0.191838	0.195858	0.3595			ZHX2
19651	Rbl2	15.08	2890.2	13.34	2600.95	14.21	10.56	2134.49	10.13	2067.68	10.345	-0.438127	0.000595	0.00247015			PLA2R1
56275	Rbm14	13.39	1637	12.73	1584.72	13.06	15.75	2033.04	16.1	2098.59	15.925	0.306359	0.0183294	0.0499495			SIRT2
56190	Rbm38	2.24	150	1.97	135	2.105	3.34	238	3.38	243	3.36	0.702953	0.00959162	0.0284836			DKK1
19653	Rbm4	9.74	920.08	8.62	840.62	9.18	25.87	2561.76	22.77	2287.85	24.32	1.40954	4.74e-23	2.27e-21			TRIM32
83486	Rbm5	58.51	6934	55.8	6708	57.155	49.34	6258	50.67	6522	50.005	-0.146777	0.186117	0.345151			USP33
19654	Rbm6	26.66	3519	24.59	3224	25.625	25.38	3489	24.64	3393	25.01	-0.0227641	0.849692	0.913842			PHLPP2
207181	Rbms3	0.06	16	0.07	14	0.065	0.28	81	0.31	84	0.295	2.40733	1.06e-05	6.54e-05			ZNF292
19655	Rbmx	9.73	1347	9.17	1294	9.45	8.77	1283	7.1	1049	7.935	-0.232243	0.14301	0.279439			PDS5B
19659	Rbp1	0.16	16	0.21	22	0.185	0.18	19	0.16	17	0.17	-0.133282	0.868495	0.925431			TRIM35
68098	Rchy1	23.89	1835.77	25.05	1958	24.47	22.75	1849	25	2054	23.875	-0.0121395	0.930236	0.96701			KIF1B
53614	Reck	20.39	3409	26.39	4459	23.39	38.95	6834	62.2	10968	50.575	1.12304	0.00457635	0.0149188			EPB41L3
11848	Rhoa	183.51	14259	177.03	13909	180.27	179.19	14808	174.34	14453	176.765	0.00219247	0.983403	0.994715			CIC
11852	Rhob	34.4	2929	43.24	3749	38.82	43.43	3909	34.87	3169	39.15	0.0287227	0.863523	0.922165			KANK1
246710	Rhobtb2	4.38	858	4.28	863	4.33	5.27	1071	5.96	1253	5.615	0.380517	0.0175865	0.0481967			GANAB
72772	Rint1	7.45	938.05	6.84	873.07	7.145	6.02	799.35	6.12	806.38	6.07	-0.226543	0.146873	0.285666			RHOBTB2
100764	Rita1	7.78	465	6.7	408	7.24	9.88	626	10.52	675	10.2	0.523716	0.00479045	0.0155091			PHLPP1
24014	Rnasel	1	170.04	0.72	129.96	0.86	0.65	121.28	0.53	91.75	0.59	-0.547031	0.113611	0.232156			CAMTA1
74194	Rnd3	61.01	6637	53.09	5880	57.05	49.05	5637	60.49	7020	54.77	-0.0356649	0.801313	0.884544			ATMIN
93836	Rnf111	12.09	2195	10.37	1914	11.23	17.71	3347	16.91	3252	17.31	0.631658	1.02e-06	7.56e-06			NEDD4L
108089	Rnf144a	0.03	5	0.01	1	0.02	0.01	2	0.02	4	0.015	-0.0427588	0.982735	0.994715			SASH1
58230	Rnf8	11.34	898	10.71	864	11.025	9.62	806	8.61	728	9.115	-0.252586	0.11693	0.237543			SYNM
107702	Rnh1	91.64	5890	87.96	5755	89.8	83.82	5697	81.45	5585	82.635	-0.0984281	0.375199	0.584471			SMCHD1
19876	Robo1	4.26	1274	3.59	1102	3.925	1.68	529	1.99	636	1.835	-1.0798	5.04e-10	6.26e-09			ARHGEF12
26564	Ror2	0.03	4	0.1	15	0.065	0	0	0	0	0	-5.75294	0.00919362	0.0274421			UFL1
68275	Rpa1	24.86	2917	25.11	2999	24.985	29.99	3715	28.4	3553	29.195	0.24375	0.0432159	0.103882			DICER1
110954	Rpl10	906.54	25901	905.19	26397	905.865	892.53	27174	854.59	26213	873.56	-0.0233901	0.824908	0.898381			SIRT4
67025	Rpl11	601	12416.3	696.11	14688.2	648.555	827.79	18301.9	805.17	17910.7	816.48	0.36351	0.00458524	0.0149391			SIRT3
100503670	Rpl5	547.62	27110.1	492.27	24871.8	519.945	652.8	33963.4	635.11	33068.6	643.955	0.314651	0.00315734	0.0107707			SIRT1
20112	Rps6ka2	2.27	473	2.62	553	2.445	1.53	336	1.61	352	1.57	-0.630673	0.0022403	0.00799656			CBX5
67071	Rps6ka6	4.16	698	3.01	509	3.585	5.33	946	4.79	844	5.06	0.518064	0.0078647	0.0239267			SUZ12
68585	Rtn4	77.58	13377.9	70.75	12256.9	74.165	74.12	13426	73.47	13534	73.795	0.020552	0.849936	0.914014			SCRIB
170728	Rtn4ip1	6.2	713	6.75	791	6.475	9.37	1139	8.75	1073	9.06	0.502777	0.00173103	0.00635464			SEC14L2
12394	Runx1	13.92	3732	15.72	4206	14.82	11.62	3303	12.71	3607	12.165	-0.253974	0.0559829	0.128926			GTPBP4
12393	Runx2	29.08	6281	27.07	5886	28.075	18.15	4164	19.26	4459	18.705	-0.549027	2.44e-06	1.7e-05			CCNDBP1
12399	Runx3	10.44	1419	11.24	1546	10.84	11.78	1690	11.64	1696	11.71	0.137934	0.322775	0.526584			DDX58
20195	S100a11	1443.1	24665	1706.95	29846	1575.03	846.5	15540	798.64	14740	822.57	-0.902824	1.16e-11	1.82e-10			DAPK2
20208	Saa1	0.2	5	0.14	3	0.17	0.92	23	1.49	40	1.205	2.92723	0.00226803	0.0080806			PHLDA3
224903	Safb	34.39	4192.77	33.4	4078.57	33.895	41.71	5302.9	40.53	5188.08	41.12	0.290351	0.0102943	0.0302862			SSBP2
224902	Safb2	23.83	2982.23	26.47	3389.43	25.15	23.43	3098.1	22.66	3038.92	23.045	-0.108245	0.413244	0.62552			TMEFF2
50524	Sall2	1.32	244	1.56	295	1.44	0.9	176	0.87	171	0.885	-0.689756	0.00904149	0.0270344			CADM1
209086	Samd9l	26.97	5598	20.02	4230	23.495	24.74	5417	28.59	6324	26.665	0.206194	0.182244	0.339379			CIZ1
70097	Sash1	9.75	2676	9.42	2612	9.585	8.78	2515	10.29	2983	9.535	0.00359245	0.979173	0.994715			POU2F3
68662	Scgb3a1	0.06	1	0	0	0.03	0	0	0	0	0	-1.49032	0.765499	0.871515			BRMS1
105782	Scrib	15.21	3211	15.41	3293	15.31	14.5	3257	15.91	3605	15.205	0.0242401	0.847101	0.911927			RCHY1
56788	Scube2	0	0	0	0	0	0.01	2	0.01	1	0.01	2.97429	0.485312	0.694305			PTPN23
78891	Scyl1	36.98	3739	41.39	4254.03	39.185	29.26	3119.09	34.33	3696	31.795	-0.283934	0.0485395	0.114573			LRIG1
66945	Sdha	68.63	7553	65.08	7292	66.855	67.95	7899	68	7983	67.975	0.0448011	0.679884	0.840413			CHD5
67680	Sdhb	91.37	3612	83.56	3366	87.465	101.7	4267	96.33	4078	99.015	0.20574	0.0815628	0.176906			CNTNAP2
66925	Sdhd	123.29	5907	104.54	5105	113.915	146.42	7440	139.98	7175	143.2	0.356676	0.00311773	0.0106502			TES
67815	Sec14l2	9.27	899	10.03	991	9.65	10.51	1078	10.9	1128	10.705	0.169384	0.275974	0.467512			NKX2-8
20341	Selenbp1	0.33	20.84	0.68	44.11	0.505	0.09	6	0.03	2	0.06	-3.05939	0.0020212	0.00729376			FBXO25
20347	Sema3b	2.07	270	2.19	288	2.13	0.17	21	0.29	37	0.23	-3.31935	6.41e-20	2.4e-18			EHF
20350	Sema3f	26.86	3507	29.5	3907	28.18	12.88	1756	14.96	2080	13.92	-1.00438	3.89e-12	6.47e-11			LHX6
20724	Serpinb5	108.81	10712	99.89	10013	104.35	68.94	7172	67.01	7039	67.975	-0.596719	4.66e-08	4.35e-07			NUPR1
235626	Setd2	18.74	6100	16.58	5466	17.66	21.61	7393	21.8	7538	21.705	0.316453	0.00600439	0.0188706			INTS6
55948	Sfn	31.86	1939	31.55	1956	31.705	14.62	942	15.16	986	14.89	-1.06748	9.92e-15	2.24e-13			LATS2
20377	Sfrp1	62.1	10549	54.9	9494	58.5	11.61	2082	19.55	3542	15.58	-1.88504	1.46e-20	5.73e-19			GREM1
20319	Sfrp2	0.05	4	0.05	4	0.05	0	0	0	0	0	-4.49557	0.114117	0.232945			TBL2
20379	Sfrp4	0	0	0	0	0	0.03	2	0.04	3	0.035	3.71202	0.282381	0.47555			SNORD50A
54612	Sfrp5	0.14	10	0.22	16	0.18	0.08	6	0.05	4	0.065	-1.43518	0.219956	0.392878			HBP1
208449	Sgms1	13.36	1659	12.15	1521	12.755	12.21	1463	14.17	1823	13.19	-0.00472853	0.976004	0.994715			FOXD3
16923	Sh2b3	9.24	1522	8.38	1384	8.81	8.15	1414	9.69	1686	8.92	0.04123	0.786658	0.873685			MLH3
54673	Sh3glb1	28.74	4601	27.29	4194	28.015	37.35	4963	32.92	4720	35.135	0.0866005	0.462616	0.67504			TSPAN13
330096	Shisa3	0.01	2	0	0	0.005	0	0	0	0	0	-2.4794	0.612383	0.797846			FOXP1
268281	Shprh	8.04	2349.08	5.72	1714.01	6.88	10.82	3211.06	10.19	3047	10.505	0.572852	0.000365	0.0015941			BBC3
72171	Shq1	5.2	430	5.12	431	5.16	7.28	521	7.05	558	7.165	0.272737	0.147379	0.2864			DKK3
17691	Sik1	11.94	2092	13.37	2384	12.655	6.71	1241	9.37	1749	8.04	-0.635862	0.0005	0.0021175			HSPB7
93759	Sirt1	12.44	1882	9.37	1436	10.905	13.45	2142	12.68	2041	13.065	0.283527	0.0717892	0.158814			CPNE7
64383	Sirt2	51.44	3551	56.44	3955	53.94	25.38	1859	30.64	2251	28.01	-0.922619	3.97e-10	5.01e-09			GLS2
64384	Sirt3	7.88	423	8.93	484	8.405	6.42	360	6.41	363	6.415	-0.381068	0.0647904	0.145757			SLC39A1
75387	Sirt4	6.37	381.14	6.8	404.88	6.585	5.49	343	6.58	415	6.035	-0.103732	0.630103	0.802167			GNMT
50721	Sirt6	16.16	1019	18.45	1203	17.305	20.21	1272	21.12	1408	20.665	0.216172	0.18167	0.33849			PDCD4
20482	Skil	11.55	3043	8.09	2161	9.82	18.76	5247	17.02	4770	17.89	0.894672	4.5e-08	4.22e-07			PCDH17
27401	Skp2	2.54	315	2.3	290	2.42	3.14	410	2.75	364	2.945	0.303044	0.161447	0.308169			BMP10
30791	Slc39a1	49.86	4473	54.47	4976	52.165	42.71	4050	47.92	4588	45.315	-0.183215	0.168304	0.318288			RBMS3
72027	Slc39a4	0.82	74	0.8	70	0.81	0.76	72	0.54	50	0.65	-0.291896	0.515762	0.725707			RBMX
216225	Slc5a8	17.27	3586	11.43	2415	14.35	5.65	1238	5.52	1222	5.585	-1.3361	1.39e-13	2.75e-12			RPS6KA6
26941	Slc9a3r1	71.35	5213	75.58	5624	73.465	33.77	2610	45.71	3566	39.74	-0.864579	9.94e-08	8.8e-07			HTRA2
20563	Slit2	0.35	126	0.24	86	0.295	0.29	108	0.16	60	0.225	-0.385907	0.370714	0.580445			HIPK2
52864	Slx4	5.72	1192	5.62	1117	5.67	5.36	1137	5.83	1226	5.595	-0.0189825	0.89688	0.944541			SETD2
17126	Smad2	8.47	2889	7	2427	7.735	7.5	2702	7.47	2721	7.485	-0.022696	0.865503	0.923259			PYCARD
17128	Smad4	20.51	3853.29	17.71	3576.66	19.11	20.03	3491.96	21.6	3899.3	20.815	-0.0597998	0.633771	0.805053			BRD7
67155	Smarca2	40.58	7553	39.93	7251	40.255	36.62	7770	41.51	8635	39.065	0.0956543	0.412844	0.625228			CTNNA3
20586	Smarca4	69.48	14712	66.48	14269	67.98	70.67	15725	74.71	16822	72.69	0.114807	0.290683	0.485235			BLNK
20587	Smarcb1	52.99	3283	67.16	4235	60.075	62.38	4088	63.4	4192	62.89	0.0841904	0.58224	0.782071			UBIAD1
20588	Smarcc1	18.11	4004	16.93	3811	17.52	19.79	4615	20.74	4887	20.265	0.229525	0.0493109	0.116095			OSGIN1
74355	Smchd1	19.73	5205	15.56	4127	17.645	14.95	4138	14.38	4033	14.665	-0.242623	0.0792006	0.172341			NRBP1
319822	Smyd4	3.49	470	3.63	499	3.56	2.53	363	2.8	402	2.665	-0.394348	0.0480828	0.113773			GLTSCR2
12703	Socs1	2.19	100	1.28	59	1.735	0.73	35	1.11	55	0.92	-0.869586	0.0837687	0.180789			GLTSCR1
12702	Socs3	31.46	3309	22.39	2396	26.925	11.01	1223	16.81	1886	13.91	-0.925603	1.16e-05	7.13e-05			EHD3
20656	Sod2	34.38	5093	31.37	4731.05	32.875	32.42	5069.13	30.38	4797.9	31.4	-0.0461789	0.690699	0.849371			CRNN
20666	Sox11	0.49	161	0.45	151	0.47	0.75	261	0.7	245	0.725	0.64512	0.0143309	0.0403089			G0S2
20670	Sox15	0.24	10	0.16	7	0.2	0.18	8	0.09	4	0.135	-0.55316	0.664716	0.828006			2023-12-01
20680	Sox7	0.03	4	0.02	3	0.025	0.06	8	0.04	5	0.05	0.841818	0.578922	0.77916			FOXP3
20684	Sp100	0.25	26.87	0.28	30	0.265	0.8	94.17	1.02	111.33	0.91	1.8185	8.89e-05	0.000447			SH3GLB1
20692	Sparc	1258.82	127673	2857.25	295059	2058.03	959.98	102875	1090.48	117998	1025.23	-0.996333	0.0938078	0.198493			ANGPTL4
13602	Sparcl1	0.02	2	0.07	8	0.045	0.02	2	0	0	0.01	-2.38533	0.286973	0.480735			ING4
20375	Spi1	0	0	0	0	0	0.02	1	0.06	3	0.04	3.3905	0.373009	0.58252			PLEKHO1
20733	Spint2	289.7	14033	330.65	16343	310.175	212.31	10917	225.47	11686	218.89	-0.480628	0.000178	0.000833			PLCE1
20747	Spop	40.9	4689	42.38	4949	41.64	25.09	3034	27.08	3323	26.085	-0.65371	1.49e-07	1.28e-06			ZDHHC2
24064	Spry2	5	405	5.01	411	5.005	3.99	342	7.03	600	5.51	0.154513	0.564783	0.765116			MZB1
24066	Spry4	0	0	0	0	0	0.01	1	0	0	0.005	1.38936	0.780999	0.871515			PAIP2
20742	Sptbn1	79.82	26741	69.09	23621	74.455	71.87	25401	77.15	27256	74.51	0.0125024	0.91311	0.955771			TNFRSF12A
259302	Srgap3	15.71	5325	15.62	5430	15.665	14.07	5045	15.49	5644	14.78	-0.0618908	0.610633	0.797846			DACT1
51795	Srpx	0.96	90	3.96	380	2.46	0.02	2	0.05	5	0.035	-6.13243	6.78e-07	5.17e-06			FZR1
66970	Ssbp2	25.68	2348	28.84	2596	27.26	25.53	2246	23.15	2067	24.34	-0.250814	0.0658711	0.147826			ZMYND10
70356	St13	143.63	8792	140.84	8784	142.235	181.98	11796	177.22	11593	179.6	0.359292	0.000806	0.00323001			NOL7
76954	St5	12.94	2160	13.87	2321	13.405	18.41	3199	16.77	2973	17.59	0.408344	0.00166303	0.00614912			DCDC2
64213	St7	23.12	1873	21.97	1802	22.545	23.69	2037	22.23	1947	22.96	0.0638433	0.62142	0.798244			LIMA1
243362	Stard13	5.9	1276	4.8	1060	5.35	4.87	1121	5.62	1305	5.245	0.00325796	0.984128	0.994715			CXXC5
20846	Stat1	42.83	7046	41.21	6900	42.02	48.4	8403.02	66.06	11613	57.23	0.468799	0.00290932	0.0100248			SIRT6
20848	Stat3	80.51	14124	75.65	13509	78.08	97.52	18049	106.48	19912	102	0.40566	0.000313	0.00138822			SUFU
20850	Stat5a	16.7	2483.01	16.5	2506.11	16.6	11.6	1795.17	11.88	1884.81	11.74	-0.4924	0.000112	0.000553			HECA
20868	Stk10	13.9	2745	12.26	2466	13.08	12.52	2610	13.28	2795	12.9	0.000765	0.995248	0.996518			CYB5R2
20869	Stk11	40.94	3927.07	43.95	4240.32	42.445	49.37	4995.11	49.74	5116.72	49.555	0.254488	0.0347775	0.086747			UIMC1
72149	Strada	13.8	1151	16.39	1378	15.095	11.23	988	11.24	987	11.235	-0.411119	0.0115152	0.033365			WWOX
56424	Stub1	52.06	3289.84	61.27	3944.16	56.665	41.61	2783.77	41.56	2806.28	41.585	-0.426476	0.00252827	0.008892			KDM3B
24069	Sufu	16.08	2826	16.02	2865	16.05	16.71	3098	18.17	3404	17.44	0.139234	0.267656	0.456531			LRP1B
52615	Suz12	25.22	4276	20.07	3466	22.645	24.38	4359	25.26	4565	24.82	0.153891	0.255776	0.441195			ERRFI1
20963	Syk	0.18	34	0.24	47	0.21	0.08	14	0.05	10	0.065	-1.81048	0.0114172	0.0331283			ING3
233335	Synm	0.62	181	0.68	196	0.65	0.31	102	0.17	55	0.24	-1.31773	0.000411	0.00177681			EGLN1
118449	Synpo2	0.13	30	0.11	28	0.12	0.04	9	0.03	8	0.035	-1.82295	0.026764	0.069208			XAF1
80976	Syt13	0.06	8	0.04	6	0.05	0.03	5	0.06	10	0.045	0.0491328	0.969217	0.994715			IL17RD
21345	Tagln	2.26	134.92	2.5	152.03	2.38	1.8	113.9	2.34	149.39	2.07	-0.180133	0.583589	0.783459			BTG4
21353	Tank	36.4	2818	29.17	2308	32.785	34.61	2858	37.48	3110	36.045	0.168242	0.232882	0.411282			RNF111
234724	Tat	0	0	0	0	0	0.01	1	0	0	0.005	1.38936	0.780999	0.871515			TET2
27368	Tbl2	16.64	3096	17.97	3505	17.305	17.67	3370	17.43	3376	17.55	-0.0226285	0.862488	0.921423			TRIT1
21376	Tbrg1	85.37	5034	94.58	5682	89.975	99.21	6196	98.54	6210	98.875	0.157306	0.206501	0.37391			ESRP1
21423	Tcf3	41.63	5252	39.43	5075	40.53	42.42	5642	43.51	5845	42.965	0.100976	0.368885	0.577998			WHSC1L1
21413	Tcf4	30.12	7007	29.27	6826	29.695	24.68	5925	26.47	6376	25.575	-0.221984	0.0511815	0.119721			BANP
21416	Tcf7l2	22.54	3418	19.47	2997	21.005	18.22	2907	21.87	3501	20.045	-0.0532385	0.709516	0.863664			HRASLS2
77832	Tchp	6.1	649	6.8	741.12	6.45	7.34	809	6.79	791.99	7.065	0.149011	0.384921	0.594826			PINX1
21753	Tes	26.96	2523	22.71	2164	24.835	21.51	2128	22.39	2236	21.95	-0.154609	0.253275	0.437911			PIWIL2
214133	Tet2	8.23	2959	5.33	1952	6.78	4.33	1640	3.87	1481	4.1	-0.703467	0.000176	0.000822			SHQ1
21418	Tfap2a	25.19	3214	23.83	3070	24.51	25.29	3374	25.73	3465	25.51	0.069587	0.556812	0.757974			PBRM1
21789	Tfpi2	0.02	1	0	0	0.01	0	0	0	0	0	-1.49032	0.765499	0.871515			TRIM62
21803	Tgfb1	40.12	3332	52.3	4423	46.21	26.36	2315	28.54	2530	27.45	-0.733927	7.69e-06	4.88e-05			MOB1A
21810	Tgfbi	10.81	1112	18.43	1931	14.62	1.49	162	1.16	127	1.325	-3.45408	3.34e-39	4.31e-37			CASC1
21813	Tgfbr2	26.45	4871	25.35	4752	25.9	14.1	2736	15.64	3069	14.87	-0.78182	2.97e-10	3.82e-09			VPS53
21814	Tgfbr3	0.1	24	0.07	16	0.085	0.08	19	0.19	47	0.135	0.673056	0.370873	0.580641			FBXW7
21818	Tgm3	0.06	6	0.04	4	0.05	0.1	13	0.22	26	0.16	1.91346	0.0719051	0.15903			MEG3
21824	Thbd	0.04	6	0.12	17	0.08	0.04	6	0.03	4	0.035	-1.26215	0.31351	0.515727			CAMK2N1
21825	Thbs1	196.61	44832	245.12	56879	220.865	257.87	62011	233.17	56649	245.52	0.16727	0.242993	0.425025			RBM38
21833	Thra	35.41	3318.81	41.95	4013.56	38.68	30.09	2994.56	27.01	2710.67	28.55	-0.416665	0.00445738	0.0146046			VEZT
21834	Thrb	0.02	5	0.03	8	0.025	0.03	8	0.08	21	0.055	1.10214	0.328424	0.533117			PRR5
56229	Thsd1	0.4	59	0.51	81	0.455	2.55	410	1.78	302	2.165	2.29135	1.61e-13	3.16e-12			SLC39A4
21838	Thy1	0.05	3	0.03	2	0.04	0.01	1	0.01	1	0.01	-1.37181	0.579549	0.779599			TMEM127
21859	Timp3	696.81	126808	860.47	159372	778.64	975.59	187314	1087.92	211003	1031.76	0.422145	0.00327304	0.0111175			WDR11
230157	Tmeff1	12.72	1218	9.57	935	11.145	10.29	1043	9.42	962	9.855	-0.153545	0.374918	0.584242			DNAJC11
56363	Tmeff2	0.01	1	0.02	2	0.015	0	0	0	0	0	-3.08589	0.461981	0.674282			CHFR
69470	Tmem127	26.79	4579	25.14	4374	25.965	20.8	3751	22.03	4013	21.415	-0.258054	0.028593	0.0733167			CNDP2
194597	Tmprss11a	0.2	21	0.21	22	0.205	0.19	20	0.34	37	0.265	0.353787	0.62458	0.798244			CCAR1
71753	Tmprss6	0.15	19	0.42	53	0.285	0.11	14	0.12	16	0.115	-1.32335	0.0898213	0.191689			CACNA2D3
21929	Tnfaip3	2.07	355	1.5	262	1.785	4.89	886	4.94	904	4.915	1.48597	9.52e-14	1.92e-12			KDM3A
69769	Tnfaip8l2	0.22	9	0.09	4	0.155	0.18	8	0.11	5	0.145	-0.0475668	0.971911	0.994715			EAF2
21933	Tnfrsf10b	5.79	710.33	5.57	695.3	5.68	9.04	1171.66	8.45	1105.62	8.745	0.643151	2.98e-05	0.000168			THSD1
27279	Tnfrsf12a	64.12	2260	56.4	2023	60.26	141.32	5292	129.19	4877	135.255	1.19543	1.68e-21	7.12e-20			AJAP1
21936	Tnfrsf18	1.07	42	1.46	59	1.265	1.16	49	1.04	44	1.1	-0.174532	0.73599	0.871515			GKN1
21944	Tnfsf12	0.02	1	0.03	2	0.025	0.01	1	0	0	0.005	-1.64335	0.634353	0.805053			RPRM
21950	Tnfsf9	2.18	96	3.13	129	2.655	1.34	61	1.75	73	1.545	-0.802763	0.0439088	0.105314			DIABLO
83813	Tnk1	10.38	1271.49	13.81	1740.5	12.095	4.05	528.12	4.44	583.95	4.245	-1.49389	1.4e-14	3.12e-13			PANX2
216810	Tom1l2	60.63	11547.6	67.62	13125	64.125	61.34	12360.1	62.5	12758	61.92	-0.0281752	0.817551	0.892564			TCEAL7
106021	Topors	28.21	4199	22.4	3394	25.305	47.27	7427	44.51	7063	45.89	0.881172	3.96e-11	5.79e-10			LXN
24102	Trex2	6.03	225	7.1	270	6.565	0.66	26	0.75	30	0.705	-3.19825	1.08e-18	3.61e-17			DUSP22
66597	Trim13	13.11	782	11.54	701	12.325	10.64	675	9.65	616	10.145	-0.252129	0.14102	0.276388			NIT2
69097	Trim15	0.09	8	0.07	9	0.08	0.18	19	0.05	6	0.115	0.501978	0.654035	0.820782			PRDM11
21848	Trim24	15.71	3276	14.91	3128	15.31	8.29	1779	9.07	1978	8.68	-0.821847	2.11e-10	2.78e-09			CTNNBIP1
55992	Trim3	10.74	1184	11.83	1330	11.285	8.74	1016	8.67	1020	8.705	-0.358113	0.0193916	0.052499			ADAMTS9
224762	Trim31	0	0	0.01	1	0.005	0	0	0	0	0	-1.50815	0.762719	0.871515			PDSS2
69807	Trim32	12.99	1605	13.06	1642	13.025	22.07	2876	19.53	2572	20.8	0.693435	2.23e-07	1.86e-06			RAB25
66854	Trim35	4.34	619	4.44	644	4.39	8.22	1237	9.12	1387	8.67	1.00178	3.08e-10	3.96e-09			RTN4
67525	Trim62	7.93	1046	8.43	1137	8.18	2.99	413	3.79	548	3.39	-1.23713	9.89e-11	1.36e-09			SALL4
66966	Trit1	7.12	530	8.84	650	7.98	13.99	1096	13.55	1077	13.77	0.826383	2.85e-06	1.96e-05			SCYL1
64930	Tsc1	5.23	1572	4	1225	4.615	5.25	1663	5.09	1630	5.17	0.184654	0.241168	0.422572			NDRG2
22084	Tsc2	18.87	4178.34	18.48	4215.83	18.675	15.43	3613.5	15.61	3667.54	15.52	-0.258235	0.0260042	0.0674938			AHRR
21807	Tsc22d1	298.19	20480	300.21	20896	299.2	149.15	11453	169.09	12806	159.12	-0.823296	1.02e-12	1.81e-11			MTUS1
22088	Tsg101	56.8	3380	60.25	3595	58.525	62.31	3769	61.13	3721	61.72	0.0493182	0.684012	0.844094			XPO5
53603	Tslp	0.26	11	0.19	8	0.225	0.18	8	0.33	15	0.255	0.225406	0.833738	0.902931			HACE1
66109	Tspan13	1.2	88	1.97	147	1.585	2.07	160	2.66	208	2.365	0.590488	0.098944	0.207096			PCDH10
27027	Tspan32	0.35	20	0.35	21	0.35	0.03	2	0.02	1	0.025	-3.82608	0.00297775	0.0102363			SYT13
56844	Tssc4	19.42	1436	19.05	1327	19.235	13.72	878	15.38	938	14.55	-0.657694	8.04e-06	5.08e-05			WDR48
72354	Ttc4	15.32	1511	14.27	1433	14.795	19.08	1982	16.3	1715.06	17.69	0.275994	0.053712	0.124686			ZBTB4
22130	Ttf1	5.9	891.44	5.36	821.44	5.63	5.61	906.53	5.62	930.18	5.615	0.0486426	0.754174	0.871515			NCOA5
69136	Tusc1	0.86	44	0.67	35	0.765	1.15	62	1.48	81	1.315	0.804975	0.100102	0.209268			SCUBE2
80385	Tusc2	11.2	703	10.93	699	11.065	10.99	730	10.98	736	10.985	0.0115422	0.943745	0.977085			CCAR2
13345	Twist2	0	0	0.04	2	0.02	0	0	0.02	1	0.01	-1.0674	0.804127	0.885013			CADM3
56338	Txnip	104.58	11266	141.02	15467	122.8	81.41	9264	77.35	8888	79.38	-0.614213	0.000125	0.000607			WFDC1
76980	Ube2ql1	0	0	0	0	0	0.01	1	0	0	0.005	1.38936	0.780999	0.871515			KMT2C
63958	Ube4b	30.42	6536	27.6	6032	29.01	44.65	10117	44.38	10155	44.515	0.637501	7.79e-09	8.11e-08			HIVEP3
71707	Ubiad1	9.85	1127	9.74	1135	9.795	13.78	1665	12.45	1520	13.115	0.440661	0.00198844	0.00719309			EDA2R
67490	Ufl1	20.2	3479	18.27	3188	19.235	17.01	3068	17.4	3182	17.205	-0.145338	0.231309	0.409086			RINT1
109113	Uhrf2	19.7	2674	17.79	2449	18.745	29.6	4227	28.21	4086	28.905	0.64617	8.77e-08	7.83e-07			GAS5
20184	Uimc1	13.59	1206.55	13.03	1155.27	13.31	13.5	1289.82	10.99	1080.21	12.245	-0.0478055	0.76007	0.871515			BCORL1
107448	Unc5a	0	0	0	0	0	0	0	0.01	1	0.005	1.39088	0.780761	0.871515			LRRC4
107449	Unc5b	12.47	2853	13.67	3183	13.07	4.02	970	4.67	1138	4.345	-1.57147	6.29e-26	3.78e-24			RFWD2
22253	Unc5c	0.06	21	0.08	30	0.07	0.02	6	0.06	23	0.04	-0.869391	0.32376	0.527815			CSMD1
22217	Usp12	15	2451	12.24	1997	13.62	14.37	2427	14.52	2502	14.445	0.0969611	0.493411	0.702946			NDST4
170822	Usp33	21.11	3352	16.88	2764	18.995	21.14	3580	20.88	3570	21.01	0.174066	0.193641	0.356235			CSRNP1
78610	Uvrag	11.44	1521	10.99	1487	11.215	22.76	3193	23.01	3261	22.885	1.04867	3.64e-17	1.08e-15			ANAPC1
22337	Vdr	103.04	17422	101.59	17482	102.315	240.27	42866	219.43	39544	229.85	1.18641	9.76e-28	6.41e-26			CCDC136
22339	Vegfa	56.58	7093	54.36	6955	55.47	33.32	4497	37.65	5168	35.485	-0.592177	1.65e-06	1.19e-05			CDCP1
215008	Vezt	4.35	1944	3.96	1785	4.155	3.02	1421	2.79	1324	2.905	-0.494241	0.000312	0.00138539			NDRG4
22346	Vhl	16.3	1711	14.82	1584	15.56	16.88	1872	18.55	2077	17.715	0.209003	0.128047	0.255712			WNK2
22349	Vil1	0.01	1	0.03	4	0.02	0.06	7	0.04	5	0.05	1.20215	0.479788	0.691855			PHACTR4
22352	Vim	19.7	1371	32.11	2276	25.905	6.15	453	6.26	465	6.205	-2.04733	3.45e-19	1.21e-17			DUSP26
68299	Vps53	31.45	3369	33.78	3660	32.615	39.96	4543	38.68	4429	39.32	0.298466	0.0150231	0.0419956			AHNAK
26950	Vsnl1	2.53	186	1.75	131	2.14	0.31	24	0.32	25	0.315	-2.74373	1.25e-10	1.69e-09			IRX1
67776	Vwa5a	25.77	4144	18.22	2986	21.995	9.22	1562	10.89	1864	10.055	-1.10736	1.46e-10	1.96e-09			BHLHE41
207425	Wdr11	14.86	2626	13.23	2381	14.045	14.79	2759	15.58	2932	15.185	0.132681	0.295669	0.491454			CDC73
67561	Wdr48	25.15	3728.39	23.53	3549.79	24.34	28.18	4404.95	27.74	4380.88	27.96	0.219025	0.0572038	0.131199			TNFAIP8L2
67866	Wfdc1	0.07	3	0.07	3	0.07	0	0	0.04	2	0.02	-1.63677	0.520105	0.72834			FAT4
24117	Wif1	24.82	2127	49.86	4351	37.34	13.09	1186	10.55	965	11.82	-1.64967	0.00186349	0.00678581			MCPH1
327743	Wisp3	0.02	1	0.02	1	0.02	0.11	6	0.02	1	0.065	1.75353	0.456224	0.669134			PALB2
75607	Wnk2	1.49	425	1.36	391	1.425	0.76	233	1.06	320	0.91	-0.613322	0.0103134	0.0303322			ZNF668
22411	Wnt11	0.38	37	0.28	26	0.33	0.15	16	0.17	14	0.16	-1.12069	0.126241	0.253197			FBXO31
22418	Wnt5a	0.14	25	0.23	46	0.185	0.43	82	0.3	62	0.365	0.962901	0.0707324	0.156975			ARMC5
80707	Wwox	12.32	1058	13.34	1162	12.83	14.12	1266	13.2	1200	13.66	0.0979024	0.515632	0.725707			KDM8
327959	Xaf1	13.46	788.89	13.9	848.91	13.68	25.13	1533.13	36.24	2102.99	30.685	1.0985	1.84e-09	2.11e-08			GGNBP2
72322	Xpo5	24.01	3448	22.14	3237	23.075	42.05	6375	37.24	5702	39.645	0.800793	5.64e-11	8.06e-10			DOK3
22596	Xrcc5	29.8	2926	27.75	2772	28.775	29.24	3031	26.25	2749	27.745	-0.0319221	0.800096	0.883696			DENND2D
22601	Yap1	69.65	11222	69.27	11363	69.46	85.78	14496	85.6	14648	85.69	0.314806	0.00317033	0.0108065			PHC3
66090	Ypel3	37.9	1325	42.14	1506	40.02	15.86	592	15.17	572	15.515	-1.33623	1.21e-16	3.35e-15			FAM188A
30928	Zbtb18	10.87	1690	8.94	1386	9.905	13.28	2159	11.51	1870	12.395	0.337992	0.0282277	0.0725296			NRSN2
75580	Zbtb4	19.87	4936	19.14	4878	19.505	9.82	2713	10.73	2982	10.275	-0.8379	5.44e-12	8.86e-11			MUS81
100090	Zbtb48	4.21	390	4.44	401	4.325	5.25	486	5.01	465	5.13	0.212624	0.275288	0.466714			CXXC4
207259	Zbtb7c	6.41	1123	6.83	1223	6.62	2.46	453	2.48	466	2.47	-1.40567	1.61e-17	4.94e-16			SPRY4
103284	Zc3h10	9.76	815	10.21	868	9.985	9.8	874	11.11	1019	10.455	0.116327	0.485478	0.694428			RASSF5
70546	Zdhhc2	1.5	165	1.23	143	1.365	5.32	606	4.26	484	4.79	1.77127	5.81e-14	1.2e-12			SOX7
11906	Zfhx3	4.68	2569	4.83	2647	4.755	5.88	3277	6.28	3540	6.08	0.333079	0.00769462	0.0234585			YPEL3
22695	Zfp36	68.16	4557	46.76	3185	57.46	50.59	3580	33.48	2391	42.035	-0.424864	0.0380796	0.0936284			MARVELD1
12193	Zfp36l2	17.23	2358	14.48	2016	15.855	9.68	1398	10.19	1486	9.935	-0.652443	3.82e-06	2.57e-05			ARMC10
330502	Zfp82	1.52	122	1.4	114	1.46	1.46	123	1.47	125	1.465	0.0191698	0.95341	0.984749			RASSF4
387609	Zhx2	8.16	1378	8.86	1509	8.51	16.89	2975	15.35	2746	16.12	0.932982	8.74e-12	1.39e-10			FAM172A
22771	Zic1	0	0	0.01	2	0.005	0	0	0	0	0	-2.51155	0.607606	0.797846			PPP1R1B
114602	Zmynd10	0.17	18	0.07	9	0.12	0.28	36	0.17	15	0.225	0.86884	0.31666	0.519256			TCHP
66505	Zmynd11	40.03	5977	39	5923	39.515	51.25	7983	48.42	7595	49.835	0.335664	0.00253552	0.00891324			ING5
22793	Zyx	95.7	8642.19	96.23	8787.08	95.965	106.02	9986.03	120.03	11337.8	113.025	0.237944	0.0468119	0.111295			PHF6
320253	44623	10.39	736	9.96	716	10.175	6.96	522	8.55	645	7.755	-0.367783	0.0465273	0.110694			C2orf40
381270	44624	0.01	2	0.01	1	0.01	0.06	10	0.02	3	0.04	2.06568	0.259293	0.445893			BRSK1
69104	44625	63.7	4883.7	54.62	4294.3	59.16	120.96	9028.95	118.26	8956.26	119.61	0.918788	4.41e-15	1.04e-13			SLX4
223455	44626	29.51	7185	26.31	6517	27.91	35.94	9225	35.29	9153	35.615	0.371503	0.000927	0.00365962			HOPX
57438	44627	26.97	2819	21.65	2304	24.31	27.44	3030	30.05	3351	28.745	0.265653	0.061796	0.140172			AFAP1L2
71779	44628	36.6	6313	32.67	5693	34.635	28.95	5338	28.05	5214	28.5	-0.238292	0.0395673	0.0966313			SPINK7
216438	44629	10.16	773	10.87	842	10.515	6.99	562	8.35	678	7.67	-0.434675	0.0167731	0.0462809			MYO18B
632687	44630	0.09	10	0.05	5	0.07	0.06	6	0.11	11	0.085	0.132888	0.914019	0.956032			BEX2
54204	44805	0.9	43	0.98	50	0.94	0.66	41	0.43	29	0.545	-0.464124	0.40756	0.620068			RTN4IP1
18000	44806	75.81	9439	60.4	7655	68.105	90.8	11936	71.64	9519	81.22	0.276551	0.0644541	0.145113			ZC3H10
24050	44807	0.31	56	0.37	69	0.34	0.28	54	0.42	65	0.35	-0.125294	0.785841	0.873279			MFSD2A
18952	44808	0.06	3	0.15	8	0.105	0.06	3	0.02	1	0.04	-1.51986	0.401753	0.614022			TBRG1
18951	44809	36.53	2964.2	52.68	4353.88	44.605	17.45	1497.33	20.88	1808.9	19.165	-1.20269	4.96e-10	6.18e-09			ZNF382
56526	44810	21.2	3206	19	2958	20.1	13.65	2045	17.1	2578	15.375	-0.467103	0.00178361	0.00652566			RITA1
235072	44811	123.24	12015	101.51	10077	112.375	155.27	15990	139.93	14550	147.6	0.41571	0.000948	0.00373418			EAF1
20362	44812	36.87	6343	36.59	6348	36.73	32.57	5957	33.2	6123	32.885	-0.124097	0.264491	0.452463			TSLP
53860	44813	73.08	9613	84.2	11039	78.64	74.78	10241	85.46	11899	80.12	0.0463513	0.731932	0.871515			TRIM15
103080	44814	11.39	989	11.47	1002	11.43	8.12	705	7.47	665	7.795	-0.592375	0.000178	0.000834			LHX4
52398	44815	12.27	2290.84	12.96	2477.25	12.615	18.75	3584.05	20.72	4020	19.735	0.620182	3.13e-06	2.14e-05			UNC5A
71089	44816	0	0	0.03	3	0.015	0.02	1	0	0	0.01	-1.65405	0.667926	0.830658			BMF
74222	44818	0.02	1	0	0	0.01	0	0	0.01	1	0.005	-0.0465652	0.992564	0.994715			GADD45GIP1
66598	66598	1.73	105	0.89	55	1.31	1.88	121	1.39	90	1.635	0.350853	0.419928	0.632909			STARD13
217615	217615	29.97	3403	28.15	3239	29.06	31.41	3727	32.03	3843	31.72	0.136194	0.246646	0.429575			CREB3L1
102639054	102639054	0	0	0.12	7	0.06	0.03	2	0.04	3	0.035	-0.55348	0.802101	0.885009			L3MBTL4
102640399	102640399	0.01	3	0	0	0.005	0	0	0	0	0	-3.06386	0.525322	0.731116			RASL10B
105242416	105242416	0.03	2	0.02	1	0.025	0.1	6	0.02	1	0.06	1.17291	0.594302	0.792707			CABLES1
105246811	105246811	16.38	2354.9	11.03	1613.49	13.705	3.47	527.3	3.25	498.31	3.36	-2.00218	1.09e-25	6.47e-24			SCGB3A1
105247125	105247125	0.26	42.04	0.39	66	0.325	256.68	46489	442.92	81119.8	349.8	10.1506	8.85e-92	6.42e-89			STRADA
108167549	108167549	0.42	72.19	0.23	41.04	0.325	0.44	80.3	0.37	67.24	0.405	0.330562	0.488139	0.697433			GORAB
66050	0610009B22Rik	25.01	722	24.65	722	24.83	24.34	749	21.16	654	22.75	-0.0945581	0.580809	0.780631			MOB1B
100039060	0610010B08Rik	1.77	312.08	0.93	167.54	1.35	2.63	489.19	2.88	541.44	2.755	1.0565	0.000183	0.000856			TPTE2
71675	0610010F05Rik	9.04	1387	6.38	1029	7.71	5.78	947	5.58	938	5.68	-0.408506	0.020354	0.0548063			HTRA3
104457	0610010K14Rik	30.71	895	35.84	1070	33.275	37.95	1162	35.1	1092	36.525	0.143547	0.386037	0.596126			TP53INP1
68364	0610030E20Rik	9.98	1832	7.68	1436	8.83	9.26	1783	9.04	1761	9.15	0.0660712	0.667794	0.830658			EGLN3
74098	0610037L13Rik	15.12	832	16.35	913	15.735	12.83	748	13.01	759	12.92	-0.265196	0.104802	0.217242			PRKCDBP
76261	0610040J01Rik	3.24	235	3.97	289	3.605	4.6	348	6.02	462	5.31	0.574053	0.0214465	0.0573225			CYGB
102634333	1110002E22Rik	0.15	56	0.08	30	0.115	0.04	16	0.02	9	0.03	-1.83081	0.0124533	0.0357144			SMYD4
56372	1110004F10Rik	78.8	4133	76.2	4065	77.5	110.54	6141	101.54	5695	106.04	0.477	4.02e-05	0.00022			FBXO32
66132	1110008L16Rik	6.11	677	6.38	708.4	6.245	6.26	761.96	7	825.02	6.63	0.142302	0.393151	0.604218			UHRF2
73737	1110008P14Rik	56.26	1301	49.53	1170	52.895	47.55	1175	49.36	1228	48.455	-0.0922782	0.526312	0.732369			ARL11
68618	1110012L19Rik	20.51	798	21.42	850	20.965	19.67	813	19.96	832	19.815	-0.0560255	0.726895	0.871515			BATF2
73721	1110017D15Rik	0.13	6	0.11	5	0.12	0.07	2	0.11	5	0.09	-0.703104	0.659892	0.824593			LRRC3B
68721	1110032A03Rik	11.99	776	14.43	944	13.21	11.37	773	10.67	714	11.02	-0.264569	0.140103	0.274931			CMTM5
68725	1110032F04Rik	0	0	0	0	0	0	0	0.01	1	0.005	1.39088	0.780761	0.871515			MIA2
117171	1110038F14Rik	20.07	838	20.44	864	20.255	21.78	941	21.89	954	21.835	0.101825	0.509567	0.719427			TWIST2
228356	1110051M20Rik	10.12	718.54	12.36	881.94	11.24	8.93	676.08	8.68	664.84	8.805	-0.309523	0.0897467	0.191624			LRIG3
66206	1110059E24Rik	15.83	848	12.42	678	14.125	16.93	961	15.49	887	16.21	0.225036	0.19604	0.359644			JDP2
66202	1110059G10Rik	4.52	587	4.98	658	4.75	5.93	813	4.66	646	5.295	0.174845	0.362437	0.570823			DCUN1D3
68920	1110065P20Rik	15.06	411.07	17	473.39	16.03	16.47	479	17.32	508.11	16.895	0.105046	0.597027	0.795914			CMTM3
68861	1190002N15Rik	88.9	13612	111.95	17448	100.425	47.12	7615	56.5	9223	51.81	-0.938293	2.88e-09	3.19e-08			PLK5
68918	1190005I06Rik	60.56	1584.52	59.83	1598.36	60.195	28.02	782.13	26.08	733.04	27.05	-1.12365	1.27e-14	2.84e-13			OSCP1
544717	1190007I07Rik	5.43	126	6.29	153	5.86	4.38	108	5.28	129	4.83	-0.289643	0.384734	0.594748			ACVR1C
71775	1300017J02Rik	0.06	5	0.05	3	0.055	0.08	5	0	0	0.04	-0.728332	0.728566	0.871515			UBE2QL1
69784	1500009L16Rik	0	0	0.02	1	0.01	0.02	1	0	0	0.01	-0.0659495	0.989466	0.994715			PACRG
78896	1500015O10Rik	0.06	2	0.55	18	0.305	0.06	2	0	0	0.03	-3.38868	0.0771934	0.168711			CLDN23
320309	1520401A03Rik	0.03	3	0.05	6	0.04	0.01	2	0.01	1	0.01	-1.6433	0.405866	0.617922			UNC5D
69770	1600002K03Rik	8.26	189	7.87	184	8.065	10.96	268	7.67	189	9.315	0.240088	0.401748	0.614022			AMER1
67912	1600012H06Rik	25.14	2495.06	23.15	2357.7	24.145	20.31	2122.28	19.89	2090.79	20.1	-0.256529	0.040145	0.0977268			GATA5
72244	1600014C10Rik	4.94	601	4.84	600	4.89	4.86	632	4.84	630	4.85	0.018581	0.913802	0.956032			CTCFL
75462	1700001C19Rik	0.23	13.09	0.48	30.1	0.355	0.13	6	0.08	3.94	0.105	-2.31585	0.0303116	0.0771101			PRICKLE1
71826	1700001F09Rik	0	0	0.03	1	0.015	0	0	0	0	0	-1.50815	0.762719	0.871515			TOM1L2
69282	1700001J03Rik	0.11	3	0.04	1	0.075	0.59	17.41	0.15	4.62	0.37	2.34426	0.135447	0.267604			DIRAS1
66323	1700001K19Rik	0.06	3	0.06	2	0.06	0.14	7	0.13	5	0.135	1.21249	0.463296	0.675733			PYHIN1
69315	1700001L19Rik	0	0	0.01	1	0.005	0.03	2	0	0	0.015	0.93422	0.82921	0.899176			SIK1
73598	1700001O22Rik	0.08	5	0.07	4	0.075	0.03	2	0.02	1	0.025	-1.6365	0.404654	0.616919			PPM1L
72215	1700001P01Rik	0.32	7	0.13	3	0.225	0.43	10	0.6	14	0.515	1.21562	0.318182	0.520917			SHISA3
71837	1700003E16Rik	1.28	100	1.13	90	1.205	1.2	99	0.97	81	1.085	-0.13024	0.7302	0.871515			DAB2IP
75480	1700003F12Rik	0	0	0	0	0	0.07	2	0.07	2	0.07	3.3898	0.368775	0.577876			CCDC67
69327	1700007K13Rik	2.77	80	2.27	67	2.52	1.01	31	0.87	27	0.94	-1.3933	0.00560965	0.0177939			LMNTD1
69349	1700008O03Rik	0	0	0.04	1	0.02	0	0	0	0	0	-1.50815	0.762719	0.871515			SLC5A8
75485	1700010B08Rik	0	0	0	0	0	0	0	0.03	1	0.015	1.39088	0.780761	0.871515			TMPRSS6
66931	1700010I14Rik	0	0	0.04	2	0.02	0.01	1	0	0	0.005	-1.06883	0.803918	0.885013			ZNF366
69364	1700012P22Rik	0	0	0.03	1	0.015	0	0	0.09	3	0.045	1.52288	0.695201	0.852078			ADAMTS18
75504	1700013F07Rik	0	0	0	0	0	0.05	1	0.09	2	0.07	2.97522	0.485061	0.694305			ASXL1
102638268	1700014D04Rik	0.15	19	0.08	13	0.115	0.06	11	0.05	9	0.055	-0.728261	0.447337	0.660607			SYNPO2
381716	1700015F17Rik	0	0	0	0	0	0	0	0.07	2	0.035	2.39117	0.625001	0.798244			ARID2
69428	1700016C15Rik	2.08	55	1.81	46	1.945	0.19	5	0.74	19	0.465	-2.12408	0.00418075	0.0137812			CADM4
74218	1700016H13Rik	0	0	0.07	2	0.035	0.07	2	0.03	1	0.05	0.517674	0.867681	0.924846			GKN2
74230	1700016K19Rik	0	0	0.21	7	0.105	0.12	4	0.06	2	0.09	-0.291024	0.891858	0.941367			FLCN
74211	1700017B05Rik	21.55	4153	21.31	4179	21.43	15.34	3115	18.16	3725	16.75	-0.337514	0.0123394	0.0354405			ZBTB7C
76405	1700018B08Rik	0.09	3	0.02	1	0.055	0.09	4	0.14	5	0.115	1.12366	0.552539	0.753757			SAMD9L
67080	1700019D03Rik	2.5	285	1.39	178	1.945	1.5	168	1.51	174	1.505	-0.486214	0.110733	0.227397			USP12
75656	1700020A23Rik	0.06	1	0	0	0.03	0	0	0	0	0	-1.49032	0.765499	0.871515			UNC5B
75555	1700020D05Rik	0.29	11	0.13	5	0.21	0.28	11	0.02	1	0.15	-0.463191	0.751376	0.871515			HEPACAM
66330	1700020L24Rik	1.5	52.4	1.38	51.16	1.44	5.22	200.69	4.54	172.86	4.88	1.79981	2.79e-07	2.27e-06			FBXL13
75509	1700020N15Rik	0	0	0	0	0	0	0	0.05	1	0.025	1.39088	0.780761	0.871515			NAPEPLD
67851	1700021F05Rik	25.52	883	23.32	812	24.42	28.92	1071	27.37	1011	28.145	0.244401	0.112556	0.230488			CADM2
67317	1700022I11Rik	0.07	10	0.02	3	0.045	0.03	5	0.02	3	0.025	-0.745466	0.625126	0.798244			EBF3
69441	1700023F06Rik	4.34	144	6.44	223	5.39	4.02	142	5.45	194	4.735	-0.183435	0.584502	0.78408			MCM9
69399	1700025G04Rik	2.1	429	2.29	483	2.195	2.04	396	2.04	427	2.04	-0.201927	0.317956	0.520646			BCL6B
76421	1700028K03Rik	0.23	27.09	0.24	29.05	0.235	0.21	26	0.16	20.07	0.185	-0.33738	0.624132	0.798244			SHPRH
66501	1700029H14Rik	0.12	6	0.1	4	0.11	0.03	1	0.03	1	0.03	-2.37172	0.246475	0.429407			SGMS1
75641	1700029I15Rik	0.26	3	0.67	8	0.465	0.32	4	0.32	4	0.32	-0.519065	0.739502	0.871515			H19
69479	1700029J07Rik	3.54	303	3.94	307	3.74	1.59	122	1.5	112	1.545	-1.43536	5.16e-08	4.78e-07			RASSF3
66346	1700029P11Rik	0.11	4	0.16	6	0.135	0.03	1	0.12	5	0.075	-0.792091	0.64876	0.815777			KCNRG
69528	1700030J22Rik	1	114	1.04	118	1.02	0.73	85	0.97	118	0.85	-0.245599	0.498059	0.707831			ZFP82
72254	1700030K09Rik	10.61	974	11.25	1053	10.93	9.51	925	11.22	1102	10.365	-0.0534292	0.747439	0.871515			TUSC7
73261	1700037C18Rik	3.34	140	5.11	211	4.225	2.33	100	2.83	126	2.58	-0.691121	0.0468669	0.111395			RNF180
67326	1700037H04Rik	26.95	1254	27.35	1298	27.15	26.81	1324	24.93	1240	25.87	-0.0464725	0.745854	0.871515			TUSC1
100101807	1700047I17Rik2	22.59	1801.76	19.15	1581.71	20.87	18.7	1015.39	24.82	2003.09	21.76	-0.215572	0.656042	0.822795			LIN9
73363	1700056E22Rik	0.54	19	0.86	31	0.7	0.27	10	0.47	18	0.37	-0.892751	0.278172	0.470137			HCAR2
78625	1700061G19Rik	0.38	34	0.42	38	0.4	0.82	77	0.71	68	0.765	0.956265	0.0492271	0.11596			TMPRSS11A
102633032	1700064H15Rik	0.02	2	0.02	2	0.02	0.01	1	0.01	1	0.01	-1.05289	0.687847	0.846701			IGFBPL1
73410	1700065D16Rik	0.06	1	0.06	1	0.06	0	0	0.05	1.02	0.025	-1.05198	0.785574	0.873094			PWAR4
73449	1700066B19Rik	0.06	6	0.08	8	0.07	0.07	8	0.07	8	0.07	0.137722	0.910977	0.954284			DND1
78654	1700066C05Rik	0.34	4.43	0.23	3	0.285	0.51	7.08	0.58	8.18	0.545	1.04861	0.469912	0.681857			KIF7
73467	1700066M21Rik	3.31	379	2.91	329.96	3.11	4.07	481	3.66	411	3.865	0.281372	0.183465	0.341129			APITD1
73453	1700067K01Rik	0.12	10	0.09	8	0.105	0.17	14	0.09	5	0.13	0.0261371	0.982093	0.994715			RASL11A
68224	1700067P10Rik	0	0	0	0	0	0	0	0.03	1	0.015	1.39088	0.780761	0.871515			ST20
237880	1700071K01Rik	0.03	1	0.03	1	0.03	0	0	0	0	0	-2.49555	0.609982	0.797846			HACD4
73481	1700074P13Rik	0	0	0	0	0	0	0	0.02	1	0.01	1.39088	0.780761	0.871515			MIRLET7A1
73533	1700080G18Rik	0.26	15.55	0.16	9.87	0.21	0.24	15.2	0.21	13.42	0.225	0.173015	0.857025	0.918608			MIRLET7A2
27660	1700088E04Rik	5.22	229.8	5.42	242.74	5.32	7.56	340.02	7.24	327.75	7.4	0.448629	0.0512392	0.119794			MIRLET7A3
74307	1700092M07Rik	0.16	2	0.24	3	0.2	0.08	1	0.6	8	0.34	0.793377	0.676672	0.837687			MIRLET7B
67358	1700093K21Rik	0.03	1	0	0	0.015	0.03	2	0	0	0.015	0.950799	0.82675	0.898381			MIRLET7C
73545	1700094D03Rik	2.58	308.34	2.18	265	2.38	2.9	365.8	2.58	328.87	2.74	0.222489	0.324628	0.528735			MIRLET7D
112418	1700102P08Rik	0.45	24	0.43	14	0.44	3.1	138	1.96	81	2.53	2.47674	3.44e-06	2.34e-05			MIRLET7E
77036	1700109H08Rik	0.43	11	0.62	16.04	0.525	1.18	32	0.48	13	0.83	0.68087	0.438472	0.65194			MIRLET7F1
76658	1700123K08Rik	0.02	1	0.05	2	0.035	0.12	11	0.06	4	0.09	2.26481	0.194958	0.358226			MIRLET7F2
58248	1700123O20Rik	14.91	1069.56	13.31	972.46	14.11	17.37	1318.7	14.94	1145	16.155	0.218898	0.159105	0.304463			MIRLET7G
73634	1700125H20Rik	0.08	17.27	0.08	13.36	0.08	0.08	11.46	0.05	7	0.065	-0.788111	0.430846	0.644455			MIRLET7I
66276	1810009A15Rik	31.25	719	33.49	787	32.37	40.35	992	38.75	959.23	39.55	0.319846	0.0469005	0.111429			MIR100
69066	1810010H24Rik	1.82	81	1.96	92	1.89	0.77	37	0.74	33	0.755	-1.3593	0.00335604	0.0113683			MIR101-1
69053	1810013L24Rik	17.74	2803	16.51	2656	17.125	26.26	4380	22.89	3856	24.575	0.540746	2.25e-05	0.00013			MIR101-2
69126	1810022K09Rik	143.33	1929	122.33	1686	132.83	195.98	2838	143.31	2085	169.645	0.393536	0.0208689	0.0560367			MIR106A
329509	1810024B03Rik	0.17	9	0.33	16	0.25	0.38	19	0.26	14	0.32	0.343447	0.710377	0.86445			MIR107
69155	1810030O07Rik	20.24	2222.65	18.88	2034.92	19.56	13.87	1583	14.35	1631.13	14.11	-0.457289	0.000517	0.00217912			MIR10A
67704	1810037I17Rik	43.96	1570	43.59	1588	43.775	31.37	1191	30.02	1149	30.695	-0.485537	0.000458	0.00196327			MIR1-1
67884	1810043G02Rik	12.55	819	14.26	945	13.405	9.19	632	10.72	746	9.955	-0.410245	0.0231161	0.0611094			MIR1-2
69809	1810046K07Rik	0.07	3	0.02	1	0.045	0	0	0	0	0	-3.48742	0.353987	0.561243			MIR122
72056	1810055G02Rik	14.96	1095	18.01	1335	16.485	20.99	1646	22.59	1784	21.79	0.442764	0.00581915	0.0183647			MIR124-1
72282	1810062G17Rik	2.23	74	3.19	108	2.71	3.35	118	2.5	89	2.925	0.129777	0.744763	0.871515			MIR124-2
69861	2010003K11Rik	0.02	1	0	0	0.01	0.02	1	0	0	0.01	-0.0481024	0.992319	0.994715			MIR124-3
75610	2010109A12Rik	0.05	1	0	0	0.025	0.05	1	0.05	1	0.05	0.951928	0.806581	0.885864			MIR125A
67038	2010109I03Rik	0.06	4	0.07	5	0.065	0	0	0.01	1	0.005	-3.22407	0.197019	0.361173			MIR125B1
72061	2010111I01Rik	18.48	4367	17.65	4134	18.065	28.22	5890	22.91	4617	25.565	0.253013	0.0793024	0.172497			MIR125B2
72097	2010300C02Rik	12.11	2164	9.29	1676	10.7	0.3	58	0.39	75	0.345	-4.90226	2.6e-112	3.24e-109			MIR126
630836	2010315B03Rik	6.61	679.04	5.12	535.98	5.865	5.48	601	5.64	617.99	5.56	-0.0462494	0.806697	0.885881			MIR127
72275	2200002D01Rik	19	327	21.47	378	20.235	16.99	314	17.65	328	17.32	-0.18905	0.394014	0.605437			MIR129-1
69147	2200002J24Rik	0.16	4	0.23	6	0.195	0	0	0.14	4	0.07	-1.37681	0.495702	0.705171			MIR129-2
67373	2210010C04Rik	0	0	0	0	0	0	0	0.01	1	0.005	1.39088	0.780761	0.871515			MIR130A
70134	2210011C24Rik	0.36	12	0.3	10	0.33	0.11	4	0.25	9	0.18	-0.810054	0.491527	0.700875			MIR132
70153	2210016F16Rik	0.2	21.79	0.15	17	0.175	0.37	43	0.23	27	0.3	0.829628	0.231851	0.409845			MIR133A1
72357	2210016L21Rik	27.87	1371	32.15	1612	30.01	28.92	1507	29.76	1565	29.34	-0.0118181	0.937984	0.972798			MIR133A2
72371	2210408I21Rik	0.94	133	0.77	125	0.855	1.36	180	1.16	156	1.26	0.328557	0.280213	0.472761			MIR134
100504263	2210418O10Rik	4.7	698.37	7	1074.97	5.85	8.39	1328.43	7.07	1139.68	7.73	0.420787	0.0512818	0.119875			MIR135A1
69542	2300002M23Rik	0.02	1	0	0	0.01	0	0	0	0	0	-1.49032	0.765499	0.871515			MIR135A2
69478	2300009A05Rik	18.65	388	14.35	305	16.5	21.07	469	20.4	457	20.735	0.367079	0.084954	0.18303			MIR136
71886	2310002L09Rik	0	0	0	0	0	0.03	1	0	0	0.015	1.38936	0.780999	0.871515			MIR137
71874	2310007B03Rik	1.01	77	0.59	50	0.8	0.43	38	0.36	33	0.395	-0.888638	0.0889477	0.190291			MIR138-1
66364	2310009A05Rik	23.79	402	22.74	393	23.265	17.85	324	17.43	318	17.64	-0.361122	0.0819496	0.177631			MIR138-2
69549	2310009B15Rik	17.32	341.75	14.32	288.82	15.82	10.24	216.55	10.42	221.65	10.33	-0.577003	0.0161037	0.0445964			MIR140
66374	2310011J03Rik	22.43	1406	24.48	1563	23.455	23.88	1585	24.86	1665	24.37	0.0767101	0.59353	0.791859			MIR141
66367	2310022A10Rik	7.53	762	8.46	866	7.995	10.28	1085	10.9	1169	10.59	0.415508	0.0105771	0.0310343			MIR142
69551	2310022B05Rik	25.05	3200	26.12	3396	25.585	38.35	5173	35.3	4808	36.825	0.544114	8.87e-06	5.56e-05			MIR143
66952	2310030G06Rik	38.6	1784	36.96	1741	37.78	33.21	1628	30.86	1526	32.035	-0.213201	0.110906	0.227592			MIR145
67862	2310033P09Rik	14.16	655	18.07	852	16.115	16.55	812	16.51	817	16.53	0.0572658	0.761764	0.871515			MIR146A
69579	2310034P14Rik	0.37	16.92	0.38	17.83	0.375	0.26	12.73	0.22	11.1	0.24	-0.574232	0.529378	0.735233			MIR147A
67101	2310039H08Rik	26.13	724	27.05	765	26.59	26.89	794	26.29	782	26.59	0.0285694	0.8608	0.920817			MIR148A
66533	2310050C09Rik	0	0	0	0	0	0.02	1	0	0	0.01	1.38936	0.780999	0.871515			MIR149
67719	2310057J18Rik	0	0	0.02	1	0.01	0.02	1	0	0	0.01	-0.0659495	0.989466	0.994715			MIR150
68277	2310057M21Rik	4.48	437	4.75	454.63	4.615	7.34	705.03	7.28	711.95	7.31	0.615141	0.000529	0.00222287			MIR152
69696	2310057N15Rik	0	0	0	0	0	0	0	0.02	1	0.01	1.39088	0.780761	0.871515			MIR155
69662	2310061I04Rik	28.24	1324	19.48	923	23.86	28.57	1409	25.93	1293	27.25	0.216034	0.243481	0.42564			MIR15A
668661	2410002F23Rik	18.91	1661.91	19.88	1720.78	19.395	27.34	2483	26.03	2339	26.685	0.458936	0.000446	0.00191432			MIR16-1
66421	2410004B18Rik	11.23	485	10.39	466	10.81	12.69	546	10.89	469	11.79	0.041266	0.830748	0.900533			MIR16-2
73667	2410004P03Rik	0	0	0	0	0	0.04	3	0.07	5	0.055	4.39017	0.128691	0.256703			MIR17
224904	2410015M20Rik	76.24	2058	76.5	2108	76.37	63.37	1824	58.6	1699	60.985	-0.295027	0.0255176	0.066429			MIR18A
76792	2410131K14Rik	8.95	918	7.77	812	8.36	10.87	1178	10.37	1135	10.62	0.367032	0.0166781	0.0460407			MIR181A2
76803	2410141K09Rik	0.06	1	0	0	0.03	0.05	2	0	0	0.025	0.950799	0.82675	0.898381			MIR181B1
72307	2510002D24Rik	9.52	436	10.04	469	9.78	10.47	509	10.79	529	10.63	0.144376	0.446854	0.660398			MIR181B2
72190	2510009E07Rik	3.94	792	4.21	862	4.075	5.12	1085	4.57	980	4.845	0.266525	0.0983795	0.206212			MIR181C
77034	2510039O18Rik	34.96	3685	38.45	4136	36.705	46.8	5209	47.55	5342	47.175	0.378065	0.00270427	0.00943596			MIR182
102635707	2600014E21Rik	0.16	44	0.12	37	0.14	0.01	2	0	0	0.005	-5.39167	2.2e-05	0.000128			MIR183
67028	2610002M06Rik	10.28	2343	9.2	2132	9.74	6.04	1451	6.38	1548	6.21	-0.62949	2.7e-06	1.87e-05			MIR185
72128	2610008E11Rik	10.47	1660	9.06	1400	9.765	6.41	1042	6.42	1067	6.415	-0.588463	9.05e-05	0.000454			MIR186
76964	2610028H24Rik	0	0	0.06	2	0.03	0	0	0.05	2	0.025	-0.0666705	0.985994	0.994715			MIR187
70190	2610036A22Rik	0.1	12	0.06	6.96	0.08	0.02	2	0	0	0.01	-3.21826	0.0812479	0.176289			MIR192
554327	2610042L04Rik	0.23	11.33	0.15	8.72	0.19	0.11	8.51	0.18	10.75	0.145	-0.128454	0.908506	0.952381			MIR193A
72139	2610044O15Rik8	5.7	383.9	5.57	382.06	5.635	5.59	398	4.58	329	5.085	-0.126516	0.557055	0.758128			MIR194-1
67157	2610301B20Rik	14.18	1147	14.09	1161	14.135	17.42	1490	17.33	1496	17.375	0.318565	0.0221703	0.0590157			MIR194-2
70458	2610318N02Rik	0	0	0.02	1	0.01	0.04	2	0	0	0.02	0.93422	0.82921	0.899176			MIR195
72503	2610507B11Rik	50.41	14692	40.6	12027	45.505	45.92	14082	46.46	14398	46.19	0.0409183	0.744592	0.871515			MIR196A2
330173	2610524H06Rik	10.47	361.22	11.42	401.95	10.945	7.65	280.57	10.21	377.48	8.93	-0.267445	0.259802	0.446538			MIR198
70045	2610528A11Rik	2.48	67	2.79	77	2.635	0.66	19	0.52	15	0.59	-2.13658	0.000129	0.000623			MIR199A1
66451	2610528J11Rik	6.18	206	7.71	262	6.945	2.96	105	2.97	106	2.965	-1.20406	6.43e-05	0.000333			MIR20A
76967	2700049A03Rik	3.51	678	3.32	629	3.415	3.48	704	3.87	797	3.675	0.147435	0.39168	0.602685			MIR200A
68046	2700062C07Rik	10.1	383	11.25	435	10.675	18.46	744	16.05	652	17.255	0.717158	0.000196	0.000909			MIR200B
108899	2700081O15Rik	12.91	2225	12.04	2091	12.475	12.74	2246	13.21	2404	12.975	0.0551835	0.667274	0.830497			MIR200C
72658	2700097O09Rik	4.83	201.21	3.64	154.12	4.235	5.78	255.07	4.54	200.98	5.16	0.306999	0.285833	0.479686			MIR203A
66523	2810004N23Rik	26.73	1383	24.9	1313	25.815	58.58	3213	59.15	3273	58.865	1.21403	4.68e-22	2.08e-20			MIR204
72650	2810006K23Rik	6.11	391.29	6.06	394.99	6.085	5.11	346.59	4.81	329.16	4.96	-0.270801	0.191395	0.352716			MIR205
69944	2810021J22Rik	1.77	359.69	1.32	275	1.545	2.16	464.35	1.46	317.52	1.81	0.249783	0.335592	0.541727			MIR206
70419	2810408A11Rik	2.54	158	2.66	177	2.6	1.37	89	1.91	119	1.64	-0.741187	0.0250732	0.0654876			MIR210
67254	2900011O08Rik	0.02	2	0.02	4	0.02	0.03	3	0	0	0.015	-1.05923	0.662427	0.826274			MIR211
243219	2900026A02Rik	37.97	10153	38.51	10126	38.24	39.85	10471	46.84	12573	43.345	0.131637	0.304476	0.504043			MIR181A1
73090	2900092C05Rik	0.03	1	0	0	0.015	0	0	0	0	0	-1.49032	0.765499	0.871515			MIR214
108168734	2900093K20Rik	1.05	49	0.48	23	0.765	0.8	40	0.86	43	0.83	0.157674	0.795923	0.88038			MIR215
73103	3110009E18Rik	4.57	97	5.43	112	5	3.96	95	2.64	58	3.3	-0.504304	0.221565	0.394821			MIR217
73176	3110040M04Rik	0.02	1	0.02	1	0.02	0	0	0.09	6	0.045	1.53344	0.569625	0.769876			MIR218-1
67290	3110040N11Rik	11.23	540.62	13.27	657.6	12.25	11.79	589.34	10.79	581.82	11.29	-0.0873971	0.647427	0.814453			MIR218-2
73187	3110067G11Rik	0	0	0.01	2	0.005	0	0	0	0	0	-2.51155	0.607606	0.797846			MIR219A1
73212	3110082I17Rik	10.96	604	12.7	715	11.83	14.88	865	16.27	954	15.575	0.40952	0.0211066	0.0565616			MIR22
433868	3110082J24Rik	0.04	1	0	0	0.02	0	0	0	0	0	-1.49032	0.765499	0.871515			MIR222
69277	3300002I08Rik	0.96	32	1.16	38	1.06	1.23	59	1.36	53	1.295	0.623914	0.235221	0.414279			MIR223
100504518	3425401B19Rik	0	0	0.01	2	0.005	0.02	4	0.01	2	0.015	1.519	0.555102	0.756413			MIR23A
70691	3830403N18Rik	0.03	1	0.03	1	0.03	0.08	3	0.05	2	0.065	1.2688	0.609964	0.797846			MIR23B
218734	3830406C13Rik	13.85	1235	10.28	962	12.065	9.19	831	8.56	811	8.875	-0.470959	0.00608547	0.0190875			MIR24-1
70696	3830417A13Rik	0.02	1	0	0	0.01	0	0	0	0	0	-1.49032	0.765499	0.871515			MIR25
381218	4430402I18Rik	0.7	58.15	0.73	53	0.715	0.39	34.05	0.47	36.07	0.43	-0.717316	0.16855	0.318684			MIR26A1
67392	4833420G17Rik	17.72	1999.16	15.12	1718.98	16.42	12.95	1557.37	11.92	1416.98	12.435	-0.373941	0.00962179	0.0285683			MIR26A2
228151	4833423E24Rik	1.15	73	1.25	81	1.2	0.04	3	0	0	0.02	-5.73585	1.19e-08	1.2e-07			MIR26B
235345	4833427G06Rik	0.11	3	0.04	1	0.075	0.07	2	0	0	0.035	-1.04637	0.718138	0.870324			MIR27A
97820	4833439L19Rik	44.19	4272.94	44.75	4462.86	44.47	43.61	4513.03	43.24	4554.94	43.425	0.000695	0.995253	0.996518			MIR27B
70821	4921507P07Rik	0.32	28	0.5	42	0.41	0.21	19	0.19	18	0.2	-0.975827	0.156718	0.300787			MIR28
667256	4921511M17Rik	0	0	0	0	0	0	0	0.02	0.67	0.01						MIR29A
70900	4921517D22Rik	0.16	19	0.11	13	0.135	0.09	12	0.05	6	0.07	-0.880506	0.379246	0.589377			MIR296
66714	4921524J17Rik	18.15	1092	14.16	868	16.155	25.1	1599	22.65	1456	23.875	0.589199	0.000288	0.00128772			MIR29B1
70901	4921524L21Rik	0	0	0	0	0	0	0	0.03	3.5	0.015	2.97616	0.540005	0.744219			MIR29C
67430	4921536K21Rik	0.54	54	0.41	42	0.475	1.04	110	1.25	134	1.145	1.29471	0.00149084	0.0055836			MIR30A
70941	4921539E11Rik	0.02	1	0	0	0.01	0	0	0	0	0	-1.49032	0.765499	0.871515			MIR30C1
381816	4922502D21Rik	0.02	1	0	0	0.01	0	0	0	0	0	-1.49032	0.765499	0.871515			MIR31
73792	4930401G09Rik	0	0	0.06	2	0.03	0.12	4	0	0	0.06	0.931393	0.775151	0.871515			MIR320A
228602	4930402H24Rik	21.01	5468.47	19.21	5005	20.11	7.66	2093	8.56	2359.93	8.11	-1.28623	7.25e-24	3.64e-22			MIR33A
73863	4930415O20Rik	0.77	15	0.75	15	0.76	0.29	6	0.24	5	0.265	-1.50046	0.166867	0.315982			MIR34A
68281	4930430F08Rik	6.11	693.48	5.28	581.25	5.695	6.47	718.92	6.01	683.25	6.24	0.0855422	0.628701	0.801193			MIR34B
73883	4930431P22Rik	0.08	2	0.06	3	0.07	0.02	1	0.02	1	0.02	-1.37781	0.577562	0.777938			MIR34C
74666	4930432K21Rik	0.65	59	0.75	71	0.7	0.78	78	0.87	88	0.825	0.298517	0.477028	0.689061			MIR7-1
73988	4930438A08Rik	0.93	76	1.39	115	1.16	2.27	195	2.59	225	2.43	1.08108	0.00126471	0.00482596			MIR7-2
114671	4930444G20Rik	0.67	44.69	0.16	11.07	0.415	0.68	48.3	0.29	20.97	0.485	0.262029	0.743976	0.871515			MIR7-3
75799	4930444P10Rik	0	0	0.01	1	0.005	0.01	1	0	0	0.005	-0.0659495	0.989466	0.994715			MIR9-1
105244413	4930445K14Rik	1.93	141.19	1.84	137	1.885	1.1	85	1.3	102	1.2	-0.624615	0.0663222	0.148646			MIR9-2
75801	4930447C04Rik	0	0	0.01	1.35	0.005	0.04	4.93	0	0	0.02	1.93593	0.590171	0.78901			MIR9-3
74430	4930452B06Rik	0.05	5	0.08	6	0.065	0.01	1	0	0	0.005	-3.51404	0.137323	0.270573			MIR98
67609	4930453N24Rik	24.09	1638	22.29	1507	23.19	28.73	2086	25.08	1844	26.905	0.269151	0.0546111	0.126436			MIR99A
626415	4930467E23Rik	1.92	326.77	0.5	86.3	1.21	4.15	746.5	2.06	373.43	3.105	1.39828	0.142645	0.278881			BLID
214639	4930486L24Rik	0.78	40	1.01	53	0.895	0.66	36	0.58	32	0.62	-0.506775	0.365538	0.574614			MIR148B
75011	4930488N24Rik	0	0	0	0	0	0.01	1	0	0	0.005	1.38936	0.780999	0.871515			MIR302B
75015	4930503B20Rik	0.04	2	0	0	0.02	0.06	3	0.03	1	0.045	0.96007	0.741599	0.871515			MIR326
74954	4930503E14Rik	0.02	1	0.02	1	0.02	0.11	6	0	0	0.055	1.53071	0.570468	0.770719			MIR335
269033	4930503L19Rik	1.25	139	1.24	132	1.245	1.66	178	1.63	177	1.645	0.337006	0.250218	0.43406			MIR338
75087	4930505A04Rik	0	0	0	0	0	0.03	1	0	0	0.015	1.38936	0.780999	0.871515			MIR340
102631730	4930512M02Rik	2.12	54.96	1.47	39.01	1.795	1.53	42.37	0.97	27.02	1.25	-0.481348	0.403358	0.61561			MIR367
75106	4930519F16Rik	0.05	2	0	0	0.025	0.03	2	0.05	4	0.04	1.54522	0.549049	0.750967			MIR370
67593	4930519G04Rik	0.05	4.05	0.04	2.96	0.045	0.02	2.01	0.05	3.97	0.035	-0.310841	0.875459	0.930175			MIR196B
74715	4930521O11Rik	1.03	95.82	0.78	74.3	0.905	0.75	74.13	0.81	80.55	0.78	-0.185079	0.646113	0.813741			MIR375
100041734	4930522L14Rik	8.25	842.27	5.15	519.15	6.7	5.18	544.96	4.21	461.6	4.695	-0.486533	0.0418343	0.101188			MIR378A
67647	4930523C07Rik	8.69	1358	7.7	1231	8.195	3.54	592	3.15	525	3.345	-1.26495	4.12e-15	9.72e-14			MIR383
207819	4930539E08Rik	0.01	2	0.02	3	0.015	0	0	0.02	3	0.01	-0.791706	0.755138	0.871515			MIR422A
67656	4930548H24Rik	0.02	1	0.06	3	0.04	0.19	11	0.03	2	0.11	1.64034	0.362727	0.571125			MIR424
75311	4930550C14Rik	0.15	13	0.05	6	0.1	0.28	21	0.12	9	0.2	0.610813	0.560263	0.760981			MIR449A
75352	4930550L24Rik	0	0	0	0	0	0.02	1	0	0	0.01	1.38936	0.780999	0.871515			MIR18B
108978	4930555G01Rik	0	0	0	0	0	0.02	1.31	0.01	1.16	0.015	2.38978	0.625209	0.798244			MIR329-1
75368	4930558K02Rik	0	0	0.05	3	0.025	0.03	1	0	0	0.015	-1.65405	0.667926	0.830658			MIR451A
78809	4930562C15Rik	0.03	4	0.01	2	0.02	0.04	6	0.01	2	0.025	0.366205	0.840293	0.906927			MIR409
75304	4930563E22Rik	0.24	30.22	0.19	24.16	0.215	0.15	20.12	0.18	24.17	0.165	-0.346587	0.621453	0.798244			MIR410
75258	4930563M21Rik	0.07	8	0.07	6	0.07	0.02	2	0.03	2	0.025	-1.85805	0.255552	0.440853			MIR490
75341	4930564C03Rik	0	0	0	0	0	0	0	0.02	1	0.01	1.39088	0.780761	0.871515			MIR511
75905	4930578C19Rik	0	0	0.01	2	0.005	0	0	0.01	1	0.005	-1.0674	0.804127	0.885013			MIR493
67750	4930578I06Rik	0.03	1	0	0	0.015	0.02	1	0	0	0.01	-0.0481024	0.992319	0.994715			MIR494
105246496	4930578L24Rik	0.72	61.71	0.67	58.34	0.695	0.62	56.04	0.83	75.7	0.725	0.0862693	0.850077	0.914087			MIR495
75939	4930579G24Rik	1.54	115.51	1.29	98.57	1.415	1.9	150.38	1.34	107.02	1.62	0.218992	0.538062	0.744219			MIR193B
381798	4930590J08Rik	0.04	10	0.07	15	0.055	0.11	27	0.11	26	0.11	1.02848	0.19916	0.363552			MIR497
70984	4931406C07Rik	36.45	3714.19	35.37	3664	35.91	20.42	2195.32	22.5	2445	21.46	-0.721835	1.19e-08	1.2e-07			MIR520B
233103	4931406P16Rik	15.48	3694	14.7	3552	15.09	11.9	2979	12.46	3168	12.18	-0.289847	0.0158108	0.0439041			MIR520C
231045	4931409K22Rik	0	0	0	0	0	0.01	1	0	0	0.005	1.38936	0.780999	0.871515			MIR517A
74359	4931414P19Rik	4.26	463.35	5.29	579.98	4.775	3.33	391.51	4.01	474.73	3.67	-0.323164	0.137208	0.27047			MIR519D
70981	4931423N10Rik	0.07	14	0.03	8	0.05	0.08	15	0.05	12	0.065	0.24634	0.803956	0.885013			MIR502
74356	4931428F04Rik	4.05	543.63	4.07	542.72	4.06	2	284.51	2.02	289	2.01	-0.973971	8.98e-07	6.73e-06			MIR503
74361	4931429L15Rik	0.02	2	0	0	0.01	0.02	2	0.03	2	0.025	0.960633	0.738278	0.871515			MIR504
75721	4932414N04Rik	0	0	0	0	0	0.01	1	0	0	0.005	1.38936	0.780999	0.871515			MIR505
229227	4932438A13Rik	8	5022	5.47	3491	6.735	6.16	4058	5.98	3981	6.07	-0.132467	0.421621	0.634883			MIR508
74387	4932438H23Rik	0.24	28	0.26	32	0.25	0.09	11	0.16	24	0.125	-0.831085	0.270318	0.460215			MIR483
74426	4933402D24Rik	0.29	19	0.06	4	0.175	0.14	10	0.15	11	0.145	-0.174162	0.877894	0.931512			MIR486-1
74437	4933402E13Rik	0	0	0.03	2	0.015	0	0	0	0	0	-2.51155	0.607606	0.797846			RASSF10
545732	4933402N22Rik	0.19	7.78	0.19	7.94	0.19	0.19	8.4	0.34	14.88	0.265	0.599547	0.602005	0.797846			CCDC154
71030	4933403O08Rik	0	0	0.01	3	0.005	0	0	0	0	0	-3.09695	0.516807	0.725707			MIR487B
71046	4933405L10Rik	0.12	5	0.29	13	0.205	0.18	8	0.13	6	0.155	-0.422278	0.733121	0.871515			MIR449B
240755	4933406M09Rik	0	0	0.01	1	0.005	0.03	2	0.01	1	0.02	1.5223	0.661334	0.82521			MIR551A
102635879	4933407O12Rik	0.17	7	0.14	6	0.155	0.02	1	0.04	2	0.03	-2.16686	0.22056	0.39365			MIR574
271508	4933408B17Rik	0.42	70.94	0.64	110.58	0.53	0.23	34.01	0.21	27.67	0.22	-1.61768	0.00119972	0.00460626			MIR615
66765	4933411K16Rik	0.11	6	0.15	8	0.13	0.16	9	0.37	21	0.265	1.04526	0.335928	0.542069			MIR636
66755	4933415F23Rik	0	0	0	0	0	0	0	0.01	1	0.005	1.39088	0.780761	0.871515			VTRNA2-1
71159	4933416I08Rik	0	0	0.04	1	0.02	0	0	0	0	0	-1.50815	0.762719	0.871515			MIR888
66761	4933417A18Rik	0.13	9	0.06	4	0.095	0.07	5	0.01	1	0.04	-1.1632	0.479222	0.69145			MIR941-1
74477	4933427D14Rik	7.35	1282	7.53	1311	7.44	5.39	924	5.35	933	5.37	-0.534739	0.000242	0.00110334			MIR708
100141474	4933428G20Rik	0.1	5.11	0.02	1.02	0.06	0	0	0.02	1.03	0.01	-2.62664	0.362115	0.570418			MIR509-3
214106	4933430I17Rik	0.28	29	0.2	27	0.24	0.33	43	0.28	31	0.305	0.349511	0.572615	0.773079			MIR874
99650	4933434E20Rik	20.06	1641	18.75	1561	19.405	23.13	1849	23.41	1785	23.27	0.130054	0.324334	0.528411			FOXO6
74471	4933440N22Rik	2.09	170.7	2	166.27	2.045	0.83	71.33	1.09	94.74	0.96	-1.07855	0.00143785	0.00540373			MIR1247
223739	5031439G07Rik	17.59	3445	17.38	3464	17.485	25.96	5364	29.65	6187	27.805	0.688605	6.18e-08	5.63e-07			MIR1297
229722	5330417C22Rik	0.06	12	0.07	15	0.065	0.03	4	0.02	5	0.025	-1.63946	0.15949	0.3051			MIR1291
71395	5430419D17Rik	0	0	0	0	0	0	0	0.01	1	0.005	1.39088	0.780761	0.871515			MIR1226
71398	5430427O19Rik	0.23	18	0.26	20	0.245	0.18	19	0.17	14	0.175	-0.257392	0.753471	0.871515			PANO1
230757	5730409E04Rik	0.27	30	0.32	36	0.295	1.26	146	1.83	215	1.545	2.39779	3.5e-09	3.81e-08			TP53COR1
70591	5730455P16Rik	9.89	1723	8.82	1577	9.355	11.17	2025	11.33	2088	11.25	0.265558	0.0441364	0.105757			HOTS
236366	5730507C01Rik	1.23	118.16	0.96	93.11	1.095	0.85	86.62	0.98	100.05	0.915	-0.232953	0.529008	0.734954			ADAMTS9-AS2
622307	5830473C10Rik	0	0	0	0	0	0	0	0.01	1	0.005	1.39088	0.780761	0.871515			CASC2
77877	6030458C11Rik	23.12	3180.71	19.75	2788.8	21.435	17.42	2563.37	15.67	2383.14	16.545	-0.322846	0.0134239	0.0380592			FER1L4
103712	6330403K07Rik	0.1	6	0.08	5	0.09	0.11	7	0.02	1	0.065	-0.511879	0.754416	0.871515			LINC-PINT
381933	6430531B16Rik	0.22	9	0.48	20	0.35	0.06	2	0.03	1	0.045	-3.3322	0.0206235	0.0554462			LOC401317
234797	6430548M08Rik	2.14	461	1.9	416	2.02	1.59	363	1.64	377	1.615	-0.297132	0.13954	0.274011			MT1DP
320095	6430550D23Rik	0.44	31	0.49	36	0.465	0.16	12	0.19	14	0.175	-1.41962	0.0526051	0.122475			PTCSC3
235599	6430571L13Rik	0.36	35	0.53	53	0.445	0.3	31	0.49	51	0.395	-0.157565	0.785506	0.873094			TDRG1
619719	6430590A07Rik	0.13	5.16	0.12	5.09	0.125	0.02	1.04	0.07	3.14	0.045	-1.37428	0.451984	0.665439			XIST
76237	6430628N08Rik	0	0	0	0	0	0.02	1	0	0	0.01	1.38936	0.780999	0.871515			ZFAS1
211378	6720489N17Rik	3.23	332.71	2.58	271.2	2.905	1.39	151	1.23	137.04	1.31	-1.11745	2.31e-05	0.000133
546157	7420426K07Rik	0	0	0	0	0	0	0	0.02	1	0.01	1.39088	0.780761	0.871515
328577	7530416G11Rik	0.05	4	0	0	0.025	0.04	2	0.01	1	0.025	-0.453117	0.868714	0.925494
212163	8030462N17Rik	6.96	1361	6.02	1209	6.49	11.87	2400	11.12	2306	11.495	0.820747	1.4e-09	1.62e-08
108167597	8430432A02Rik	0.36	20	0.3	17	0.33	0.12	7	0.18	11	0.15	-1.09093	0.246582	0.429508
100041574	9030025P20Rik	9.62	675.13	9.52	684.54	9.57	6.97	504.9	6.29	465.82	6.63	-0.541045	0.00232999	0.00827089
66808	9030624G23Rik	0.45	39.25	0.57	50.66	0.51	0.24	21.66	0.41	37.91	0.325	-0.672213	0.270796	0.460758
71583	9130008F23Rik	3.98	328	4.29	360	4.135	2.83	247	3.4	299	3.115	-0.387019	0.098298	0.20607
78921	9130019O22Rik	0.53	79.37	0.46	70.07	0.495	0.34	53.75	0.33	52.52	0.335	-0.556922	0.209162	0.377785
100043133	9130023H24Rik	3.77	521.67	3.99	562.15	3.88	3.06	447.92	3.57	526.95	3.315	-0.207922	0.286221	0.480151
75758	9130401M01Rik	23.03	1125	25.16	1253	24.095	27.83	1442	26.88	1405	27.355	0.205886	0.163685	0.311482
619326	9130409I23Rik	0.08	6	0.03	2	0.055	0.06	5	0.03	2	0.045	-0.238701	0.892683	0.942036
77705	9230104L09Rik	0.07	8	0.04	1	0.055	0.01	1	0	0	0.005	-3.21061	0.219384	0.392058
212448	9330159F19Rik	0.01	1	0.02	3	0.015	0.18	37.9	0.2	45.24	0.19	4.30194	3.16e-05	0.000176
231014	9330182L06Rik	0.04	8	0.05	10	0.045	0.04	7	0.06	13	0.05	0.0978887	0.930353	0.967016
230996	9430015G10Rik	6.38	619	6.98	688	6.68	3.52	361	3.51	368	3.515	-0.896015	2.46e-06	1.72e-05
77252	9430038I01Rik	2.55	120	2.15	116	2.35	1.78	93	2.13	102.96	1.955	-0.327898	0.344568	0.552476
77432	9530002B09Rik	0	0	0	0	0	0	0	0.06	2	0.03	2.39117	0.625001	0.798244
319482	9530053A07Rik	0.06	18.26	0.05	15	0.055	0.02	8	0.02	6	0.02	-1.28871	0.203544	0.369594
78672	9530057J20Rik	1.15	115.27	0.72	73.12	0.935	4.11	434.67	2.15	230	3.13	1.77044	1.07e-06	7.92e-06
213673	9530068E07Rik	173.12	16373	184.01	17720	178.565	138.87	13880	137.31	13857	138.09	-0.351286	0.00186022	0.00678031
68283	9530077C05Rik	1.99	162.03	2.39	190.02	2.19	1.14	97.09	1.42	123.05	1.28	-0.732069	0.02309	0.0610495
268759	9930012K11Rik	1.38	104	1.42	109	1.4	1.23	98	1.09	88	1.16	-0.248868	0.489801	0.699177
240613	9930021J03Rik	14.48	4196	12.04	3411	13.26	16.36	4704	16.6	4836	16.48	0.275528	0.0396315	0.0967609
194268	9930104L06Rik	3.3	376	3.6	422	3.45	8.07	965	6.22	756	7.145	1.05482	1.19e-07	1.04e-06
667214	9930111J21Rik1	2.25	336.08	1.38	210.31	1.815	2.78	439.69	2.75	439.15	2.765	0.636034	0.0131213	0.0373502
245240	9930111J21Rik2	0.17	15.39	0.22	21.03	0.195	0.55	53.57	0.37	35.89	0.46	1.23413	0.0623528	0.141222
50518	a	0.11	14	0.06	8	0.085	0.07	9	0.04	6	0.055	-0.601582	0.596958	0.795883
319266	A130010J15Rik	5.48	814.06	4.26	636	4.87	4.65	709	3.68	570.7	4.165	-0.232091	0.242905	0.424931
117586	A1bg	0.03	2	0.01	1	0.02	0.01	1	0	0	0.005	-1.63311	0.637102	0.806622
69865	A1cf	0	0	0.01	3.68	0.005	0	0	0	0	0	-3.09695	0.516807	0.725707
319278	A230050P20Rik	0.02	1.07	0.02	2.15	0.02	0.02	1.11	0	0	0.01	-1.64335	0.634353	0.805053
232345	A2m	0.01	1	0	0	0.005	0.01	2	0.01	1	0.01	1.53621	0.659093	0.824205
215493	A3galt2	0.46	65	0.3	42	0.38	1.04	153	0.82	121	0.93	1.30648	0.00124393	0.00475814
97159	A430005L14Rik	14.41	580	13.47	555	13.94	18.39	788	18.06	784	18.225	0.417342	0.0124032	0.0355943
243308	A430033K04Rik	5.18	630	4.04	500	4.61	4.81	618	4.87	632	4.84	0.0945383	0.61688	0.798244
319493	A430078G23Rik	0.8	91.74	0.47	54.53	0.635	1.11	134.61	0.73	89.11	0.92	0.571653	0.184473	0.342685
331195	A430089I19Rik	0.47	32.91	0.52	37.08	0.495	1.04	76.88	1.68	125.63	1.36	1.48901	0.00193005	0.00699818
239559	A4galt	0.15	12	0.22	18	0.185	0.14	12.02	0.12	10	0.13	-0.503449	0.599135	0.797625
333424	A4gnt	0	0	0.03	3	0.015	0.02	2	0	0	0.01	-0.654649	0.850482	0.914183
319942	A530016L24Rik	0.01	1	0.03	3	0.02	0.03	3	0	0	0.015	-0.476728	0.86083	0.920817
381287	A530032D15Rik	0.12	7.76	0.03	2	0.075	0.1	7.08	0.07	4.36	0.085	0.24426	0.875276	0.930172
328830	A530064D06Rik	0	0	0.02	1	0.01	0.01	1	0.06	4	0.035	2.26197	0.456027	0.668958
319997	A630001G21Rik	0.23	13	0.4	26	0.315	0.17	13	0.17	13	0.17	-0.642916	0.467193	0.679072
105518	A630023A22Rik	0.16	8	0.08	4	0.12	0.08	4	0.21	11	0.145	0.274449	0.839711	0.906411
235973	A630095E13Rik	0	0	0	0	0	0.09	2	0	0	0.045	2.3884	0.625416	0.798244
381272	A630095N17Rik	0.55	18	0.78	22	0.665	0.66	20	0.15	7	0.405	-0.622076	0.491371	0.700842
442803	A830005F24Rik	0.09	3	0.22	8	0.155	0.16	6	0.11	4	0.135	-0.1973	0.895066	0.943624
231570	A830010M20Rik	1.4	370	1.14	307	1.27	1.1	307	1.16	327	1.13	-0.146092	0.514097	0.724296
68243	A930018P22Rik	0	0	0	0	0	0.03	1	0	0	0.015	1.38936	0.780999	0.871515
245350	AA414768	0.13	8	0.11	7	0.12	0.04	3	0	0	0.02	-2.37475	0.195967	0.359622
433470	AA467197	0.14	4	0.04	1	0.09	0.12	5	0.05	2	0.085	0.440418	0.823635	0.897405
544808	AA623943	0.03	1	0	0	0.015	0.16	3	0.16	5	0.16	2.95114	0.258484	0.444852
100554	AA792892	0.02	1	0.11	5	0.065	0.21	10	0.17	8	0.19	1.5235	0.306383	0.506699
212439	AA986860	4.24	469	4.26	480	4.25	1.74	205	1.56	187	1.65	-1.3287	1.28e-09	1.51e-08
223921	Aaas	16.83	1159	20.44	1434	18.635	19.74	1439	18.17	1337	18.955	0.043651	0.790934	0.876533
78894	Aacs	10.13	1240	11.06	1379	10.595	13.33	1723	12.96	1693	13.145	0.329499	0.0215908	0.0576548
67758	Aadac	0	0	0.02	1	0.01	0	0	0	0	0	-1.50815	0.762719	0.871515
639634	Aadacl2	0	0	0.02	1	0.01	0	0	0	0	0	-1.50815	0.762719	0.871515
230883	Aadacl3	0	0	0.01	1	0.005	0.01	1	0	0	0.005	-0.0659495	0.989466	0.994715
23923	Aadat	0	0	0.01	1	0.005	0	0	0	0	0	-1.50815	0.762719	0.871515
66129	Aaed1	14.46	514	15.94	578	15.2	17.88	676	16.19	617	17.035	0.18986	0.30161	0.499994
66939	Aagab	35.02	3508	38.5	3920	36.76	37.51	3967	37.36	3990	37.435	0.0453854	0.720607	0.871515
269774	Aak1	3.27	1111.19	1.97	672.66	2.62	2.39	841.45	2.62	954.56	2.505	-0.0389953	0.862047	0.92121
66273	Aamdc	18.84	565	17.32	537	18.08	12.66	403	10.66	338	11.66	-0.625198	0.0017286	0.00634975
227290	Aamp	106.4	7335	118.63	8330	112.515	85.19	6214	85.91	6325	85.55	-0.37514	0.00256987	0.00902122
11298	Aanat	0.02	1	0	0	0.01	0.02	1	0	0	0.01	-0.0481024	0.992319	0.994715
68295	Aar2	14.63	1702	15.55	1804	15.09	17.64	2146	17.44	2138	17.54	0.235734	0.0734311	0.161686
239435	Aard	0	0	0	0	0	0.06	3	0	0	0.03	2.97331	0.540406	0.744219
234734	Aars	107.82	14828	125.01	17170	116.415	252.23	36152	247.48	35918	249.855	1.1172	1.05e-19	3.87e-18
224805	Aars2	3.72	481	3.69	487	3.705	4.83	650	4.13	554	4.48	0.261645	0.165483	0.313958
69684	Aarsd1	15.22	764	17.75	904	16.485	18.31	974	18.21	977	18.26	0.171831	0.306742	0.507083
231326	Aasdh	5.29	861	4.96	812	5.125	4.38	748	4.14	705	4.26	-0.255885	0.112205	0.229824
67618	Aasdhppt	24.02	1833	19.32	1534	21.67	35.25	2791	29.89	2392	32.57	0.570776	0.00013	0.000627
30956	Aass	0.03	5	0.1	14	0.065	0.01	2	0.03	5	0.02	-1.50035	0.291111	0.485827
56321	Aatf	22.42	1798.73	22.51	1721	22.465	51.02	4075	49.91	3950.22	50.465	1.13676	6.72e-21	2.73e-19
11302	Aatk	0.07	15	0.16	35	0.115	0	1	0.04	9	0.02	-2.38049	0.0315372	0.0797268
105246961	AB010352	4.02	603.94	2.42	370.03	3.22	2.53	401.48	2.01	322.05	2.27	-0.477545	0.0666306	0.149242
382062	AB124611	0.87	40	1.2	56	1.035	0.3	14	0.14	7	0.22	-2.24854	0.00166835	0.00616484
268860	Abat	0.04	7	0.02	4	0.03	0.15	28	0.05	10	0.1	1.73842	0.110817	0.227494
11303	Abca1	10.37	4173	7.94	3249	9.155	10.36	4393	11.36	4868	10.86	0.268656	0.0662798	0.14857
74591	Abca12	1.27	414	0.77	256	1.02	0.04	15	0.05	17	0.045	-4.43697	9.69e-28	6.39e-26
268379	Abca13	0	2	0	2	0	0.02	12	0.01	3	0.015	1.85322	0.269746	0.459376
381072	Abca17	0.01	2	0.01	1	0.01	0	0	0.01	1	0.005	-1.63191	0.637292	0.806622
11305	Abca2	11.59	3706	10.5	3387	11.045	4.31	1446	4.67	1584	4.49	-1.27917	9.61e-23	4.45e-21
27410	Abca3	12.96	3256	13.56	3473	13.26	11.81	3108	10.83	2895	11.32	-0.21823	0.0834357	0.180168
11304	Abca4	0.16	34	0.17	37	0.165	0.08	17	0.08	18	0.08	-1.07398	0.113245	0.231544
217265	Abca5	15.86	5056	14.61	4789	15.235	18.79	6288	19.32	6583	19.055	0.334235	0.00317459	0.010819
76184	Abca6	0.04	10	0.01	4	0.025	0.15	41	0.07	22	0.11	2.12179	0.0181806	0.0495906
27403	Abca7	8.03	2067	8.29	2108	8.16	6.84	1820	6.05	1641	6.445	-0.323744	0.0165046	0.0456339
217258	Abca8a	0.01	2	0	0	0.005	0.04	9	0.03	6	0.035	2.86364	0.142465	0.278656
27404	Abca8b	0.8	218	0.98	269	0.89	0.77	215	0.72	210	0.745	-0.250997	0.338767	0.545487
217262	Abca9	0.21	56	0.23	60	0.22	0.02	6	0.03	9	0.025	-3.00438	1.35e-05	8.18e-05
56199	Abcb10	7.76	1214	6.95	1073	7.355	9.85	1608	10.4	1766	10.125	0.509157	0.000498	0.00211374
27413	Abcb11	0.01	1	0.07	12	0.04	0.01	1	0.03	6	0.02	-0.958387	0.585343	0.784785
18671	Abcb1a	0.02	3.16	0.03	5.29	0.025	0.23	47.29	0.24	49.24	0.235	3.53022	2.32e-05	0.000134
18669	Abcb1b	0.69	115.84	0.63	107.71	0.66	2.64	470.71	2.38	427.76	2.51	1.96207	7.43e-16	1.9e-14
18670	Abcb4	0.02	3	0.03	4	0.025	0.18	27	0.08	12	0.13	2.42312	0.0332421	0.083383
77706	Abcb5	0.01	1	0	0	0.005	0.01	2	0	0	0.005	0.950799	0.82675	0.898381
74104	Abcb6	3.06	358	3.36	398	3.21	3.53	437	3.09	385	3.31	0.0669429	0.75056	0.871515
11306	Abcb7	10.23	2298	8	1829	9.115	12.9	3056	12.33	2949	12.615	0.490038	0.000681	0.00278332
74610	Abcb8	16.19	1813	16.48	1878	16.335	14.29	1698	14.63	1749	14.46	-0.151858	0.251516	0.435574
56325	Abcb9	2.5	324	3.24	426	2.87	1.72	234	1.83	253	1.775	-0.678006	0.0058941	0.0185609
17250	Abcc1	25.53	5927	25.1	5926	25.315	24.61	6023	23.42	5780	24.015	-0.0590525	0.59824	0.796805
224814	Abcc10	4.77	688.75	4.83	726.87	4.8	2.59	337.2	2.25	310.82	2.42	-1.18134	3.49e-10	4.46e-09
244562	Abcc12	0	0	0.01	2	0.005	0.01	1	0	0	0.005	-1.06883	0.803918	0.885013
76408	Abcc3	1.17	229	1.33	264	1.25	0.31	63	0.17	36	0.24	-2.37046	3.83e-11	5.63e-10
239273	Abcc4	5.24	1158	5.69	1278	5.465	27.34	6342	20.54	4841	23.94	2.14479	2.79e-41	4.3e-39
27416	Abcc5	16.17	3873	15.96	3789	16.065	8.76	2056	8.23	1992	8.495	-0.97327	5.84e-16	1.51e-14
27421	Abcc6	0.05	9	0.01	2	0.03	0.01	1	0.01	1	0.01	-2.5023	0.223942	0.398359
20927	Abcc8	0	0	0	0	0	0	1	0.02	4	0.01	3.71258	0.289159	0.483449
20928	Abcc9	0	1.01	0	1.02	0	0.02	5.44	0.01	3	0.015	1.94681	0.374904	0.584242
11666	Abcd1	11.71	1654	14.58	2095	13.145	5.76	858	6.38	960.96	6.07	-1.099	1.5e-10	2.01e-09
26874	Abcd2	0.01	2.78	0	0	0.005	0.02	5	0.02	4.01	0.02	2.12844	0.349238	0.557142
19299	Abcd3	53.35	7015	43.4	5812	48.375	33.29	4619	35.18	4929	34.235	-0.477165	0.000249	0.0011305
19300	Abcd4	5.86	533.26	6.33	564.36	6.095	4.69	456.34	4.32	425.94	4.505	-0.369749	0.0500571	0.117518
24015	Abce1	72.09	10605	59.62	8944	65.855	134.73	20870	123.53	19324	129.13	0.988381	8.87e-16	2.24e-14
224742	Abcf1	55.34	6755	58.51	7276	56.925	75.41	9742	69.15	9021	72.28	0.365646	0.00207467	0.00746969
27407	Abcf2	44.58	4425	46.3	4667	45.44	81.06	8478	77.05	8132	79.055	0.815973	1.57e-12	2.73e-11
27406	Abcf3	20.25	2561	21.2	2714	20.725	25.21	3372	24.88	3357	25.045	0.297812	0.0158454	0.0439862
11307	Abcg1	2.1	476	2.58	597	2.34	2.97	712	4.39	1061	3.68	0.670066	0.00342915	0.0115777
27405	Abcg3	0	0	0.01	1	0.005	0	0	0	0	0	-1.50815	0.762719	0.871515
192663	Abcg4	0.58	90	0.68	106	0.63	1.7	281	1.15	187	1.425	1.20131	0.000267	0.00120515
27409	Abcg5	0.01	1	0	0	0.005	0.02	2	0.02	2	0.02	1.95146	0.540465	0.744219
67470	Abcg8	0.04	5	0.01	2	0.025	0.01	1	0.01	2	0.01	-1.26842	0.551592	0.75293
213012	Abhd10	6.86	581	6.08	545	6.47	7.1	553	7.37	529	7.235	-0.109942	0.539173	0.744219
68758	Abhd11	49.59	2143	52.16	2259	50.875	43.18	1995	44.43	2146	43.805	-0.141487	0.28493	0.478631
76192	Abhd12	61.63	4290	75.71	5225	68.67	45.67	3330	42.69	3169	44.18	-0.604648	2.24e-05	0.00013
68904	Abhd13	20.7	4117	16.8	3395	18.75	23.82	4994	23.02	4876	23.42	0.342557	0.00896736	0.0268404
68644	Abhd14a	5.08	225	5.82	250	5.45	4.81	214	4.88	232	4.845	-0.144536	0.56878	0.769034
76491	Abhd14b	21.94	1220	24.26	1376	23.1	9.09	539	9.97	600	9.53	-1.24237	8.82e-14	1.78e-12
67477	Abhd15	0.1	12	0.09	12	0.095	0.26	34	0.2	27	0.23	1.29275	0.0927662	0.196768
193742	Abhd16a	17.98	1349	19.56	1495	18.77	10.19	811	10.41	838	10.3	-0.840074	4.01e-08	3.79e-07
241850	Abhd16b	0.06	4	0.13	9	0.095	0.07	5	0.13	9	0.1	0.0488084	0.970822	0.994715
216169	Abhd17a	36.28	2055	35.89	2056	36.085	39.54	2331	39.15	2344	39.345	0.13256	0.29026	0.484685
226016	Abhd17b	12.49	1194	11.2	1091	11.845	17.21	1735	16.35	1661	16.78	0.519424	0.000201	0.00093
70178	Abhd17c	17.84	1526	16.82	1465	17.33	28.43	2571	28.14	2569	28.285	0.728557	1.03e-08	1.06e-07
269423	Abhd18	1.7	225	1.74	230	1.72	1.01	137	0.63	86	0.82	-1.0822	0.000776	0.00312709
54608	Abhd2	9.6	1073	7.49	853	8.545	10.88	1285	11.12	1326	11	0.387961	0.0170145	0.046843
106861	Abhd3	1.38	98	1.77	130	1.575	2.25	171	2.21	171	2.23	0.53001	0.100757	0.210334
105501	Abhd4	43.5	4025	43.58	4113	43.54	35.3	3449	31	3072	33.15	-0.372774	0.00297902	0.0102386
67469	Abhd5	14.18	1716	14.85	1833	14.515	21.45	2741	18.94	2441	20.195	0.492548	0.000329	0.00145104
66082	Abhd6	10.01	803	8.76	712	9.385	6.99	590	6.76	575	6.875	-0.430954	0.0117405	0.0339275
64296	Abhd8	21.91	1655	22.93	1764	22.42	31.9	2549	32.64	2633	32.27	0.546518	2.97e-05	0.000167
11308	Abi1	31.45	4098.19	26.47	3488.49	28.96	29.38	3985.62	30.84	4197.57	30.11	0.0576038	0.653605	0.820545
66610	Abi3	2.61	383.65	2.81	411.6	2.71	1.65	253.77	1.83	281.6	1.74	-0.625693	0.00450476	0.0147432
320712	Abi3bp	0.22	42	0.36	68	0.29	0.04	8	0.11	18	0.075	-2.13721	0.00189609	0.00689083
11350	Abl1	17.48	4405.01	16.71	4211.23	17.095	16.16	4260.53	17.43	4625.74	16.795	-0.00812492	0.945506	0.978385
11352	Abl2	4.74	1975.91	3.43	1443	4.085	8.25	3592.16	7.81	3446	8.03	0.991686	5.46e-10	6.72e-09
226251	Ablim1	4.64	1133	3.94	980	4.29	2.1	544	2.62	692	2.36	-0.825163	6.78e-06	4.34e-05
231148	Ablim2	0.2	26	0.3	43	0.25	0.08	12	0.09	13	0.085	-1.52137	0.042817	0.103178
319713	Ablim3	0.02	3	0.01	1	0.015	0.06	10	0.05	9	0.055	2.20051	0.151234	0.292293
109934	Abr	28.13	5425	29.65	5793	28.89	17.95	3655	17.96	3714	17.955	-0.659753	2.9e-08	2.8e-07
223513	Abra	0.03	2	0.03	2	0.03	0.03	2	0.01	1	0.02	-0.468316	0.8471	0.911927
73112	Abracl	60.04	1728	45.38	1341	52.71	29.15	898	30.91	953	30.03	-0.780223	2.59e-06	1.8e-05
70681	Abraxas1	7.97	604	7.13	556	7.55	14.4	1153	12.61	1024	13.505	0.855868	2.07e-07	1.73e-06
109359	Abraxas2	24.1	2687	20.78	2358	22.44	30.58	3601	29.93	3559	30.255	0.453271	0.000319	0.00141161
30946	Abt1	3.13	542.18	3.05	538.13	3.09	6.96	1270.53	6.31	1164	6.635	1.11939	2.09e-12	3.59e-11
80283	Abtb1	13.68	971	15.82	1156	14.75	8.22	613	8.6	653	8.41	-0.802852	3.94e-06	2.64e-05
99382	Abtb2	22.22	3936	22.25	4011	22.235	21.63	4043	26.01	4911	23.82	0.119179	0.384922	0.594826
113868	Acaa1a	32.62	2169.63	32.99	2236.08	32.805	24.06	1693.46	24.19	1716.66	24.125	-0.422956	0.00109724	0.00425786
235674	Acaa1b	1.41	77.37	2.73	151.9	2.07	1.94	112.53	1.73	101.34	1.835	-0.156275	0.705724	0.860974
52538	Acaa2	64.93	3662	61.58	3539	63.255	34.08	2036	35.48	2139	34.78	-0.839018	5.76e-12	9.35e-11
107476	Acaca	15.72	5452	13.23	4623	14.475	22.77	8270	21.72	7932	22.245	0.633852	2.95e-07	2.39e-06
100705	Acacb	2.24	732	1.85	618	2.045	1.19	415	1.42	493	1.305	-0.623623	0.0013443	0.0050895
71985	Acad10	9.09	1253.49	10.43	1444.88	9.76	6.27	902.66	6.48	929.45	6.375	-0.612793	9.91e-05	0.000493
102632	Acad11	10.37	1341	11.09	1461	10.73	9.81	1340	9.58	1322	9.695	-0.127574	0.374849	0.584242
338350	Acad12	2.89	263.51	3.35	312.12	3.12	1.95	188.34	1.96	190.55	1.955	-0.659408	0.00968399	0.0287285
66948	Acad8	18.58	1721	19.41	1776	18.995	22.54	2026	20.19	1841	21.365	0.0918512	0.498705	0.70833
229211	Acad9	9.13	1346.47	8.18	1237.62	8.655	9.92	1564.53	8.82	1401.78	9.37	0.146681	0.311253	0.512854
11363	Acadl	112.61	8343	105.36	7950	108.985	82.07	6432	92.62	7327	87.345	-0.296288	0.014235	0.0400715
11364	Acadm	61.39	4824	50.53	4044	55.96	27.18	2259	27.79	2332	27.485	-1.00119	3.52e-14	7.45e-13
11409	Acads	20.29	1441	21.98	1590	21.135	13.7	1029	16.02	1215	14.86	-0.487344	0.00208658	0.00750635
66885	Acadsb	15.79	2042	16.33	2150	16.06	10.34	1412	12.02	1658	11.18	-0.50264	0.000566	0.00236176
11370	Acadvl	58.64	4900	59.34	5050	58.99	56.59	5000	53.5	4772	55.045	-0.0792594	0.493871	0.703314
11595	Acan	212.82	61720	336.37	98914	274.595	259.55	79059	266.3	81996	262.925	-0.0532116	0.778947	0.871515
216859	Acap1	0.04	4	0.07	7	0.055	0.12	12	0.1	10	0.11	0.94336	0.434159	0.647677
78618	Acap2	16.57	4260	13.98	3658	15.275	17.44	4703	17.91	4860	17.675	0.220728	0.0774325	0.16917
140500	Acap3	9.29	1493	9.29	1507	9.29	6.25	1071	6.78	1164	6.515	-0.477623	0.000847	0.00337804
110446	Acat1	55.68	7257	44.1	5851	49.89	22.6	3110	25.18	3500	23.89	-1.0387	1.47e-13	2.89e-12
110460	Acat2	11.01	871.58	13.2	1063.8	12.105	7.92	662.81	6.39	539.81	7.155	-0.742061	0.000111	0.000544
224530	Acat3	0.34	25.9	0.75	57.84	0.545	0.23	18.57	0.08	6.77	0.155	-1.83238	0.0240539	0.0631664
170760	Acbd3	28.82	3868	26.69	3647	27.755	35.17	4984	31.93	4569	33.55	0.293694	0.0142006	0.0399876
67131	Acbd4	10.16	804	11.54	930	10.85	8.63	722	9.37	791	9	-0.250723	0.14671	0.28545
74159	Acbd5	19.43	2736	15.25	2201	17.34	15.51	2309	16.98	2559	16.245	-0.0713102	0.628312	0.800897
72482	Acbd6	34.43	1696	36.17	1777	35.3	42.46	2192	44.04	2284	43.25	0.312757	0.0172515	0.0474354
78245	Acbd7	0	0	0.05	1	0.025	0	0	0	0	0	-1.50815	0.762719	0.871515
329470	Accs	2.07	307	2.23	332	2.15	1.39	224	1.73	263	1.56	-0.445307	0.0615805	0.139874
381411	Accsl	0.02	2	0.03	3	0.025	0.02	2	0.01	1	0.015	-0.793183	0.730351	0.871515
497652	Acd	33.78	1791.53	40.54	2170.26	37.16	26.45	1508	29.19	1695.51	27.82	-0.360898	0.0224135	0.0595329
11421	Ace	0.09	17	0.14	25	0.115	0.01	2	0.02	4	0.015	-2.86299	0.0104996	0.0308173
70008	Ace2	1.94	267	1.58	220	1.76	0.13	18	0.15	22	0.14	-3.65713	2.87e-21	1.2e-19
217246	Ace3	0	0	0	0	0	0.01	1	0	0	0.005	1.38936	0.780999	0.871515
171168	Acer1	0.03	2.99	0.02	2.09	0.025	0.03	3.27	0.02	2	0.025	0.268796	0.900934	0.947813
230379	Acer2	0.34	24.02	0.26	17.74	0.3	0.17	12	0.27	18.99	0.22	-0.500747	0.547461	0.749465
66190	Acer3	15.02	2357	13.81	2207	14.415	21.5	3558	19.27	3225	20.385	0.519183	4.38e-05	0.000237
56215	Acin1	56.92	8741.44	62.89	9080.54	59.905	67.04	9774.3	68.28	10013	67.66	0.0977361	0.376987	0.586808
59289	Ackr2	0.06	6	0.09	10	0.075	0.06	7	0.08	10	0.07	0.0311824	0.979135	0.994715
12778	Ackr3	11.49	894	10.03	793	10.76	2.69	222	2.88	239	2.785	-1.92351	4.95e-24	2.54e-22
252837	Ackr4	0.02	5	0.07	9	0.045	0.03	6	0.01	3	0.02	-0.695004	0.627024	0.79971
104112	Acly	48.55	8330	45.75	7988	47.15	35.41	6414	38.55	7053	36.98	-0.329528	0.00438375	0.0143904
266645	Acmsd	0.03	2.37	0.03	2.59	0.03	0.02	2.3	0.01	1	0.015	-0.468316	0.8471	0.911927
230161	Acnat1	0.02	4.81	0.02	3	0.02	0.03	5.68	0.05	11	0.04	1.14213	0.431532	0.645038
11428	Aco1	39.83	6679	37.75	6443.02	38.79	31.85	5635	34.36	6142	33.105	-0.208567	0.0716049	0.158487
11429	Aco2	185.3	19727	171.8	18621	178.55	209.52	23564	194.28	22064	201.9	0.198295	0.0662123	0.148457
16365	Acod1	0.56	56	0.43	44	0.495	0.3	32	0.33	35	0.315	-0.628796	0.249675	0.433508
26897	Acot1	35.45	2081.94	40.25	2408.31	37.85	34.32	2134.72	32.18	2019.59	33.25	-0.16643	0.242245	0.423904
329910	Acot11	0.6	135	0.78	174	0.69	0.02	4	0.01	2	0.015	-5.74156	1.03e-15	2.57e-14
74156	Acot12	0.02	1	0.01	1	0.015	0	0	0.01	1	0.005	-1.05198	0.785574	0.873094
66834	Acot13	63.41	1539	55.8	1383	59.605	62.97	1632	48.47	1265	55.72	-0.0646038	0.697104	0.853436
171210	Acot2	6.72	565.05	5.92	506.69	6.32	33.24	2953.27	29.99	2690.41	31.615	2.34535	1.71e-59	5.84e-57
217698	Acot5	0	0	0	0	0	0.12	4.01	0.02	1	0.07	3.7109	0.289578	0.483733
217700	Acot6	0.56	39.02	0.47	33	0.515	1.03	75	0.72	53	0.875	0.778129	0.131705	0.261649
70025	Acot7	34.15	1893	42.85	2440	38.5	34.21	2044	36.57	2189	35.39	-0.0887076	0.584761	0.784246
170789	Acot8	14.26	601.06	15.08	645.67	14.67	15.71	700.94	16.52	723.35	16.115	0.138194	0.419755	0.632814
56360	Acot9	20.89	1387	18.03	1219	19.46	31.4	2206	27.06	1919	29.23	0.610598	3.24e-05	0.00018
11430	Acox1	40.76	5961	39.23	5831	39.995	32.15	4861	35.96	5505	34.055	-0.238592	0.0502199	0.117776
93732	Acox2	25.27	2460	25.51	2514	25.39	13.17	1351	13.38	1398	13.275	-0.908578	3.07e-12	5.15e-11
80911	Acox3	11.92	1796	11.2	1722	11.56	7.03	1118	6.45	1037	6.74	-0.759688	5.09e-08	4.72e-07
74121	Acoxl	0.02	3.04	0.03	5.07	0.025	0	0	0	0	0	-4.49962	0.114555	0.233619
11431	Acp1	19	2245.99	16.75	2021	17.875	22.34	2803	19.23	2424	20.785	0.240955	0.0817232	0.177187
11432	Acp2	11.57	2033.3	11.35	2040.19	11.46	8.98	1586.78	8.93	1655.44	8.955	-0.382569	0.00344827	0.0116332
100503991	Acp4	0.03	2.09	0.03	2.22	0.03	0	0	0.05	3	0.025	-0.466693	0.861996	0.92121
11433	Acp5	0.04	2	0	0	0.02	0	0	0	0	0	-2.4794	0.612383	0.797846
66659	Acp6	18.57	1234	22.49	1522	20.53	22.92	1607	23	1629	22.96	0.17699	0.267234	0.455901
101744	Acp7	0.01	1	0	0	0.005	0	0	0.01	1	0.005	-0.0465652	0.992564	0.994715
56318	Acpp	3.58	614	3.21	563	3.395	0.37	64	0.51	90	0.44	-2.98615	3.52e-32	3.15e-30
11434	Acr	0.01	2	0	0	0.005	0	0	0	1	0	-1.03622	0.810849	0.887195
54137	Acrbp	5.29	262	3.85	199	4.57	5.47	286	3.7	194	4.585	0.00725905	0.980138	0.994715
94180	Acsbg1	2.89	336	3.19	379	3.04	0.41	51	0.35	40	0.38	-3.028	1.77e-23	8.73e-22
328845	Acsbg2	0.03	2	0.04	3	0.035	0.06	6	0.04	3	0.05	0.792014	0.659478	0.824371
264895	Acsf2	9.07	1032	14.84	1734	11.955	4.2	496	4.11	494	4.155	-1.53958	6.12e-11	8.7e-10
257633	Acsf3	10.19	871	11.41	990	10.8	10.4	941	10.68	974	10.54	-0.0126556	0.937599	0.972573
14081	Acsl1	19.79	2946	19.75	2977	19.77	9.19	1443	11.31	1782	10.25	-0.929891	2.8e-10	3.62e-09
74205	Acsl3	27.92	4154.15	22.73	3432.48	25.325	19.34	3031.2	17.56	2777.59	18.45	-0.436652	0.00145471	0.00546238
50790	Acsl4	13.04	2536	10.17	2012	11.605	21.07	4323	20.21	4189	20.64	0.853267	1.5e-09	1.73e-08
433256	Acsl5	23.56	2604	22.57	2475	23.065	44.97	5167	40.47	4721	42.72	0.908573	8.66e-14	1.75e-12
216739	Acsl6	0	0	0	0	0	0	1	0.01	1	0.005	2.38978	0.625209	0.798244
20216	Acsm3	0.2	20.69	0.16	16.02	0.18	0	0	0	0	0	-6.66371	0.000314	0.00139018
68738	Acss1	6.49	903	6.72	951	6.605	0.88	129	1.47	218	1.175	-2.47068	5.38e-24	2.76e-22
60525	Acss2	3.74	404	4.42	486	4.08	4.54	523	4.12	479	4.33	0.116591	0.56807	0.768432
380660	Acss3	0.06	5	0.04	3	0.05	0.01	1	0	0	0.005	-3.04924	0.239533	0.42047
11459	Acta1	0.22	12	0.42	24	0.32	0.54	32	0.22	13	0.38	0.263506	0.757364	0.871515
11475	Acta2	0.48	41	0.43	32	0.455	0.11	10	0.06	6	0.085	-2.24103	0.0046356	0.015075
11461	Actb	876.51	63967.1	985.65	73266.9	931.08	615.86	47550.7	774.19	60337.1	695.025	-0.401052	0.00591173	0.018613
238880	Actbl2	0.05	5	0.02	2	0.035	0	0	0	0	0	-4.29594	0.154848	0.297756
11465	Actg1	3396.96	246298	3482.05	257156	3439.51	1863.75	142971	2266.56	175504	2065.16	-0.713833	4.57e-08	4.28e-07
11468	Actg2	0.12	6	0.04	2	0.08	0.02	1	0.13	7	0.075	-0.0445029	0.980262	0.994715
70362	Actl10	0	0	0	0	0	0.03	2	0.08	5	0.055	4.19778	0.169198	0.319735
56456	Actl6a	28.81	2167	26.74	2048	27.775	36.02	2861	32.82	2630	34.42	0.329027	0.010033	0.029612
11470	Actl7a	0.04	2	0.02	1	0.03	0.12	7	0.1	6	0.11	2.06621	0.246142	0.429038
11471	Actl7b	0.11	6	0.06	3	0.085	0.41	23	0.11	6	0.26	1.63869	0.188887	0.349357
69481	Actl9	0.04	2	0	0	0.02	0	0	0	0	0	-2.4794	0.612383	0.797846
109711	Actn1	137.8	19970	150.37	22088	144.085	95.85	14657	114.64	17700	105.245	-0.431975	0.00134372	0.00508841
11472	Actn2	0.05	5	0.03	3	0.04	0.03	4	0	0	0.015	-1.0502	0.62638	0.799181
11474	Actn3	0	0	0	0	0	0	0	0.01	1	0.005	1.39088	0.780761	0.871515
60595	Actn4	248.03	36579.4	250.45	37624.3	249.24	332.76	51825.2	329.7	51842.5	331.23	0.42923	4.11e-05	0.000224
56444	Actr10	21.67	3379.25	19.68	3124.54	20.675	28.3	4658.54	24.83	4127.67	26.565	0.381591	0.00252846	0.008892
54130	Actr1a	101.3	10680	103.95	11158	102.625	135.75	15120	127.65	14357	131.7	0.379401	0.000634	0.00261033
226977	Actr1b	60.72	4589	68.18	5313	64.45	69.32	5564	67.68	5431	68.5	0.0968522	0.455952	0.668958
66713	Actr2	78.4	11135	63.78	9221	71.09	94.2	14123	88.45	13394	91.325	0.383543	0.00216254	0.00774759
74117	Actr3	119.09	11980	107.15	10958	113.12	158.62	16906	142.17	15376	150.395	0.440768	0.000122	0.000591
242894	Actr3b	1.47	118	1.42	114	1.445	2.89	244	2.47	212	2.68	0.92217	0.00139256	0.00525624
109275	Actr5	6.08	494	6.19	520	6.135	5.34	470	5.85	525	5.595	-0.0805229	0.672008	0.834224
67019	Actr6	8.65	559	6.62	436	7.635	8.84	606	7.44	514	8.14	0.119678	0.560288	0.760981
56249	Actr8	15.78	1284	16.14	1335	15.96	18.34	1575	19.21	1667	18.775	0.254679	0.0676911	0.15117
76652	Actrt3	0	0	0.03	2	0.015	0	0	0	0	0	-2.51155	0.607606	0.797846
11477	Acvr1	20.24	2186	17.08	1872	18.66	21.22	2420	17.8	2056	19.51	0.0897061	0.542949	0.746223
11479	Acvr1b	25.02	3166	24.31	3132	24.665	15.55	2078	17.41	2349	16.48	-0.561307	1.66e-05	9.9e-05
11480	Acvr2a	4.83	1070.31	3.56	793	4.195	4.27	979.95	4.45	1029.69	4.36	0.057701	0.748578	0.871515
11481	Acvr2b	0.36	151	0.29	119	0.325	0.16	69	0.2	90	0.18	-0.814827	0.0263882	0.0683886
11482	Acvrl1	0.5	70	0.59	83	0.545	0	0	0.02	3	0.01	-5.72644	1.36e-08	1.37e-07
71670	Acy3	1.92	92	3.28	156	2.6	0.67	34	1.21	59	0.94	-1.4718	0.00163422	0.00605932
66204	Acyp1	17.08	389	14.22	330	15.65	15.64	376	14.73	357	15.185	-0.0238494	0.911046	0.954298
75572	Acyp2	12.69	299	11.72	282	12.205	4.96	125	4.29	109	4.625	-1.36456	3.94e-07	3.13e-06
11486	Ada	0.53	34	0.7	46	0.615	2.02	138	2.14	147	2.08	1.77818	9.8e-06	6.09e-05
75773	Adad2	0	0	0	0	0	0	0	0.05	2	0.025	2.39117	0.625001	0.798244
75894	Adal	5.95	544.11	6.18	587.28	6.065	5.34	530.31	4.37	437.29	4.855	-0.279659	0.155132	0.298171
11487	Adam10	26.77	4794	24.02	4380	25.395	22.77	4303	23.72	4529	23.245	-0.106925	0.366131	0.575198
11488	Adam11	0.32	62	0.28	57	0.3	0.15	30	0.17	31	0.16	-1.01632	0.0528442	0.122934
11489	Adam12	0.28	83	0.17	52	0.225	0.23	74	0.14	44	0.185	-0.243854	0.624493	0.798244
11490	Adam15	55.14	6217	60.16	6873	57.65	41.56	4930	39.83	4770	40.695	-0.486226	6.76e-05	0.000349
11491	Adam17	11.59	2005	10.18	1791	10.885	10.15	1852	10.53	1941	10.34	-0.0530885	0.692279	0.850777
13524	Adam18	0.01	1	0	0	0.005	0	0	0	0	0	-1.49032	0.765499	0.871515
11492	Adam19	0.01	3	0.03	6	0.02	0	0	0	0	0	-4.6709	0.0882876	0.189088
280668	Adam1a	1.07	127.85	1.07	130.41	1.07	1.19	149.37	0.7	88.42	0.945	-0.170311	0.646567	0.813783
280667	Adam1b	0.09	10.15	0.07	7.59	0.08	0.03	3.63	0.04	4.58	0.035	-1.33015	0.34196	0.549459
56622	Adam21	0.14	16	0.1	12	0.12	0.07	8	0.08	10	0.075	-0.688049	0.496405	0.706056
11496	Adam22	0.19	68	0.05	19	0.12	0.18	67	0.09	34	0.135	0.17085	0.800255	0.883768
13522	Adam28	0.05	8.13	0.04	7.04	0.045	0.1	15.92	0.14	22.78	0.12	1.2508	0.200856	0.365966
244486	Adam29	0.01	1	0	0	0.005	0	0	0	0	0	-1.49032	0.765499	0.871515
71078	Adam30	0.01	1	0.01	1	0.01	0.03	4	0.04	6	0.035	2.26934	0.270714	0.460692
353188	Adam32	0.14	13	0.16	15	0.15	0.1	11	0.1	9	0.1	-0.539506	0.584134	0.783809
110751	Adam33	0.01	1	0	0	0.005	0.01	1	0.01	1	0.01	0.951928	0.806581	0.885864
11498	Adam4	0.12	12	0.12	12	0.12	0.15	16	0.08	8	0.115	-0.0533135	0.957807	0.987884
11499	Adam5	0.01	1	0	0	0.005	0.01	1	0	0	0.005	-0.0481024	0.992319	0.994715
11501	Adam8	18.71	2256	24.68	3035	21.695	7.8	996	9.19	1185	8.495	-1.33389	1.9e-13	3.7e-12
11502	Adam9	24.71	3818	22.79	3584	23.75	21.45	3498	24.35	4012	22.9	-0.0313849	0.807243	0.8862
58860	Adamdec1	0	0	0	0	0	0.01	1	0	0	0.005	1.38936	0.780999	0.871515
11504	Adamts1	14.71	2795	10.63	2056	12.67	26.37	5285	27.37	5541	26.87	1.10786	6.57e-13	1.21e-11
224697	Adamts10	4.66	724	5.11	768	4.885	1.04	157	0.92	143	0.98	-2.36766	1.37e-30	1.12e-28
239337	Adamts12	0.4	97	0.31	77	0.355	0.07	17	0.06	16	0.065	-2.44966	3.72e-06	2.5e-05
279028	Adamts13	0.8	106.4	0.69	93.2	0.745	2.79	392.5	1.77	252.07	2.28	1.64202	1.21e-07	1.05e-06
237360	Adamts14	0.27	54	0.24	50	0.255	0.1	22	0.15	32	0.125	-0.997643	0.0805794	0.174925
235130	Adamts15	2.45	521	1.78	389	2.115	1.31	302	1.77	426	1.54	-0.372234	0.132535	0.263016
271127	Adamts16	0.18	28	0.21	39	0.195	0.06	9	0.05	8	0.055	-2.03416	0.0107641	0.0315087
233332	Adamts17	0.03	8	0.04	10	0.035	0.05	13	0.04	11	0.045	0.360481	0.732032	0.871515
216725	Adamts2	0.03	9.01	0.11	29.07	0.07	0.04	10	0.03	10.06	0.035	-0.987087	0.317015	0.519739
223838	Adamts20	0.05	12	0.03	6	0.04	0.02	5	0.03	3	0.025	-1.218	0.372712	0.58243
330119	Adamts3	0.2	60	0.24	70	0.22	0.09	26	0.09	28	0.09	-1.32153	0.0122286	0.0351782
240913	Adamts4	0.65	92	0.96	139	0.805	0.3	45	0.35	53	0.325	-1.29307	0.00260478	0.00913088
23794	Adamts5	1.56	494	1.28	413	1.42	0.75	252	0.92	312	0.835	-0.736745	0.00112725	0.00436266
108154	Adamts6	0.44	106	0.4	88	0.42	0.53	115	0.42	93	0.475	0.0488758	0.894444	0.943151
108153	Adamts7	1.27	247	1.3	242	1.285	0.62	127	0.72	160	0.67	-0.821386	0.00321378	0.0109333
77739	Adamtsl1	1.77	502	1.19	345	1.48	0.11	30	0.13	38	0.12	-3.6885	1.51e-29	1.11e-27
77794	Adamtsl2	15.57	1937	24.11	3055	19.84	1.01	134	1.06	142	1.035	-4.23365	2.2e-76	1.16e-73
269959	Adamtsl3	2.38	668	2.02	586	2.2	0.3	89	0.43	129	0.365	-2.57577	1.73e-25	1.01e-23
229595	Adamtsl4	30.35	4584	31.43	4764	30.89	12.08	1921	13.72	2201	12.9	-1.23447	4.66e-21	1.91e-19
66548	Adamtsl5	11.99	1200	12.39	1289	12.19	10.19	1081	10.84	1172	10.515	-0.197162	0.188612	0.349112
231821	Adap1	0.29	27	0.2	19	0.245	0.07	7	0.06	5	0.065	-1.98895	0.0366684	0.0907224
216991	Adap2	0	0	0	0	0	0.04	2	0.03	2	0.035	3.3898	0.368775	0.577876
56417	Adar	19.23	4397	17.82	4147	18.525	25.81	6226	28.62	6973	27.215	0.575106	2.13e-06	1.51e-05
94191	Adarb2	1.07	195.79	0.93	173.56	1	1.84	354.81	1.87	363.4	1.855	0.910249	0.000121	0.000588
30947	Adat1	2.12	258	2.02	251	2.07	3.43	442	3.19	415	3.31	0.698894	0.00110497	0.004285
66757	Adat2	3.56	193.94	2.45	136.3	3.005	6	332.35	6.52	371.26	6.26	1.04516	8.37e-05	0.000423
100113398	Adat3	2.06	109	1.87	101	1.965	1.62	91	1.7	96	1.66	-0.219645	0.541179	0.74479
72113	Adck1	11.9	1043	13.38	1181	12.64	8.75	805	9.66	905	9.205	-0.433016	0.00865738	0.0259921
57869	Adck2	7.48	825	9.14	980	8.31	5.45	591	6.21	699	5.83	-0.538842	0.00358692	0.0120357
268822	Adck5	8.54	662	10.07	795	9.305	5.61	460	6.28	520	5.945	-0.626466	0.0011871	0.00456382
271639	Adcy10	0.01	3	0	1	0.005	0.01	3	0	0	0.005	-0.461591	0.865474	0.923259
104111	Adcy3	0.02	3.08	0.05	8.04	0.035	0.07	13.31	0.02	4.06	0.045	0.567973	0.679277	0.839833
224129	Adcy5	0.31	61	0.33	66	0.32	0.07	15	0.12	25	0.095	-1.72001	0.00287874	0.00992991
11512	Adcy6	9.12	2067	8.38	1961	8.75	6.41	1559	6.81	1654	6.61	-0.378581	0.00415095	0.0137037
11513	Adcy7	14.91	3476	15.78	3733	15.345	15.65	3836	18.74	4646	17.195	0.181211	0.197665	0.361876
11514	Adcy8	0.07	14	0.09	17	0.08	0.04	8	0.04	8	0.04	-1.00856	0.314355	0.516352
11515	Adcy9	3.57	1060	3.89	1141	3.73	5.73	1802	5.02	1583	5.375	0.567394	0.000154	0.000729
11518	Add1	57.56	8747	61.57	9567	59.565	47.61	7673	47.4	7699	47.505	-0.306345	0.00891081	0.0266803
11519	Add2	0.01	1	0.04	8	0.025	0	0	0	1	0	-3.23469	0.214311	0.385246
27360	Add3	31.17	5284	36.22	6260	33.695	17.66	3186	22.38	4066	20.02	-0.724912	4.67e-06	3.09e-05
215772	Adgb	0	0	0	0	0	0.01	1	0.01	1	0.01	2.38978	0.625209	0.798244
52389	Adgra1	0	0	0	0	0	0	0	0.01	2	0.005	2.39117	0.625001	0.798244
78560	Adgra2	0.12	26	0.1	22	0.11	0.19	43	0.12	28	0.155	0.512806	0.434255	0.647677
70693	Adgra3	11.69	2033	11.12	1968	11.405	10.45	1916	11.08	2053	10.765	-0.0641838	0.62189	0.798244
107831	Adgrb1	0	1	0	1	0	0.01	2	0.01	3	0.01	1.26931	0.609792	0.797846
230775	Adgrb2	0.29	55	0.55	109	0.42	0.02	4	0.07	14	0.045	-3.24545	3.3e-06	2.25e-05
210933	Adgrb3	0	0	0	0	0	0.01	1	0	0	0.005	1.38936	0.780999	0.871515
243277	Adgrd1	0.11	18	0.12	23	0.115	0.36	62	0.4	71	0.38	1.64343	0.00320948	0.0109229
13733	Adgre1	0	0	0.01	1	0.005	0	0	0	0	0	-1.50815	0.762719	0.871515
52614	Adgre4	0.08	11	0.04	5	0.06	0.04	5	0.01	1	0.025	-1.46283	0.346612	0.554732
26364	Adgre5	0.17	19	0.15	18	0.16	0.27	32	0.13	16	0.2	0.322575	0.680533	0.841087
435529	Adgrf2	0.08	20	0.14	32	0.11	0.07	15	0.07	18	0.07	-0.712337	0.354346	0.561637
381628	Adgrf3	0.02	2	0.01	2	0.015	0.03	4	0.02	3	0.025	0.754294	0.703929	0.859688
78249	Adgrf4	0.49	56	0.29	34	0.39	0.28	34	0.19	23	0.235	-0.708333	0.246782	0.429684
224792	Adgrf5	0.04	8	0.06	14	0.05	0	1	0	0	0	-4.5169	0.0243526	0.0638597
14766	Adgrg1	20.06	2729	27.06	3750	23.56	8.79	1260	9.71	1407	9.25	-1.33613	4.34e-14	9.12e-13
237175	Adgrg2	226.83	41532	204.21	38026	215.52	198.55	38317	216.23	42183	207.39	-0.0350992	0.755913	0.871515
54672	Adgrg3	0.07	8	0.16	17	0.115	0.12	14	0.03	3	0.075	-0.61568	0.600775	0.797846
236798	Adgrg4	0.02	6	0.01	3	0.015	0.01	3	0.02	7	0.015	0.104421	0.946919	0.979617
382045	Adgrg5	0.04	4	0.03	3	0.035	0.07	8	0.05	6	0.06	0.948823	0.521868	0.729752
215798	Adgrg6	9.32	2467	8.21	2186	8.765	5.67	1549	5.47	1542	5.57	-0.641997	1.5e-06	1.09e-05
330814	Adgrl1	11.25	3158	11.74	3268	11.495	6.7	1933	8.08	2386	7.39	-0.626289	1.75e-05	0.000104
99633	Adgrl2	14.78	3193	11.69	2583	13.235	18.31	4158	13.63	3130	15.97	0.284137	0.0890675	0.190524
319387	Adgrl3	4.01	1442	2.95	1078	3.48	3.92	1357	3.6	1261	3.76	0.0044813	0.979085	0.994715
110789	Adgrv1	0.03	22	0.01	7	0.02	0.15	123	0.15	119	0.15	3.01357	4.36e-08	4.1e-07
11522	Adh1	0	0	0.06	3	0.03	0.06	3	0.11	6	0.085	1.5196	0.484844	0.694305
11532	Adh5	43.01	2602	40.56	2500	41.785	53.33	3417	47.03	3041	50.18	0.287355	0.0248074	0.0648711
100417514	Adh6b	0.04	4	0.05	5	0.045	0.01	1	0.01	1	0.01	-2.22453	0.289936	0.484192
11529	Adh7	3.84	307	4	325	3.92	8.49	712	8.19	695	8.34	1.1013	4.32e-09	4.65e-08
76187	Adhfe1	1.47	122	1.81	157	1.64	1.52	137	1.37	127	1.445	-0.134583	0.680377	0.840955
104923	Adi1	21.96	1391.18	25.12	1621.27	23.54	15.5	1039.39	15.26	1032.66	15.38	-0.594588	0.000126	0.000609
246747	Adig	0.41	9	0.62	14	0.515	0.21	5	0.08	2	0.145	-1.77294	0.176305	0.330581
11450	Adipoq	0	0	0.02	1	0.01	0.04	2	0.02	1	0.03	1.5223	0.661334	0.82521
72674	Adipor1	74.19	8985	80.57	9932	77.38	65.73	8418	61.3	7927	63.515	-0.264678	0.0280464	0.0721169
68465	Adipor2	24.22	3827	22.34	3569	23.28	28.04	4652	27.5	4600	27.77	0.270681	0.0194138	0.0525509
11534	Adk	31.62	2149	30.71	2134	31.165	19.7	1415	18.12	1314	18.91	-0.703161	1.39e-07	1.19e-06
11535	Adm	2.34	121	2.11	111	2.225	0.29	16	0.22	12	0.255	-3.10296	5.88e-10	7.22e-09
223780	Adm2	0.27	13	1.07	53	0.67	0.33	17	0.23	12	0.28	-1.24925	0.14549	0.283617
11538	Adnp	51.19	9944	47.38	9345	49.285	51.04	10470	53.21	11007	52.125	0.102664	0.35004	0.557706
240442	Adnp2	9.44	1765	8.36	1620	8.9	12.19	2366	12.33	2453	12.26	0.457392	0.000422	0.00182023
211488	Ado	10.95	1891.36	9.7	1703.82	10.325	13.89	2529.96	14.39	2648.33	14.14	0.474506	0.000272	0.00122481
11539	Adora1	0.05	9	0.04	7.2	0.045	0.08	16	0.1	22.23	0.09	1.19689	0.211464	0.381162
11540	Adora2a	0.03	2	0.04	4	0.035	0.21	22	0.14	14	0.175	2.52835	0.0324396	0.0816842
11541	Adora2b	0.36	25	0.46	33	0.41	0.05	4	0.16	12	0.105	-1.91254	0.0316807	0.0800317
72141	Adpgk	28.21	2688	31.36	3043	29.785	28.99	2919	29.28	2976	29.135	-0.0132527	0.920498	0.960326
234072	Adprhl1	0.04	12.87	0.03	10.78	0.035	0.03	11.6	0.04	14.9	0.035	0.132992	0.893783	0.942911
100206	Adprhl2	10.67	546	12.61	658	11.64	11.94	648	13.3	728	12.62	0.138328	0.466487	0.678243
66358	Adprm	12.29	647	12.82	673	12.555	13.73	732	13.72	749	13.725	0.112834	0.498227	0.707934
11549	Adra1a	0.05	21	0.04	19.08	0.045	0.04	17.21	0.04	19.28	0.04	-0.204093	0.795415	0.880043
11548	Adra1b	0.01	1	0.01	1	0.01	0	0	0	0	0	-2.49555	0.609982	0.797846
11550	Adra1d	0.17	16	0.22	21	0.195	0.23	22	0.16	16	0.195	-0.0165919	0.983544	0.994715
11551	Adra2a	0.12	18	0.11	16	0.115	0.18	28	0.09	14	0.135	0.252386	0.75905	0.871515
11554	Adrb1	0.01	1	0.05	5	0.03	0.53	54	0.81	83	0.67	4.45647	1.9e-07	1.6e-06
11555	Adrb2	0.97	84	0.4	35	0.685	0.14	13	0.3	28	0.22	-1.58305	0.0187762	0.0509995
11556	Adrb3	0.02	2	0	0	0.01	0	0	0	0	0	-2.4794	0.612383	0.797846
56436	Adrm1	78.26	4250	91	5024	84.63	94.48	5404	94.47	5471	94.475	0.175398	0.189888	0.350723
11564	Adsl	14.27	2051	14.63	2140	14.45	20.95	3179	20.67	3168	20.81	0.545509	1.14e-05	7.02e-05
11566	Adss	56.21	5510	47.03	4693	51.62	36.82	3813	40.68	4255	38.75	-0.390172	0.00307122	0.010514
11565	Adssl1	1.31	89	1.76	122	1.535	0.5	36	0.43	31	0.465	-1.71047	0.000172	0.000807
109254	Adtrp	0	0	0	0	0	0.06	6	0.04	3	0.05	4.55928	0.10065	0.21016
11568	Aebp1	21.76	3438	32.15	5170	26.955	24	4002	19.75	3327	21.875	-0.288635	0.13357	0.264587
11569	Aebp2	17.45	3883	16.03	3480	16.74	19.08	4078	20.83	4691	19.955	0.200235	0.127205	0.254526
68048	Aen	8.64	780	8.79	803	8.715	17.63	1674	19.91	1915	18.77	1.12788	9.08e-14	1.83e-12
14797	Aes	227.06	12535	269.74	15174	248.4	242.31	14173	241.91	14277	242.11	-0.0165181	0.901121	0.94795
236546	AF067061	0.04	1.42	0.15	5	0.095	0.09	3.03	0.29	10.27	0.19	1.05427	0.529705	0.735629
380878	AF067063	0.03	1	0.09	3	0.06	0.12	4	0.12	4	0.12	0.940557	0.62926	0.801615
231201	AF366264	0.55	60.27	0.16	18.22	0.355	0.39	44.86	0.15	17.28	0.27	-0.399523	0.598454	0.796977
70292	Afap1	8.19	2116	7.16	1881	7.675	7.38	2009	7.25	1995.08	7.315	-0.0494208	0.708368	0.86299
106877	Afap1l1	0.33	44	0.2	27	0.265	0.22	30	0.13	18	0.175	-0.61432	0.363784	0.572509
17356	Afdn	39.14	12290	33.14	10449	36.14	19.39	6207	20.26	6507	19.825	-0.890229	3.02e-13	5.76e-12
17355	Aff1	22.28	7286	18.18	6048	20.23	30.93	10645	30.05	10453	30.49	0.610666	9.97e-07	7.41e-06
16764	Aff3	10.27	2961	14.18	4151	12.225	5.34	1623	5.14	1583	5.24	-1.20532	6.9e-12	1.11e-10
93736	Aff4	49.98	19441	37.07	14551	43.525	53.92	21934	53.66	22070	53.79	0.322045	0.0234767	0.0619123
215951	Afg1l	9.01	867	8.61	845	8.81	6.4	651	6.59	676	6.495	-0.420194	0.00916805	0.0273846
114896	Afg3l1	23.72	2872	24.23	2967	23.975	41.72	5178	39.06	4977	40.39	0.745175	2.92e-10	3.76e-09
69597	Afg3l2	29.08	3459	26.79	3248	27.935	34.76	4358	37.07	4685	35.915	0.378798	0.00157818	0.00587656
71562	Afmid	2.8	252	2.96	255	2.88	4.36	425	4.08	392.39	4.22	0.635314	0.00352189	0.0118609
216549	Aftph	36.02	5546.95	30.2	4734.96	33.11	40.97	6658.91	39.8	6537.91	40.385	0.308572	0.0118775	0.034272
11593	Aga	49.49	2297	54.91	2599	52.2	46.57	2303	46.79	2327	46.68	-0.134545	0.321805	0.525515
347722	Agap1	8.41	3144	8.01	3048	8.21	9.36	3688	10.48	4175	9.92	0.292106	0.0211953	0.056755
216439	Agap2	0.11	26	0.18	40	0.145	0.1	23	0.04	9	0.07	-1.10116	0.155639	0.299014
213990	Agap3	34.31	4340	38.98	4899	36.645	44.19	5746	41.17	5479	42.68	0.226907	0.0732751	0.161445
271813	Agbl2	0.01	1	0	0	0.005	0.01	1	0	0	0.005	-0.0481024	0.992319	0.994715
76223	Agbl3	4.5	318	3.56	244	4.03	2.46	240	2.61	218	2.535	-0.346131	0.174205	0.327419
231093	Agbl5	8.95	1158.7	8.89	1156.78	8.92	4.8	644.45	5.16	712.4	4.98	-0.823865	1.61e-07	1.36e-06
11596	Ager	1.64	86	2	107	1.82	1.58	89	0.71	40	1.145	-0.636375	0.182636	0.339956
15463	Agfg1	21.57	4367	19.47	3728	20.52	33.54	5207	31.37	5213	32.455	0.31268	0.0120868	0.0348183
231801	Agfg2	13.61	1533	11.89	1364	12.75	7.53	896	8.22	990	7.875	-0.671113	8.98e-06	5.62e-05
66549	Aggf1	11.31	1421	8.78	1123	10.045	8.56	1136	8.64	1158	8.6	-0.200195	0.215334	0.386726
69923	Agk	10.71	931	9.95	887	10.33	10.79	987	9.94	918	10.365	0.0148653	0.923094	0.961998
77559	Agl	10.11	2799.87	8.64	2269.73	9.375	6.3	1793.25	6.59	1883.07	6.445	-0.51439	0.000375	0.00163612
75986	Agmat	0.02	1	0.06	3	0.04	0.07	4	0.09	5	0.08	1.11074	0.556875	0.758002
319660	Agmo	15.67	1225	13.11	1028	14.39	7.32	584	8.55	684	7.935	-0.880653	3.99e-07	3.17e-06
236511	Ago1	8.4	2367.14	7.57	2162.12	7.985	7.53	2240.8	7.77	2337.59	7.65	-0.0369229	0.773068	0.871515
239528	Ago2	6.77	2126	4.1	1312	5.435	7.72	2557	7.59	2540	7.655	0.519211	0.00832747	0.0251323
214150	Ago3	3.9	1884.86	3.13	1619.88	3.515	3.23	1772.2	3.35	1834.41	3.29	-0.00982834	0.943803	0.977087
76850	Ago4	1.26	295	1.15	286	1.205	0.6	148	0.69	183	0.645	-0.864238	0.0009	0.00356065
55979	Agpat1	23.68	1886	27.27	2216	25.475	27.04	2298	25.78	2230	26.41	0.0882522	0.539391	0.744219
67512	Agpat2	18.01	986	23.13	1229	20.57	17.52	984	17.07	999	17.295	-0.214343	0.21147	0.381162
28169	Agpat3	34.44	5110	35.93	5448	35.185	33.89	5231	34.16	5392	34.025	-0.0445975	0.705019	0.860476
68262	Agpat4	2.66	193	5	368	3.83	2.09	159	1.56	120	1.825	-1.06601	0.00248237	0.00874937
52123	Agpat5	16.75	2485	19.86	2999	18.305	21.78	3410	23.64	3739	22.71	0.32806	0.024707	0.0646766
228061	Agps	21.3	6127	17.15	5022	19.225	21.19	6429	21.43	6568	21.31	0.170069	0.188796	0.349262
403205	Agr3	0.5	13	0.25	6	0.375	0.05	1	0	0	0.025	-4.29512	0.0392533	0.0960126
11603	Agrn	93.96	26567	101.79	28327	97.875	78.65	22774	84.23	24844	81.44	-0.258569	0.0245282	0.0642473
11604	Agrp	0.13	3	0.04	1	0.085	0.04	1	0	0	0.02	-2.04546	0.523139	0.730382
11606	Agt	7.81	545	14.5	1031	11.155	6.83	504	7.96	593	7.395	-0.580758	0.0334848	0.0839071
67269	Agtpbp1	4.98	896	4.87	902	4.925	3	582	4.28	797	3.64	-0.435525	0.0243504	0.0638597
11607	Agtr1a	0.03	2	0	0	0.015	0.01	1	0	0	0.005	-1.03765	0.81064	0.887195
11609	Agtr2	0.1	11	0.15	17	0.125	0	0	0	0	0	-6.30641	0.00126565	0.0048285
11610	Agtrap	5.37	838	6.59	1049.02	5.98	3.25	535.57	4.41	735	3.83	-0.62584	0.00295352	0.0101571
226747	Ahctf1	15.17	5077	10.94	3700	13.055	19.31	6784	17.78	6316	18.545	0.527508	0.000631	0.00259977
269378	Ahcy	1.16	112.75	1.54	152.94	1.35	1.25	128.56	1.09	113.07	1.17	-0.186805	0.586804	0.786381
74340	Ahcyl2	23.77	4667	22.01	4311	22.89	30.82	6311	26.76	5552	28.79	0.349663	0.00487066	0.0157307
230793	Ahdc1	16.78	4194	18.62	4713	17.7	10.5	2772	11.83	3159	11.165	-0.640498	2.99e-06	2.06e-05
52906	Ahi1	5.32	1003	5.82	1013	5.57	3.38	671	3.83	770	3.605	-0.537327	0.00101133	0.00395801
100041194	Ahnak2	19.91	8884	19.46	8834	19.685	12.13	5703	11.41	5420	11.77	-0.724585	6.61e-11	9.35e-10
217737	Ahsa1	60.22	2981	62.81	3170	61.515	90.13	4725	91.22	4827	90.675	0.581559	1.39e-06	1.01e-05
268390	Ahsa2	16.59	1573.14	17.31	1735.29	16.95	13.74	1607.94	11.81	1374.18	12.775	-0.204012	0.17966	0.335391
98870	AI182371	0.5	30	0.4	26	0.45	0.1	7	0.12	8	0.11	-1.95219	0.0219503	0.0584893
106672	AI413582	9.25	209	11.35	259	10.3	14.64	350	11.87	288	13.255	0.392381	0.122545	0.247192
621080	AI429214	14.17	1056	13.04	990	13.605	6.15	485	7.55	601	6.85	-0.966022	5.41e-08	5e-07
329828	AI464131	2.68	407	2.63	425	2.655	1.26	206	1.36	233	1.31	-0.975537	1.39e-05	8.41e-05
101602	AI467606	10.65	793	12.05	911	11.35	13.94	1096	13.58	1072	13.76	0.293402	0.0695373	0.154677
100155	AI481877	0.08	19	0.07	18	0.075	0.05	12	0.09	23	0.07	-0.132267	0.874269	0.929478
98404	AI597479	12.24	1636	10.7	1456	11.47	17.87	2521	15.49	2208	16.68	0.560943	7.43e-05	0.000379
224833	AI661453	21.11	4134.91	18.89	3764.9	20	10.31	2130	9.93	2072.06	10.12	-0.962555	4.51e-15	1.06e-13
107242	AI837181	39.35	2271	45.48	2674	42.415	49.95	3054	52.2	3222	51.075	0.289613	0.039837	0.0971671
233168	AI987944	6.05	661.47	4.63	514.17	5.34	6.11	726.25	5.16	607.54	5.635	0.130995	0.509872	0.719682
11628	Aicda	0.14	13	0.2	19	0.17	0.01	1	0.02	2	0.015	-3.47068	0.0119402	0.0344414
108909	Aida	11.24	1429	10.21	1322	10.725	8.72	1171	8.72	1183	8.72	-0.277114	0.0496641	0.11674
108897	Aif1l	12.83	1459	14.25	1650	13.54	3.16	380	4.59	557	3.875	-1.78404	1.13e-18	3.76e-17
26926	Aifm1	30.75	2629	27.41	2386	29.08	29.2	2639	30.73	2804	29.965	0.0660895	0.603244	0.797846
71361	Aifm2	9.74	958.96	10.43	1048.5	10.085	9.92	948.67	10.75	1030.5	10.335	-0.0738613	0.639873	0.808809
72168	Aifm3	0.39	45	0.25	29	0.32	0.06	7	0.03	3	0.045	-2.93731	0.000821	0.00328383
66253	Aig1	40.38	2396	45.11	2726	42.745	44.43	2739	48.91	3048	46.67	0.122173	0.383029	0.592924
114230	Aipl1	0.53	43	0.55	38	0.54	0.96	79	0.41	36	0.685	0.453161	0.424763	0.637437
11634	Aire	0.02	1	0.08	5	0.05	0	0	0	0	0	-4.09134	0.205911	0.373187
381353	Ajm1	1.12	204	1.15	213	1.135	0.92	177	0.66	129	0.79	-0.499961	0.0909526	0.193747
16475	Ajuba	30.62	4148.93	29.77	4105.99	30.195	42.03	6011.33	44.51	6429.11	43.27	0.539212	3.07e-06	2.1e-05
11636	Ak1	15.51	1197	20.34	1615	17.925	10.4	856	10.24	844	10.32	-0.781503	2.29e-05	0.000132
11637	Ak2	25.26	1763	26.47	1850	25.865	39.83	2848	38.78	2809	39.305	0.593518	3.14e-06	2.14e-05
56248	Ak3	26.31	2684.8	23.03	2425.6	24.67	26.25	2894.68	25.64	2834.4	25.945	0.112905	0.365531	0.574614
11639	Ak4	2.11	347	3.53	589	2.82	5.92	1050	5.68	1024	5.8	1.09068	5.52e-06	3.6e-05
229949	Ak5	0.3	36	0.34	42	0.32	0.08	10	0.06	8	0.07	-2.1697	0.00376085	0.0125588
102216272	Ak6	11.51	417.54	12.36	457.27	11.935	18.06	696.09	19.83	770.57	18.945	0.69265	0.00017	0.000798
78801	Ak7	0.04	7	0.02	3	0.03	0.16	22	0.2	26	0.18	2.21481	0.0255953	0.0666113
68870	Ak8	0.03	2	0	0	0.015	0.18	12	0.24	16	0.21	3.76223	0.0208389	0.0559648
633979	Ak9	0	1	0	1	0	0.01	2	0	1	0.005	0.531664	0.851563	0.914465
320722	Akain1	0	0	0	0	0	0	0	0.01	1	0.005	1.39088	0.780761	0.871515
11640	Akap1	13.11	1898	11.15	1652	12.13	22.54	3463	22.26	3450	22.4	0.909716	2.2e-12	3.76e-11
56697	Akap10	11.63	3055.07	8.06	2457.86	9.845	11.42	2711	11.77	2855	11.595	-0.0369723	0.79461	0.879431
219181	Akap11	11.26	4120	8.86	3302	10.06	10.82	4126	11.07	4286	10.945	0.129637	0.346167	0.554325
75547	Akap13	13.06	5555	11.2	4538	12.13	19.36	8139	17.73	7630	18.545	0.592502	6.31e-06	4.06e-05
434756	Akap14	0.01	1	0.04	3	0.025	0.03	2	0.01	1	0.02	-0.475586	0.846797	0.911927
338351	Akap17b	2.6	629	2.27	542	2.435	2.55	613	2.16	537	2.355	-0.0779264	0.676436	0.837537
11641	Akap2	18.5	4805.43	17.63	4661.17	18.065	21.36	5851.7	22.05	6102.37	21.705	0.283913	0.011948	0.0344584
11642	Akap3	0	0	0.02	2	0.01	0.05	6	0.1	13	0.075	3.18646	0.0826392	0.178706
11643	Akap4	0	0	0.02	2	0.01	0	0	0	0	0	-2.51155	0.607606	0.797846
238276	Akap5	0.15	39	0.1	29	0.125	0.12	35	0.09	26	0.105	-0.207618	0.739617	0.871515
238161	Akap6	5.76	2418	4.31	1881.03	5.035	2.28	995	1.99	871	2.135	-1.25494	2.7e-14	5.78e-13
432442	Akap7	8.85	871	8.74	923	8.795	8.32	926	8.58	960	8.45	0.018801	0.90387	0.949582
56399	Akap8	21.59	3185.18	18.29	2745	19.94	19.51	3031.94	16.43	2579	17.97	-0.131806	0.35221	0.560087
54194	Akap8l	17.69	1379	19.08	1511	18.385	21.16	1747	17.38	1454	19.27	0.0936434	0.548225	0.750275
100986	Akap9	34.31	16726	26.32	13020	30.315	39.03	19860	34.79	17866	36.91	0.292043	0.0356922	0.0886348
57373	Akip1	22.75	798	25.6	915	24.175	20.13	753	18.82	703	19.475	-0.288581	0.0917437	0.195146
68050	Akirin1	21.5	1951	17.27	1596	19.385	41.85	4014	38.92	3769	40.385	1.08243	7.54e-15	1.73e-13
433693	Akirin2	44.67	2797.63	46.18	3048.44	45.425	87.24	5987	85.9	5946.67	86.57	0.976033	1.11e-15	2.78e-14
100182	Akna	0.15	31	0.28	59	0.215	0.53	117	0.45	100	0.49	1.21232	0.00900864	0.0269454
329738	Aknad1	0.29	30	0.19	21	0.24	0.02	2	0.01	1	0.015	-4.13772	0.000756	0.00305583
11648	Akp3	0	0	0	0	0	0	0	0.01	1	0.005	1.39088	0.780761	0.871515
58810	Akr1a1	281.15	14902	286.05	15451	283.6	264.16	14839	256.56	14541	260.36	-0.100264	0.353615	0.561243
67861	Akr1b10	33.96	1704	31.66	1620	32.81	16.36	871	18.6	999	17.48	-0.882285	3.14e-09	3.46e-08
11677	Akr1b3	33.2	1744	33.25	1780	33.225	66.13	3682	53.75	3019	59.94	0.873927	1.32e-09	1.54e-08
11997	Akr1b7	0.17	8	0.27	13	0.22	0.2	10	0.16	8	0.18	-0.278929	0.799597	0.883321
14187	Akr1b8	44.18	2150	44.66	2215	44.42	47.98	2476	43.55	2267	45.765	0.0665872	0.609549	0.797846
27384	Akr1c13	0.04	2	0.14	7	0.09	0.04	2	0.04	2	0.04	-1.23125	0.516278	0.725707
105387	Akr1c14	0.37	35	0.18	17	0.275	0.45	45	0.4	40	0.425	0.660953	0.300957	0.499005
105349	Akr1c18	0.43	18	0.2	9	0.315	0.26	12	0.34	16	0.3	0.00465493	0.996097	0.997117
208665	Akr1d1	0	0	0	0	0	0	0	0.01	1	0.005	1.39088	0.780761	0.871515
56043	Akr1e1	9.71	630	10.15	671	9.93	8.84	607	8.88	615	8.86	-0.143773	0.40664	0.618937
110198	Akr7a5	15.91	982	18.7	1179	17.305	11.81	769	11.52	762	11.665	-0.55165	0.0011865	0.00456253
11651	Akt1	87.81	8518	94.52	9383	91.165	83.22	8573	89.84	9341	86.53	-0.0526567	0.667162	0.830496
67605	Akt1s1	49.51	3062	55.54	3514	52.525	76.15	4985	72.4	4759	74.275	0.513176	9.47e-05	0.000473
11652	Akt2	67.09	7742	75.83	8868	71.46	89.82	10933	85.1	10463	87.46	0.31115	0.0127371	0.0363725
23797	Akt3	16.14	3998.7	14.58	3778.89	15.36	13.57	3147.1	11.29	2766.39	12.43	-0.447672	0.000449	0.00192588
14339	Aktip	37.4	3482.73	34.15	3169.77	35.775	38.17	3638.32	37.2	3547.46	37.685	0.0592732	0.622509	0.798244
17025	Alad	26.26	1697	33.29	2085	29.775	24.29	2023	24.53	1983	24.41	0.0283497	0.85328	0.915777
11655	Alas1	11.61	1206	12.22	1294	11.915	8.66	950	9.17	1016	8.915	-0.40011	0.00805458	0.0244233
11656	Alas2	0.43	32	0.37	28	0.4	0.01	1	0.06	5	0.035	-3.37326	0.00113904	0.00440141
11657	Alb	0	0	0.01	1	0.005	0.01	1	0	0	0.005	-0.0659495	0.989466	0.994715
11658	Alcam	24.66	4756	15.73	3088	20.195	10.51	2136	10.94	2247	10.725	-0.888856	1.22e-06	8.93e-06
69748	Aldh16a1	7.5	738.68	8.12	814.22	7.81	6.54	680.81	6.75	709.82	6.645	-0.213748	0.20642	0.373803
56454	Aldh18a1	28.43	3877	32.76	4548	30.595	45.79	6592	42.27	6147	44.03	0.542157	5.27e-05	0.00028
11668	Aldh1a1	0.32	25	0.25	20	0.285	0.06	5	0.08	7	0.07	-1.95789	0.0399859	0.0974485
56847	Aldh1a3	0.36	47	0.4	54	0.38	0	0	0.01	2	0.005	-5.71197	3.22e-06	2.2e-05
26358	Aldh1a7	0.2	16	0.23	18	0.215	0.02	2	0.05	4	0.035	-2.55603	0.0304771	0.0774746
72535	Aldh1b1	1.22	107	1.42	127	1.32	1.41	131	1.45	136	1.43	0.136193	0.679891	0.840413
107747	Aldh1l1	1.78	211	1.88	227	1.83	0.04	5	0.18	23	0.11	-4.02044	6.2e-16	1.6e-14
216188	Aldh1l2	5.99	1387	5.49	1259	5.74	19.17	4628	18	4403	18.585	1.7189	1.39e-42	2.26e-40
11669	Aldh2	68.18	7756	72.85	9285	70.515	44.94	5565	49.61	6362	47.275	-0.569173	5.92e-05	0.00031
11670	Aldh3a1	1.48	89	1.69	104	1.585	0.33	21	0.46	30	0.395	-1.97398	4.74e-05	0.000254
11671	Aldh3a2	18.89	2294	16.69	2073	17.79	13.61	1746	13.87	1785	13.74	-0.358624	0.00626992	0.0195674
67689	Aldh3b1	8.53	593	10.03	710	9.28	4.49	330	6.37	473	5.43	-0.752526	0.00103222	0.00403251
621603	Aldh3b2	6.41	528.94	6.39	537	6.4	0.16	14	0.2	18	0.18	-5.10964	2.7e-50	6.18e-48
73458	Aldh3b3	0.02	1.06	0	0	0.01	0	0	0	0	0	-1.49032	0.765499	0.871515
212647	Aldh4a1	7.49	967	7.55	981	7.52	3.49	471	3.23	442	3.36	-1.14638	6.59e-12	1.06e-10
214579	Aldh5a1	1.89	417	1.9	426	1.895	1.22	283	1.14	267	1.18	-0.669212	0.00160202	0.00595515
104776	Aldh6a1	7.85	1037.99	7.9	1063	7.875	5.3	740	5.11	721	5.205	-0.576564	0.000197	0.000914
110695	Aldh7a1	13.61	1618	14.49	1787	14.05	10.1	1279	11.01	1409.67	10.555	-0.394799	0.00719732	0.0220972
237320	Aldh8a1	0.01	1	0.03	3	0.02	0.11	10	0.11	10	0.11	2.26365	0.133867	0.264993
56752	Aldh9a1	18.21	1886	21.53	2153	19.87	14	1498	14.29	1565	14.145	-0.453052	0.00166429	0.00615248
11674	Aldoa	845.7	48060	1052.94	60865	949.32	771.15	46445	769.21	46724	770.18	-0.280412	0.0451458	0.107879
11676	Aldoc	14.84	1529	20.94	2196	17.89	1.55	169	0.95	104	1.25	-3.82657	4.21e-54	1.16e-51
208211	Alg1	24.4	1608.34	27.95	1883.99	26.175	26.11	1837.71	26.13	1859.08	26.12	0.0280989	0.848049	0.91251
380959	Alg10b	13.39	1933	9.11	1339	11.25	18.69	2847	17.31	2664	18	0.702249	5.32e-05	0.000282
207958	Alg11	6.09	1171	5.54	1088	5.815	7.34	1491	6.48	1329	6.91	0.267612	0.0697461	0.155102
223774	Alg12	8.3	653	7.76	627	8.03	9.51	787	9.35	784	9.43	0.242948	0.138398	0.272292
67574	Alg13	1.91	118	1.71	108	1.81	2.58	169	2.06	136	2.32	0.380099	0.242441	0.424204
66789	Alg14	20.55	972	19.68	954	20.115	13.75	617	12.33	593	13.04	-0.723388	6.16e-06	3.98e-05
56737	Alg2	19.86	2339	23.7	2840	21.78	23	2860	22.39	2811	22.695	0.0763495	0.599995	0.797846
208624	Alg3	4.7	267.83	4.9	297.93	4.8	6.24	380.1	6.07	363.89	6.155	0.343937	0.119792	0.242369
66248	Alg5	17.7	978	17.39	979	17.545	28.13	1647	27.8	1642	27.965	0.696087	6.16e-07	4.73e-06
320438	Alg6	5.1	559	4.81	530	4.955	3.78	429	3.84	444	3.81	-0.371416	0.0458295	0.109348
381903	Alg8	6.84	572.01	7.69	681.21	7.265	11.18	961.02	11.08	942.15	11.13	0.548594	0.00167715	0.00619079
102580	Alg9	15.13	1631	16.49	1814	15.81	15.61	1785	15.68	1808	15.645	0.00689583	0.960594	0.989996
11682	Alk	0.02	4	0.03	6	0.025	0.01	3	0.01	3	0.01	-0.792832	0.633814	0.805053
100294583	Alkal2	0.01	1.01	0	0	0.005	0	0	0	0	0	-1.49032	0.765499	0.871515
211064	Alkbh1	4.87	361.03	4.01	302.55	4.44	10.96	859.44	9.54	754.93	10.25	1.231	1.6e-10	2.14e-09
231642	Alkbh2	10.44	349	10.06	347	10.25	9.22	326	9.57	347	9.395	-0.101298	0.633912	0.805053
69113	Alkbh3	14.96	701	17.56	835	16.26	28.64	1457	24.32	1228	26.48	0.751302	1.64e-05	9.8e-05
72041	Alkbh4	6.54	467	5.68	405	6.11	9.61	722	8.74	666	9.175	0.618736	0.0008	0.00320776
268420	Alkbh5	30.04	7062	27.3	6530	28.67	48.43	12004	46.21	11572	47.32	0.742283	1.79e-11	2.74e-10
233065	Alkbh6	10.5	362	12.68	446	11.59	10.66	391	8.98	332	9.82	-0.21503	0.341356	0.548842
66400	Alkbh7	7.18	246	7.87	275	7.525	9.42	337	10.03	365	9.725	0.376507	0.0992605	0.207709
67667	Alkbh8	4.6	1362.87	4.27	1250.57	4.435	7	1862.89	6.17	1785.44	6.585	0.429307	0.00166164	0.0061466
236266	Alms1	4.4	1785	3.71	1506	4.055	5.49	2346	5.06	2185	5.275	0.40974	0.0037729	0.0125845
11684	Alox12	1.69	141	2.21	183	1.95	0.05	5	0.12	9	0.085	-4.58737	1.01e-16	2.84e-15
11686	Alox12b	0	0	0	0	0	0.01	1	0	0	0.005	1.38936	0.780999	0.871515
11685	Alox12e	0.01	1	0.01	1	0.01	0.02	2	0.02	2	0.02	0.947123	0.718831	0.870558
11689	Alox5	0.02	2	0	0	0.01	0.01	1	0	0	0.005	-1.03765	0.81064	0.887195
11690	Alox5ap	3.71	138	4.11	156	3.91	0.13	5	0.18	7	0.155	-4.66853	4.89e-16	1.28e-14
11688	Alox8	0.06	7.05	0.14	17.78	0.1	0.07	9.38	0.07	9.22	0.07	-0.474189	0.663513	0.82698
23801	Aloxe3	0.2	23	0.25	25	0.225	0.63	69	0.6	62	0.615	1.39498	0.00963202	0.028585
71481	Alpk1	8.35	1389	6.88	1130	7.615	4.98	863	4.46	793	4.72	-0.656418	6.69e-05	0.000345
225638	Alpk2	0.01	3	0.02	6	0.015	0	1	0.02	6	0.01	-0.419569	0.811621	0.887704
116904	Alpk3	0	1	0.02	6	0.01	0.05	14	0.02	6	0.035	1.45179	0.318483	0.521311
74018	Als2	7.35	1833.32	6.35	1607.01	6.85	7.97	2101.93	7.33	1916.72	7.65	0.171816	0.217857	0.39013
235633	Als2cl	7.7	1492	8.94	1752	8.32	2.83	579	3.17	654	3	-1.44979	4e-18	1.28e-16
73463	Als2cr11	0	0	0	0	0	0.03	2	0	0	0.015	2.3884	0.625416	0.798244
102636554	Als2cr11b	0.01	3.11	0.01	4.09	0.01	0	0	0	0	0	-4.30523	0.149902	0.290106
108812	Als2cr12	0.19	18	0	0	0.095	0.06	6	0.03	3	0.045	-1.03702	0.545832	0.748104
216285	Alx1	9.18	878	9.3	905	9.24	6.52	659	7.08	722	6.8	-0.421688	0.00997469	0.0294604
11694	Alx3	0	0	0.05	4	0.025	0	0	0.01	1	0.005	-2.06799	0.56123	0.76131
11695	Alx4	0	0	0.02	5	0.01	0.01	2	0	0	0.005	-1.39196	0.649896	0.817028
21681	Alyref	95.73	4024	105.22	4509	100.475	142.67	6368	137.74	6195	140.205	0.504138	5.11e-05	0.000272
56009	Alyref2	4.22	200	5.19	251	4.705	3.24	163	2.86	145	3.05	-0.604945	0.0347635	0.0867245
17117	Amacr	10.4	600	10.82	672	10.61	7.62	462	8.02	488	7.82	-0.474877	0.01061	0.0311255
11699	Ambp	0.02	1	0.06	3	0.04	0.02	1	0	0	0.01	-2.06102	0.518819	0.727538
228361	Ambra1	17.86	3577	17.6	3581	17.73	18.66	3909	17.34	3690	18	0.0332794	0.778709	0.871515
11702	Amd1	94.97	11752.1	87.11	10974	91.04	95.83	12522.8	95.73	12633.9	95.78	0.0942407	0.380428	0.590609
100041585	Amd2	5.45	673.9	5.14	646.03	5.295	4.9	639.2	5.43	716.12	5.165	-0.0136585	0.936907	0.97203
71761	Amdhd1	0.67	49	0.96	91	0.815	1.52	149	1.54	119	1.53	0.879318	0.0360056	0.0892856
245847	Amdhd2	0.05	3	0.09	5	0.07	0	0	0	0	0	-4.49962	0.114555	0.233619
23802	Amfr	72.54	9930	71.06	9814	71.8	82.37	11872	86.84	12684	84.605	0.261886	0.0172547	0.0474369
110542	Amhr2	0.15	11	0.2	15	0.175	0.26	20	0.24	20	0.25	0.566461	0.50671	0.716421
229715	Amigo1	1.19	253	1.16	257	1.175	0.93	195	1.03	214	0.98	-0.37136	0.138497	0.272393
105827	Amigo2	5.44	612	6.18	716	5.81	2.96	349	3.72	441	3.34	-0.803371	0.000119	0.000579
320844	Amigo3	0.96	94	1.07	106	1.015	1.1	113	1	104	1.05	0.0638593	0.857365	0.918858
56068	Ammecr1	3.22	386	2.29	279	2.755	5.14	651	4.55	582	4.845	0.840247	0.000117	0.000571
225339	Ammecr1l	16.83	3148	14.05	2664	15.44	22.61	4456	22.57	4481	22.59	0.569248	9.33e-06	5.83e-05
93835	Amn	0.05	3	0.03	2	0.04	0.06	4	0.03	2	0.045	0.212537	0.91474	0.956343
232566	Amn1	9.25	425	8.33	367	8.79	9.9	468	9.02	440	9.46	0.145375	0.469734	0.68172
27494	Amot	1.92	524	1.63	445	1.775	1.74	519	1.65	488	1.695	0.00382302	0.984173	0.994715
75723	Amotl1	43.71	15301	38.39	13655	41.05	43.09	15903	48.38	18018	45.735	0.176477	0.145353	0.283413
56332	Amotl2	35.49	5778	28.41	4709	31.95	44.18	7600	46.73	8114	45.455	0.532334	5.4e-05	0.000285
229665	Ampd1	0.02	2	0.07	4	0.045	0.48	34	0.11	11	0.295	2.84991	0.0144938	0.0407277
109674	Ampd2	17.62	2446	22.16	3114	19.89	10.96	1598	11.99	1766	11.475	-0.779821	1.4e-06	1.02e-05
11717	Ampd3	0.99	133.99	1.08	141.52	1.035	0.63	88.97	0.81	112.88	0.72	-0.507374	0.138474	0.272393
218038	Amph	0	0	0.01	1	0.005	0	1	0	0	0	-0.0659495	0.989466	0.994715
434437	Amt	3.77	206	4.87	270.01	4.32	2.34	135	2.1	125	2.22	-0.927533	0.00165574	0.00612999
11722	Amy1	1.37	86	1.23	81	1.3	0.5	33	0.21	15	0.355	-1.85159	0.000668	0.00273264
100043688	Amy2a2	0.01	2	0.01	1.33	0.01	0.02	3	0.01	2.04	0.015	0.688271	0.765741	0.871515
100043686	Amy2a3	0.01	2	0.01	1.33	0.01	0.02	3	0.01	2.04	0.015	0.688271	0.765741	0.871515
100043684	Amy2a4	0.01	2	0.01	1.33	0.01	0.02	3	0.01	2.04	0.015	0.688271	0.765741	0.871515
231842	Amz1	0.25	26	0.48	50	0.365	0.22	24	0.28	31	0.25	-0.524153	0.422693	0.635811
13929	Amz2	17.01	1903	19.18	2174	18.095	19.37	2269	17.51	2079	18.44	0.0387443	0.786235	0.873439
68999	Anapc10	24.23	958	19.98	817	22.105	31.68	1233	25.57	1035	28.625	0.301854	0.0733444	0.161551
66156	Anapc11	56.65	7191.01	64.28	8298.94	60.465	50.88	6841.06	45.33	6165.65	48.105	-0.306316	0.020422	0.0549639
69010	Anapc13	71.27	956	80.5	1113	75.885	47.68	691	48.59	710	48.135	-0.616618	0.000251	0.00113826
75430	Anapc15	11.12	466	11.43	483.38	11.275	14.79	628	12.86	538	13.825	0.243798	0.2003	0.36538
52717	Anapc16	26.67	1431	29.59	1608	28.13	42.98	2410	39.48	2224	41.23	0.554726	9.33e-05	0.000467
99152	Anapc2	32.91	3827	36.02	4264	34.465	34.25	4207	33.73	4184	33.99	-0.00132672	0.991576	0.994715
52206	Anapc4	39.98	4098	38.58	4027	39.28	33.91	3673	34.12	3732	34.015	-0.18663	0.105786	0.218953
59008	Anapc5	79.92	8296	86.19	9008	83.055	76.35	8227	72.18	7816	74.265	-0.162842	0.166383	0.315236
56317	Anapc7	22.33	2362	25.11	2704	23.72	32.41	3622	28.84	3255	30.625	0.386789	0.0054736	0.0174226
11727	Ang	5.91	229.34	4.14	153.27	5.025	1.13	45.88	1.67	67.67	1.4	-1.81953	1.8e-06	1.29e-05
11731	Ang2	32.16	466	20.22	300	26.19	8.39	131	9.37	147	8.88	-1.51154	1.01e-07	8.96e-07
219033	Ang4	3.41	84	1.71	42.99	2.56	0.72	19	0.76	20	0.74	-1.73944	0.00425163	0.0140016
503844	Ang5	0.04	1	0.04	1.01	0.04	0.04	1	0.07	2	0.055	0.532497	0.851316	0.914465
68737	Angel1	3.19	476	3.09	465	3.14	3.6	565	3.63	577	3.615	0.226587	0.212467	0.382644
52477	Angel2	21.6	2797	18.45	2427	20.025	17.61	2403	16.46	2252	17.035	-0.218146	0.100779	0.210354
11600	Angpt1	4.15	670	3.83	606	3.99	1.57	271	1.59	270	1.58	-1.29004	3.57e-11	5.28e-10
11601	Angpt2	0.01	2	0.02	3	0.015	0.12	17	0.1	14	0.11	2.57728	0.0404457	0.0983075
11602	Angpt4	0.03	2	0	0	0.015	0.02	1	0.06	4	0.04	1.28308	0.641762	0.810325
72713	Angptl1	0.04	3	0	0	0.02	0	0	0.02	2	0.01	-0.620913	0.858865	0.919786
26360	Angptl2	59.84	7984	69.84	9489	64.84	98.14	13836	93.52	13311	95.83	0.581207	8.73e-06	5.48e-05
70726	Angptl6	0.89	52.93	1.3	79.85	1.095	4.11	261.89	3.42	219	3.765	1.81773	1e-07	8.86e-07
654812	Angptl7	0.04	3	0.03	2	0.035	0.05	4	0.05	4	0.05	0.627894	0.73223	0.871515
624219	Angptl8	0	0	0.03	1	0.015	0	0	0	0	0	-1.50815	0.762719	0.871515
11732	Ank	87.94	11896	81.68	11248	84.81	53.36	7620	80.58	11623	66.97	-0.318427	0.0726238	0.160314
11733	Ank1	0.31	84.95	0.31	78.62	0.31	0.38	85.46	0.22	75	0.3	-0.0703486	0.859541	0.920227
109676	Ank2	0.04	12	0.03	7	0.035	0.1	47	0.08	34	0.09	2.04195	0.00696264	0.0214865
11735	Ank3	7.75	2748	6.25	2261	7	3.3	1351	3.45	1359	3.375	-0.937498	7.34e-11	1.03e-09
319695	Ankar	0.02	2	0	0	0.01	0.01	1	0.03	4	0.02	1.28308	0.641762	0.810325
330963	Ankdd1a	0.07	13	0.02	5.01	0.045	0.04	10.01	0.05	9.01	0.045	0.0315547	0.978201	0.994715
271144	Ankdd1b	0.01	1.58	0	0	0.005	0.03	2	0	0	0.015	0.950799	0.82675	0.898381
319196	Ankef1	0.02	2	0.01	1	0.015	0.02	2	0	0	0.01	-0.634039	0.838298	0.905448
382543	Ankfn1	0.22	72	0.52	171	0.37	0.03	11	0.03	4	0.03	-4.07799	7.19e-10	8.74e-09
11736	Ankfy1	26.94	7536.85	23.15	6518.9	25.045	52.46	15293.8	49.72	14725.1	51.09	1.04315	7.12e-19	2.41e-17
108857	Ankhd1	16.18	5212	12.56	4117	14.37	15.19	5160	14.31	4909	14.75	0.0591916	0.669561	0.832076
70797	Ankib1	28.76	7325	22.09	5685	25.425	33.03	8835	32.57	8811	32.8	0.388984	0.00480544	0.0155547
244859	Ankk1	1.26	139	0.93	101	1.095	0.11	13	0.11	12	0.11	-3.31343	1.26e-10	1.71e-09
234396	Ankle1	0.42	43	0.55	58	0.485	0.16	18	0.17	19	0.165	-1.50394	0.0145031	0.0407473
71782	Ankle2	14.43	2954.88	13.48	2810.03	13.955	19.35	4180	18.13	3957	18.74	0.444886	0.000189	0.000881
241158	Ankmy1	0.17	25	0.16	23	0.165	0.12	19	0.11	19	0.115	-0.389312	0.599378	0.797766
217473	Ankmy2	13.57	1273	14.88	1421	14.225	10.85	1075	12.38	1239	11.615	-0.273089	0.0840044	0.181186
68558	Ankra2	12.93	1049	12.15	1014	12.54	13.63	1155	11.9	1030	12.765	0.0301713	0.842911	0.909003
107765	Ankrd1	14.22	951	12.52	853	13.37	11.49	813	13.16	940	12.325	-0.0933054	0.573252	0.773758
102334	Ankrd10	29.37	2766	30.17	2828	29.77	23.29	2254	22.27	2163	22.78	-0.39395	0.00157086	0.00585306
77087	Ankrd11	47.66	16271	40.42	14043	44.04	79.82	28727	78.15	28419	78.985	0.863018	5.83e-14	1.2e-12
106585	Ankrd12	15.85	5836	13.58	5121	14.715	13.12	5065	13	5108	13.06	-0.158903	0.183461	0.341129
68420	Ankrd13a	41.68	5293	41.01	5346	41.345	56.25	7621	56.58	7715	56.415	0.47456	1.84e-05	0.000109
268445	Ankrd13b	11.89	1509	13.13	1614	12.51	19.47	2610	18.05	2465	18.76	0.646968	1.22e-06	8.97e-06
433667	Ankrd13c	24.01	2352	20.39	2061	22.2	22.33	2300	24.24	2534	23.285	0.0797151	0.557771	0.758586
68423	Ankrd13d	5.72	467	5.62	468	5.67	2.47	213	3	262	2.735	-1.02984	3.63e-06	2.45e-05
320816	Ankrd16	6.34	569	6.54	602	6.44	4.47	425	3.78	361	4.125	-0.628609	0.00137464	0.00519761
81702	Ankrd17	34.99	12244	28.23	10035	31.61	49.57	18243	48.73	18123	49.15	0.655706	1.47e-07	1.26e-06
56642	Ankrd2	0.1	4	0.1	4	0.1	0.07	3	0.13	6	0.1	0.117456	0.942271	0.975971
52024	Ankrd22	2.11	139.93	1.26	85	1.685	0.97	68	1.16	82	1.065	-0.627544	0.12461	0.250514
78321	Ankrd23	4.85	428	4.96	446	4.905	3.76	351	3.68	347	3.72	-0.37764	0.0617067	0.140069
70615	Ankrd24	3.89	604	3.75	548	3.82	2.44	343	2.19	319	2.315	-0.851419	1.23e-05	7.53e-05
232339	Ankrd26	3.18	813	2.52	621	2.85	3.49	892	3.35	876	3.42	0.251309	0.164854	0.313167
245886	Ankrd27	9.11	1411	9.3	1476	9.205	9.26	1530	8.36	1411	8.81	-0.0266062	0.850636	0.914292
105522	Ankrd28	13.19	2988	10.43	2450	11.81	8.36	1877	7.88	1801	8.12	-0.615424	1.38e-05	8.37e-05
225187	Ankrd29	1.39	179	0.98	127	1.185	0.41	55	0.39	54	0.4	-1.53943	4.68e-05	0.000251
625662	Ankrd31	0	0	0	0	0	0	0	0.01	2	0.005	2.39117	0.625001	0.798244
67434	Ankrd33b	0.02	4	0.03	6	0.025	0.01	2	0.01	4	0.01	-0.792455	0.637247	0.806622
545554	Ankrd34a	0.07	8	0.03	4	0.05	0.02	2	0	0	0.01	-2.63346	0.20593	0.373187
218440	Ankrd34b	0.01	1	0	0	0.005	0	0	0	0	0	-1.49032	0.765499	0.871515
213121	Ankrd35	0.37	53	0.4	59	0.385	0.18	26	0.17	28	0.175	-1.10615	0.0437668	0.10506
654824	Ankrd37	2.85	96	3.4	119	3.125	1.2	45	1.71	63	1.455	-1.04768	0.0128911	0.0367823
109346	Ankrd39	5.36	338	5.06	325	5.21	3.81	252	3.48	233	3.645	-0.503674	0.0274121	0.0706215
71452	Ankrd40	33.82	4503	33.93	4486	33.875	42.07	5803	39.38	5491	40.725	0.276392	0.0157107	0.0436679
73845	Ankrd42	2.03	203	2.28	231	2.155	1.33	150	1.33	136	1.33	-0.655645	0.0205386	0.0552521
329154	Ankrd44	1.74	436	1.67	425	1.705	1.6	425	1.7	441	1.65	-0.0443279	0.819506	0.894237
73844	Ankrd45	0.02	2	0	0	0.01	0.01	1	0.02	3	0.015	0.961393	0.741205	0.871515
68839	Ankrd46	27.2	2611	29.68	2901	28.44	33.51	3402	31.13	3187	32.32	0.203625	0.121007	0.244485
56503	Ankrd49	15.53	1296	14.48	1208	15.005	20.19	1723	17.87	1556	19.03	0.336606	0.0179635	0.0491062
99696	Ankrd50	13.4	3843	13.15	3718	13.275	11.93	3732	11.54	3657	11.735	-0.0858545	0.458919	0.671954
237615	Ankrd52	14.78	3818	11.54	3033	13.16	18.95	5161	16.6	4570	17.775	0.455226	0.00159555	0.00593364
75305	Ankrd53	0.23	15	0.21	14	0.22	0.11	8	0.1	7	0.105	-1.00354	0.331259	0.536823
223690	Ankrd54	9.36	674	9.67	710	9.515	10.87	830	12.27	941	11.57	0.302488	0.0723128	0.159816
77318	Ankrd55	0.01	1	0.06	3	0.035	0.33	21	0.34	25	0.335	3.46686	0.00368845	0.0123359
140577	Ankrd6	0.25	44	0.07	12	0.16	0.25	45	0.1	18	0.175	0.125404	0.876047	0.930414
66729	Ankrd61	0.82	48	0.68	39	0.75	1.23	81	0.92	54	1.075	0.582205	0.242187	0.423904
242805	Ankrd65	0.24	15	0.25	14	0.245	0.01	1	0.07	5	0.04	-2.32472	0.0705742	0.156703
100043332	Ankrd66	0.14	7	0.14	7	0.14	0.04	2	0	0	0.02	-2.86111	0.146104	0.284549
75196	Ankrd7	0.55	165.76	0.44	152.95	0.495	0.45	164.02	0.42	148	0.435	-0.0752857	0.798184	0.882321
74251	Ankrd9	2.15	149	2.03	146	2.09	1.43	108	1.54	118	1.485	-0.437083	0.170298	0.321255
224650	Anks1	11.81	2701	10.96	2476	11.385	10.6	2577	9.95	2470	10.275	-0.0889115	0.478053	0.690045
77531	Anks1b	0	1	0.03	5	0.015	0.01	2	0.01	2	0.01	-0.64774	0.760815	0.871515
72615	Anks3	17.65	1686	15.83	1520	16.74	18.99	1912	16.45	1640	17.72	0.0956893	0.512883	0.723113
75691	Anks6	1.61	250	2.15	342	1.88	2.51	416	3.2	544	2.855	0.642275	0.0102591	0.0302029
242037	Ankub1	0.15	10	0.01	1	0.08	0	0	0.04	3	0.02	-1.91303	0.37847	0.588461
52231	Ankzf1	9.81	959.28	9.9	985.33	9.855	5.04	531.95	5.15	550.24	5.095	-0.899769	3.53e-08	3.37e-07
68743	Anln	12.58	2408.97	11.14	2031.98	11.86	17.11	3341.91	16.65	3326.95	16.88	0.535303	5.56e-05	0.000293
101772	Ano1	1.46	260	1.01	187	1.235	0.08	15	0.18	34	0.13	-3.23927	4.64e-14	9.67e-13
102566	Ano10	23.04	2343	27.13	2812	25.085	23.09	2488	24.15	2627	23.62	-0.0656675	0.652019	0.819134
243634	Ano2	0	0	0	0	0	0.02	3	0.04	6	0.03	4.56022	0.100516	0.210007
228432	Ano3	0.02	5	0.05	12	0.035	0	1	0.01	3	0.005	-2.14631	0.180274	0.336466
320091	Ano4	0.1	15	0.06	8	0.08	0.03	5	0.01	2	0.02	-1.76481	0.18146	0.33827
105722	Ano6	38.89	8530	31.45	6982	35.17	44.09	10155	46.66	10881	45.375	0.388337	0.00271013	0.00944881
404545	Ano7	0.02	3	0	0	0.01	0.02	3	0	0	0.01	-0.0388107	0.990461	0.994715
382014	Ano8	15.18	2209	15.49	2293	15.335	6.85	1053	9	1396	7.925	-0.931415	2.09e-08	2.05e-07
71345	Ano9	0.4	46	0.33	38	0.365	0.08	10	0.06	8	0.07	-2.27391	0.00190423	0.006917
67628	Anp32b	163.67	8419	193.95	10154	178.81	248.05	13487	244.82	13434	246.435	0.480964	0.000294	0.00131237
66471	Anp32e	18.25	2296	17.66	2262	17.955	19.27	2560	17.54	2338	18.405	0.050932	0.691327	0.849963
16790	Anpep	4.16	564	5.02	699	4.59	0.69	99	0.99	149	0.84	-2.40291	2.59e-20	1e-18
69538	Antxr1	40	8148	39.17	8119	39.585	20.85	4454	22.01	4708	21.43	-0.881069	5.53e-15	1.29e-13
71914	Antxr2	5.93	862	5.61	830	5.77	6.8	1043	7.11	1101	6.955	0.289004	0.0571668	0.131162
239029	Antxrl	0.02	2	0	0	0.01	0.03	3	0.03	3	0.03	1.54472	0.546831	0.749002
11744	Anxa11	69.32	6363.39	69.56	6501	69.44	54.98	5335.61	50.5	4946	52.74	-0.376525	0.00118387	0.00455443
69787	Anxa13	0.02	1	0.02	1	0.02	0	0	0	0	0	-2.49555	0.609982	0.797846
12306	Anxa2	339.61	17499	339.1	17822	339.355	228.12	12458	222.06	12241	225.09	-0.569175	9.18e-08	8.17e-07
11745	Anxa3	87.19	5251	74.95	4599	81.07	195.4	12463	198.31	12764	196.855	1.305	4.3e-29	3.03e-27
11746	Anxa4	133.96	10191	139.76	10842	136.86	109.48	8796	109.62	8908	109.55	-0.302036	0.00737742	0.0225943
11747	Anxa5	277.97	18135	297.63	19781	287.8	209.51	14469	205.88	14350	207.695	-0.449483	7.86e-05	0.0004
11749	Anxa6	175.03	17800	201.98	20911	188.505	163.69	17600	157.63	17117	160.66	-0.211462	0.0950982	0.20076
11752	Anxa8	140.05	10009	176.69	12861	158.37	63.39	4794	79.66	6081	71.525	-1.12738	1.04e-11	1.64e-10
71790	Anxa9	1.18	83	1.09	79	1.135	0.69	52	0.69	52	0.69	-0.691936	0.110313	0.226749
27052	Aoah	0	0	0	0	0	0.02	2	0	0	0.01	2.3884	0.625416	0.798244
76507	Aoc1	0.01	1	0.01	1	0.01	0	0	0	0	0	-2.49555	0.609982	0.797846
237940	Aoc2	2.96	371	2.45	291.98	2.705	9	1087	5.65	687.98	7.325	1.37078	1.95e-08	1.92e-07
11754	Aoc3	0.16	28	0.03	5.02	0.095	0.85	135	0.54	78	0.695	2.64621	6.14e-05	0.00032
11761	Aox1	0.71	117	0.74	123	0.725	0.17	30	0.17	31	0.17	-2.02944	2.12e-06	1.5e-05
213043	Aox2	0.04	7	0.01	2	0.025	0.02	3	0.01	2	0.015	-0.892723	0.625296	0.798244
71724	Aox3	0.01	1	0.01	1	0.01	0.01	2	0.01	1	0.01	0.531664	0.851563	0.914465
71872	Aox4	0.06	9	0.04	7	0.05	0.15	30	0.19	39	0.17	2.05728	0.0104057	0.0305674
211556	Ap1ar	17.15	1564	15.15	1409	16.15	17.79	1716	18.03	1751	17.91	0.169721	0.213345	0.383826
11764	Ap1b1	36.86	5815	39.55	6359	38.205	38.15	6279	40.99	6879	39.57	0.0585066	0.637446	0.806737
11765	Ap1g1	39.27	10542	36.51	9974	37.89	43.25	12237	41.88	11975	42.565	0.18651	0.0818728	0.17749
11766	Ap1g2	11.13	1171.08	12.08	1281.02	11.605	5.8	640.04	6.53	720.36	6.165	-0.90393	2.86e-08	2.75e-07
11767	Ap1m1	36.62	2766	46.42	3566	41.52	42.89	3430	41.12	3315	42.005	0.0360358	0.816188	0.891411
11768	Ap1m2	62.42	4241	63.06	4366	62.74	48.5	3455	47.19	3385	47.845	-0.3847	0.00105824	0.00412214
11769	Ap1s1	77.64	3733	91.49	4478	84.565	111.01	5637	106.89	5480	108.95	0.382631	0.00523414	0.0167557
108012	Ap1s2	5.67	678	4.04	476	4.855	5.44	643	4.76	542	5.1	-0.0119313	0.956039	0.986704
252903	Ap1s3	6.66	693.77	5.47	568.64	6.065	7.29	786.19	6.5	694.5	6.895	0.179614	0.326082	0.530372
11771	Ap2a1	31.32	4084.6	33.83	4484.05	32.575	26.9	3684.09	31.2	4333.97	29.05	-0.149505	0.276681	0.468299
11772	Ap2a2	16.68	3004	17.82	3269	17.25	17.89	3401	17.39	3342	17.64	0.0505852	0.686697	0.845811
71770	Ap2b1	63.62	13320.1	59.44	12665.1	61.53	77.8	17164.3	75.67	16859.9	76.735	0.336329	0.00144807	0.00543862
11773	Ap2m1	95.64	10812.2	104.44	12021	100.04	125.62	14999	115.96	13981.5	120.79	0.290032	0.0160128	0.04438
232910	Ap2s1	63.37	1841	70.21	2078	66.79	54.82	1703	56.09	1742	55.455	-0.239896	0.0884714	0.189412
11774	Ap3b1	25.33	3957	24.96	3972	25.145	27.97	4609	28.42	4731	28.195	0.183348	0.110754	0.227412
11776	Ap3d1	43.93	8118	47.24	8864	45.585	59.05	11508	59.04	11617	59.045	0.391765	0.000731	0.00296569
55946	Ap3m1	26.39	3337	23.39	3011	24.89	21.43	2844	20.7	2754	21.065	-0.233466	0.0590007	0.134788
64933	Ap3m2	5.26	694	5.17	693	5.215	3.45	480	3.7	519	3.575	-0.526258	0.00279792	0.00969855
11777	Ap3s1	105.59	6047	116	6719	110.795	93.47	5652	108.49	6625	100.98	-0.110071	0.41467	0.627047
11778	Ap3s2	9.85	2229	11.32	2608	10.585	8.62	2057	8.19	1976	8.405	-0.316536	0.026935	0.069557
67489	Ap4b1	11.45	1238	11.31	1227	11.38	9.43	1072	8.57	999	9	-0.30415	0.0373952	0.0922583
108011	Ap4e1	4.47	1039.71	4.36	1010.12	4.415	7.9	1939.5	7.15	1773.01	7.525	0.804528	1.08e-08	1.11e-07
11781	Ap4m1	15.21	1722.55	15.54	1779.93	15.375	10.18	1216.7	11.46	1392.03	10.82	-0.477918	0.00100329	0.00393096
11782	Ap4s1	9.7	411	9.38	403	9.54	9.6	429	9.77	440	9.685	0.0415927	0.831845	0.901579
381201	Ap5b1	4.87	528	5.58	618	5.225	2.47	283	3.48	407	2.975	-0.785905	0.000819	0.00327555
74385	Ap5m1	8.38	1593.08	7.08	1305.07	7.73	10.91	1780.21	9.9	1688.24	10.405	0.207736	0.164085	0.312071
69596	Ap5s1	17.07	1049	19.13	1182	18.1	16.98	1091	17.58	1139	17.28	-0.0545025	0.725005	0.871515
231855	Ap5z1	11.88	1738.03	13.31	1986.07	12.595	9.56	1471.07	10.91	1718	10.235	-0.27768	0.0719678	0.159128
319924	Apba1	0.81	211	1.15	304	0.98	4.25	1164	4.44	1227	4.345	2.15947	7.12e-25	3.92e-23
11784	Apba2	0	0	0	0	0	0.01	1	0.01	1	0.01	2.38978	0.625209	0.798244
57267	Apba3	23.52	1943	25.57	2149	24.545	20.01	1746	21.92	1915	20.965	-0.214266	0.128662	0.256703
11785	Apbb1	8.73	942	10.56	1159	9.645	11.84	1354	9.03	1048	10.435	0.138334	0.460956	0.674199
54519	Apbb1ip	0.03	3	0.13	13	0.08	0.03	3	0.04	4	0.035	-1.25503	0.402965	0.615227
11787	Apbb2	10.69	2731	10.87	2672	10.78	7.36	1962	9.14	2445	8.25	-0.346541	0.0188448	0.051162
[truncated: 15,348 more rows]

## Sheet: S2-16519 CTRL
Gene ID	Gene Symbol	CTRL1 Expression	CTRL1 Read Count	CTRL2 Expression	CTRL2 Read Count	CTRLavg Expression
11465	'Actg1'	3396.96	246298	3482.05	257156	3439.51
13627	'Eef1a1'	2831.3	192095	3119.74	215615	2975.52
16011	'Igfbp5'	2781.61	635032	3011.85	699725	2896.73
13033	'Ctsd'	2241.77	166611	2819.96	213468	2530.86
268373	'Ppia'	2591.46	68008	2420.69	64859	2506.07
20750	'Spp1'	2116.48	112822	2765.42	150225	2440.95
20568	'Slpi'	1995.13	63381	2780.74	90133	2387.93
67945	'Rpl41'	2082.18	31074	2153.34	32903	2117.76
20692	'Sparc'	1258.82	127673	2857.25	295059	2058.03
14433	'Gapdh'	1724.44	88253.2	2211.76	113947	1968.1
14319	'Fth1'	1814.5	62369	2066.12	72444	1940.31
22186	'Uba52'	1876.99	31341	1774.8	30320.6	1825.89
22070	'Tpt1'	1759.37	57141	1671.54	55388	1715.45
268449	'Rpl23a'	1651.35	31871	1565.09	30881	1608.22
19231	'Ptma'	1601.14	70835	1568.75	70751	1584.94
20195	'S100a11'	1443.1	24665	1706.95	29846	1575.03
27370	'Rps26'	1589.18	23654	1492.92	22752	1541.05
13010	'Cst3'	1191.27	34083	1883.81	55011	1537.54
18746	'Pkm'	1324.16	123186	1574.52	148385	1449.34
13167	'Dbi'	1476.48	30069	1364.42	28400	1420.45
14038	'Wfdc18'	1435.48	26799	1288.63	24599	1362.06
12825	'Col3a1'	1119.54	242768	1484.33	327558	1301.93
15481	'Hspa8'	1300.39	104347	1236.88	101081	1268.63
14325	'Ftl1'	1191.18	42260.3	1314.3	47560.5	1252.74
17178	'Fxyd3'	1067.14	19080.7	1364.62	24955	1215.88
76808	'Rpl18a'	1223.83	58925	1185.62	58185	1204.72
17313	'Mgp'	847.24	17655	1481.7	31554	1164.47
57294	'Rps27'	1266.22	13765	1060.92	11838	1163.57
15516	'Hsp90ab1'	1096.78	105459	1203.74	117854	1150.26
16664	'Krt14'	1130.92	70644.1	1125.38	70370.4	1128.15
16898	'Rps2'	1074.59	39354	1165.37	43528	1119.98
270106	'Rpl13'	1082.41	30285	1104.46	31543	1093.43
21858	'Timp2'	1021.52	143191	1145.16	163398	1083.34
13629	'Eef2'	1029.34	123073	1128.81	137400	1079.08
20054	'Rps15'	1006.59	17928	1126.4	20526	1066.49
18453	'P4hb'	922.56	89836	1204.89	119467	1063.72
19921	'Rpl19'	1078.26	28991	1049.14	28783	1063.7
67671	'Rpl38'	1131.52	12688	972.67	11205	1052.1
22187	'Ubb'	979.94	50131.7	1103.35	57396.2	1041.64
19951	'Rpl32'	1048.93	17928	1031.4	18034	1040.16
19989	'Rpl7'	1154.54	39320	925.17	32142	1039.86
11837	'Rplp0'	1013.74	51571	1046.43	54253	1030.09
20042	'Rps12'	1109.29	19572	919.79	16599	1014.54
12484	'Cd24a'	972.71	66994	1015.88	71271	994.295
56040	'Rplp1'	1012.66	15871	956.76	15348	984.71
19941	'Rpl26'	1057.25	19696	888.54	16926	972.895
12317	'Calr'	914.92	67601	1018.76	76669	966.84
12409	'Cbr2'	836.28	30989	1070.13	40341	953.205
11674	'Aldoa'	845.7	48060	1052.94	60865	949.32
105244208	'LOC105244208'	902.37	26422.9	984.67	29426.3	943.52
19988	'Rpl6'	920.32	32463	947.06	34129	933.69
11461	'Actb'	876.51	63967.1	985.65	73266.9	931.08
19156	'Psap'	807.93	81927	1026.38	105334	917.155
192662	'Arhgdia'	808.7	64668	1004.35	81831	906.525
110954	'Rpl10'	906.54	25901	905.19	26397	905.865
66489	'Rpl35'	917.36	13799	851.81	13118	884.585
269261	'Rpl12'	867.15	19404	894.24	20443	880.695
50706	'Postn'	924.21	114396	807.09	101751	865.65
16431	'Itm2a'	784.13	48310	919.14	57693	851.635
15081	'H3f3b'	852.4	64681	836.87	64694	844.635
19943	'Rpl28'	750.65	13163	924.91	16362	837.78
22190	'Ubc'	844.54	77904.3	787.86	74004.2	816.2
319195	'Rpl17'	792.58	22035.1	809.3	22972	800.94
27176	'Rpl7a'	785.4	24633	813.04	25987	799.22
16783	'Lamp1'	804.9	68564	785.67	68155	795.285
15078	'H3f3a'	855.08	34251.4	729.76	29806.7	792.42
21859	'Timp3'	696.81	126808	860.47	159372	778.64
17748	'Mt1'	731.65	13632	745.45	14176	738.55
20055	'Rps16'	678.08	14557.9	783.09	17179.3	730.585
20102	'Rps4x'	723.17	24570	728.61	25314	725.89
76846	'Rps9'	718.47	18010	726.88	18579	722.675
14109	'Fau'	701.07	13975	736.02	14999	718.545
26961	'Rpl8'	692.83	21627	725.62	23112	709.225
67097	'Rps10'	661.27	13181	738.74	15038	700.005
27367	'Rpl3'	729.68	37450	663.97	34646	696.825
17904	'Myl6'	700.28	17772.9	675.32	17502.5	687.8
17319	'Mif'	600.84	11454	773.71	15080	687.275
64058	'Perp'	760.43	54925	603.16	44375	681.795
20116	'Rps8'	691.15	18247	670.4	18070	680.775
66475	'Rps23'	666.3	12728.2	680.63	13293.1	673.465
14683	'Gnas'	634.81	40273	710.93	46027	672.87
11947	'Atp5b'	700.77	50007	639.15	46458	669.96
19946	'Rpl30'	725.49	12944.3	611.83	11165.7	668.66
20091	'Rps3a1'	692.52	23831	642.85	22566	667.685
16828	'Ldha'	597.21	36595	729.29	45519	663.25
13179	'Dcn'	494.53	35245	821.72	59598	658.125
20088	'Rps24'	687.2	18777	622.41	17284	654.805
67025	'Rpl11'	601	12416.3	696.11	14688.2	648.555
11820	'App'	614.48	78858	662.1	86477	638.29
75617	'Rps25'	619.87	14995.5	621.99	15367.4	620.93
16432	'Itm2b'	609.18	40922	625.19	42782	617.185
12868	'Cox8a'	668.95	12515	565.31	10814	617.13
67891	'Rpl4'	615.71	32829	609.88	33138	612.795
12215	'Bsg'	533.95	28195	688.3	37068	611.125
66481	'Rps21'	627.64	7943	573.64	7442	600.64
27207	'Rps11'	562.78	11794	623.59	13355	593.185
67186	'Rplp2'	598.48	8764.86	583.82	8776.79	591.15
22121	'Rpl13a'	580.93	21894	596.2	22915	588.565
20005	'Rpl9'	625.86	16153	540.56	14245	583.21
78294	'Rps27a'	618.3	16054	531.84	14083	575.07
20068	'Rps17'	577.41	9186	564.85	9197	571.13
68193	'Rpl24'	548.34	13157	582.8	14282	565.57
18643	'Pfn1'	490.76	15474	626.44	20154	558.6
66480	'Rpl15'	561.72	19094	548.94	19311	555.33
14694	'Rack1'	540.91	25254	559.62	26632	550.265
22320	'Vamp8'	496.06	13997	574.16	16536	535.11
16592	'Fabp5'	577.02	20084	487.85	17321	532.435
19896	'Rpl10a'	543.22	16479	519.88	16045	531.55
19981	'Rpl37a'	539.64	11011	523.24	10911.9	531.44
14219	'Ctgf'	419.01	38569	639.35	59926	529.18
22027	'Hsp90b1'	543.72	57690	513.46	55468	528.59
12512	'Cd63'	479.96	15762	567.86	19024	523.91
100503670	'Rpl5'	547.62	27110.1	492.27	24871.8	519.945
19241	'Tmsb4x'	578.24	13669	458.15	11063	518.195
110308	'Krt5'	512.6	42872.7	522.97	44544.5	517.785
218490	'Btf3'	520.05	16849	512.21	16924	516.13
19982	'Rpl36a'	525.44	8670	504.1	8511	514.77
20044	'Rps14'	543.42	11281	483.75	10263	513.585
54127	'Rps28'	512.29	5929	513.82	6163	513.055
114641	'Rpl31'	545.72	20895.3	477.85	18663.2	511.785
18655	'Pgk1'	475.27	32902	526.68	37141	500.975
12955	'Cryab'	481.71	16577	519.83	18148	500.77
19899	'Rpl18'	466.03	11220	528.61	13002	497.32
57808	'Rpl35a'	510.59	8493	478.47	8148	494.53
12861	'Cox6a1'	478.69	8729	508.47	9482	493.58
20103	'Rps5'	478.54	12634	506.86	13662	492.7
666642	'Gm8210'	514.61	12956.9	457.82	11770.6	486.215
12857	'Cox4i1'	493.78	13082	473.33	12811	483.555
27425	'Atp5l'	536.55	9361	425.92	7601	481.235
12314	'Calm2'	489.93	22088	471.24	21671	480.585
14456	'Gas6'	444.97	44296	515.8	52282	480.385
16785	'Rpsa'	478.9	33834	477.81	34385	478.355
13207	'Ddx5'	514.64	70218	440.7	61219	477.67
20090	'Rps29'	539.19	6794	412.56	5329	475.875
13806	'Eno1'	407.97	27453.6	522.29	35803.2	465.13
72043	'Sulf2'	462.86	66628	466.32	68149	464.59
22003	'Tpm1'	490.82	31867	437.61	28948	464.215
20115	'Rps7'	470.27	16517	455.57	16321	462.92
66894	'Wwp2'	452.4	57355	472.67	62196	462.535
12824	'Col2a1'	336.42	65295	582.97	114496	459.695
18648	'Pgam1'	421.94	29327	492.59	34875	457.265
17992	'Ndufa4'	497.82	8273	389.8	6628	443.81
56486	'Gabarap'	437.66	18153	444.86	18813	441.26
68052	'Rps13'	448.14	9038	419.23	8642	433.685
12859	'Cox5b'	424.22	8338	442.56	8892	433.39
12833	'Col6a1'	351.92	54249	513.93	80636	432.925
11804	'Aplp2'	408.63	56352	456.87	63956	432.75
54217	'Rpl36'	429.65	5741	435.42	5954	432.535
68436	'Rpl34'	485.39	8108.19	377.34	6469.78	431.365
20200	'S100a6'	433.12	11076	416.26	10869	424.69
11928	'Atp1a1'	425.32	60962	400.81	58477	413.065
12631	'Cfl1'	397.46	17458	428.59	19192	413.025
100044627	'LOC100044627'	422.8	6659.71	400.45	6455.98	411.625
100862455	'LOC100862455'	422.8	6659.71	400.45	6455.98	411.625
26451	'Rpl27a'	413.41	16984	407.01	17049	410.21
20084	'Rps18'	404.52	7233	409.47	7488	406.995
19240	'Tmsb10'	376.08	7347	436.34	8717	406.21
12387	'Ctnnb1'	436.3	58968	371.88	51052	404.09
16952	'Anxa1'	451.03	23568	356.23	18970	403.63
14828	'Hspa5'	412.76	40240	394.45	39116	403.605
18458	'Pabpc1'	396.45	42820	408.81	44538	402.63
12527	'Cd9'	396.68	17549	399.62	18023	398.15
67248	'Rpl39'	425.46	6098	369.03	5417	397.245
66477	'Usmg5'	460.34	4914	333.43	3654	396.885
276770	'Eif5a'	360.37	16971.4	431.93	20435.7	396.15
56312	'Nupr1'	382.23	8372	407.25	9114	394.74
21366	'Slc6a6'	392.09	91999	395.42	93962	393.755
18674	'Slc25a3'	395.56	22296	381.02	21852	388.29
57423	'Atp5j2'	413.23	6623	362.75	5950	387.99
71679	'Atp5h'	394.37	8095	379.85	7926	387.11
16854	'Lgals3'	398.36	20733	371.46	19748	384.91
625249	'Gpx4'	403.88	14161	360.18	12884	382.03
12814	'Col11a1'	347.27	96786	414.41	117201	380.84
11984	'Atp6v0c'	358.24	15269	398.17	17302	378.205
12864	'Cox6c'	449.56	7666	297.91	5197	373.735
16840	'Cnmd'	345.22	18840	400.57	22280	372.895
18477	'Prdx1'	397.95	21140	336.35	18208	367.15
18148	'Npm1'	404.64	21168	329.65	17514	367.145
110323	'Cox6b1'	360.69	6179	362.11	6346	361.4
22627	'Ywhae'	351.57	27850	369.39	29802	360.48
80876	'Ifitm2'	331.27	7269	385.96	8653	358.615
65972	'Ifi30'	328.16	11785	387.48	14193	357.82
12010	'B2m'	334.06	10375	374.34	11863	354.2
19933	'Rpl21'	379.09	26749.3	328.94	23641.5	354.015
17938	'Naca'	364.7	15130	336.86	14208	350.78
66152	'Uqcr10'	351.18	5134	347.33	5202	349.255
20320	'Nptn'	349.06	27657	348.43	28117	348.745
63959	'Slc29a1'	301.04	23585	396	31438	348.52
14268	'Fn1'	319.84	98133	370.35	115513	345.095
67160	'Eef1g'	317.12	18699	372.1	22355	344.61
19942	'Rpl27'	363.31	9505.63	325.37	8691.85	344.34
72432	'Spink5'	345.37	64004	339.39	64013	342.38
12306	'Anxa2'	339.61	17499	339.1	17822	339.355
433182	'Eno1b'	305.65	20351.4	370.96	25161.8	338.305
17254	'Slc3a2'	299.4	24483.5	372.89	31912.1	336.145
20918	'Eif1'	348.65	16374.1	322.68	15447.1	335.665
170930	'Sumo2'	351.3	12851.5	317.06	11829.7	334.18
17304	'Mfge8'	272.89	21107	390.44	30775	331.665
56222	'Cited4'	327.5	15342	333.86	15942	330.68
11840	'Arf1'	320.7	21936	336.64	23449	328.67
22143	'Tuba1b'	322.44	19518.7	327.95	20118.3	325.195
13030	'Ctsb'	289.27	22463.6	359.32	27604.6	324.295
67115	'Rpl14'	317.57	10828	327.87	11404	322.72
14827	'Pdia3'	306.58	31125	326.68	33768	316.63
19084	'Prkar1a'	323.87	42226	302.4	40145	313.135
11946	'Atp5a1'	329.93	30747	295.74	28064	312.835
20733	'Spint2'	289.7	14033	330.65	16343	310.175
67530	'Uqcrb'	368.04	6276	252.11	4398	310.075
18245	'Oaz1'	291.05	11531	322.65	13035	306.85
209558	'Enpp3'	288.81	31282	324.24	35756	306.525
11867	'Arpc1b'	288.64	16860	324.32	19302	306.48
19035	'Ppib'	273.85	9607.4	332.01	11881.3	302.93
11740	'Slc25a5'	350.87	16949	254.77	12544	302.82
21807	'Tsc22d1'	298.19	20480	300.21	20896	299.2
12867	'Cox7c'	322.5	4813	272.91	4170	297.705
67673	'Elob'	296.24	5110	291.86	5150	294.05
18521	'Pcbp2'	276.01	18691.8	307.05	20907.5	291.53
100043348	'Gm10045'	298.19	4849.69	283.34	4715.55	290.765
106529	'Tecr'	267.58	11620	313.08	13853	290.33
13681	'Eif4a1'	285.49	20384	294.17	21394	289.83
20422	'Sem1'	299.83	4971	277.53	4708	288.68
66043	'Atp5d'	291.56	9886	284.92	9856	288.24
56374	'Tmem59'	285.87	16619	290.25	17193	288.06
11747	'Anxa5'	277.97	18135	297.63	19781	287.8
12453	'Ccni'	297.8	32174	276.83	30456	287.315
22151	'Tubb2a'	269.97	16366.1	300.13	18537.5	285.05
58810	'Akr1a1'	281.15	14902	286.05	15451	283.6
17999	'Nedd4'	278.96	59720	287.37	62609	283.165
16784	'Lamp2'	296.33	33583	268.5	31000	282.415
68135	'Eif3h'	284.92	13010	278.76	12975	281.84
14693	'Gnb2'	267.3	15975	287.3	17510	277.3
98758	'Hnrnpf'	287.53	24629.3	266.29	23232.7	276.91
17380	'Mme'	317.48	66463	235.28	50984	276.38
28080	'Atp5o'	286.59	7928	266.09	7514	276.34
17448	'Mdh2'	277.8	13277	273.45	13321	275.625
12757	'Clta'	269.94	10757	280.68	11397	275.31
11595	'Acan'	212.82	61720	336.37	98914	274.595
17075	'Epcam'	292.34	22962	253.26	20260	272.8
66576	'Uqcrh'	274.38	5144	270.59	5187	272.485
269523	'Vcp'	269.6	34523	274.25	35750	271.925
109754	'Cyb5r3'	244.08	18877	298.01	23473	271.045
21991	'Tpi1'	257.15	15528	282.38	17373	269.765
13007	'Csrp1'	244.97	16427	291.6	19919	268.285
20655	'Sod1'	256.51	5841	279.47	6501	267.99
56753	'Tacstd2'	280.39	18736	255.3	17378	267.845
15439	'Hp'	205.87	10351	325.64	16687	265.755
67268	'Myl12a'	253.9	11449.9	274.99	13013.6	264.445
27528	'Nrep'	274.69	22008	253.5	20674	264.095
19652	'Rbm3'	278.23	14037	249	12765	263.615
67942	'Atp5g2'	276.49	6285	248.34	5767	262.415
17775	'Laptm4a'	252.41	20513	268.45	22219	260.43
66144	'Atp6v1f'	246.02	5476	272.47	6196	259.245
19349	'Rab7'	249.97	20630.5	266.81	22425	258.39
68428	'Steap3'	236.05	25365	277.9	30390	256.975
18412	'Sqstm1'	249.19	19123	263.17	20537	256.18
11957	'Atp5j'	279.75	6132.71	230.58	5212.84	255.165
66629	'Golph3'	261.61	27502	248.68	26615	255.145
12321	'Calu'	247.65	30872	251.23	31882	249.44
60595	'Actn4'	248.03	36579.4	250.45	37624.3	249.24
14797	'Aes'	227.06	12535	269.74	15174	248.4
56434	'Tspan3'	244.73	16015	251.41	16760	248.07
228033	'Atp5g3'	254.57	6486	240.73	6262	247.65
67281	'Rpl37'	243.63	7652.94	251.04	8046.31	247.335
12858	'Cox5a'	262.64	6447	231.69	5808	247.165
66594	'Uqcr11'	265.06	3820	228.47	3372	246.765
12876	'Cpe'	219.19	18177	268.57	22682	243.88
14678	'Gnai2'	215.85	17534	264.93	22025	240.39
67938	'Myl12b'	228.12	7814.12	252	8805.41	240.06
65019	'Rpl23'	257.6	10074.6	220.31	8786.05	238.955
105244980	'Gm40498'	247.63	27114.7	230.05	25646.2	238.84
12520	'Cd81'	234.1	13369	240.55	13998	237.325
67695	'Ost4'	235.34	4296.3	239.2	4448.22	237.27
11911	'Atf4'	237.77	14642	236.59	14794	237.18
67068	'Dynlrb1'	229.87	5594	243.8	6057	236.835
76509	'Plet1'	247.03	17306	226.23	16144	236.63
12821	'Col17a1'	224.7	48318	247.79	54254	236.245
12332	'Capg'	222.14	10582	250.22	12168	236.18
22154	'Tubb5'	226.26	22988	245.7	25417	235.98
68194	'Ndufb4'	264.07	3992.98	206.63	3198.77	235.35
27050	'Rps3'	238.02	16985	230.05	16722	234.035
14870	'Gstp1'	215.68	5728.18	252.11	6835.87	233.895
53379	'Hnrnpa2b1'	244.12	25047	223.34	22973	233.73
66290	'Atp6v1g1'	244.94	9879	220.52	9069	232.73
192173	'Mcrip1'	215.63	9668	249.75	11411	232.69
18103	'Nme2'	234.67	7476	230.43	7311	232.55
12716	'Ckmt1'	244.89	14273	219.75	13056	232.32
215378	'Brinp3'	230.5	25747	233.66	26406	232.08
65945	'Clstn1'	220.76	37910	240.15	42013	230.455
16477	'Junb'	263.32	18385	195.5	13904	229.41
20085	'Rps19'	224.39	6028	234.03	6417	229.21
21672	'Prdx2'	237.53	13025	220.04	12308	228.785
11739	'Slc25a4'	232.57	9518	224.46	9366	228.515
15387	'Hnrnpk'	235.18	22656	221.12	21712	228.15
66414	'Ndufa12'	225.55	4362	230.64	4560	228.095
20364	'Selenow'	194.56	4868	260.08	6645	227.32
14824	'Grn'	209.49	18704	243.17	22109	226.33
76709	'Arpc2'	224.15	12441	228.18	12846	226.165
16412	'Itgb1'	236.03	38415.4	213.37	35345.7	224.7
76281	'Tax1bp3'	217.25	11541	231.98	12558	224.615
23980	'Pebp1'	216.19	9479	230.41	10299	223.3
66494	'Prelid1'	206.03	8276.98	239.25	9800.98	222.64
16780	'Lamb3'	205.65	32053	236.11	37458	220.88
21825	'Thbs1'	196.61	44832	245.12	56879	220.865
17470	'Cd200'	218.79	19382	220.93	19944	219.86
13690	'Eif4g2'	234.02	70901	204	62876	219.01
58210	'Sectm1b'	191.44	16879	244.63	21875	218.035
110213	'Tmbim6'	202.94	18593	232.48	21673	217.71
11958	'Atp5k'	231.02	2023	202.69	1826	216.855
237175	'Adgrg2'	226.83	41532	204.21	38026	215.52
67184	'Ndufa13'	218.01	5628.09	212.3	5577.15	215.155
66537	'Pomp'	218.28	5711	211.88	5660	215.08
14707	'Gng5'	228.11	4177.63	199.8	3742	213.955
12785	'Cnbp'	230.76	15369	196.16	13304	213.46
53599	'Cd164'	213.05	23202	209.78	23260	211.415
19353	'Rac1'	200.96	17501	221.72	19684	211.34
15211	'Hexa'	185.75	13158	236.54	16982	211.145
11927	'Atox1'	194.13	2813	224.88	3337	209.505
13723	'Emb'	214.52	21601	203.77	20892	209.145
13014	'Cstb'	223.13	4676	194.71	4170	208.92
56282	'Mrpl12'	223.33	7738	193.67	6845	208.5
56431	'Dstn'	225.59	16285	191.12	14053.3	208.355
15254	'Hint1'	211.68	4219	203.9	4154	207.79
23983	'Pcbp1'	211.63	13423	202.38	13077	207.005
100862258	'Gm21596'	213.52	6151.23	193.5	5689.41	203.51
22631	'Ywhaz'	193.48	22913	210.89	25437	202.185
14232	'Fkbp8'	193.88	12586	209.29	13845	201.585
17449	'Mdh1'	220.2	16400	181.97	13804	201.085
19052	'Ppp2ca'	208.89	15327	192.32	14373	200.605
20682	'Sox9'	213.73	34381	182.71	29915	198.22
11973	'Atp6v1e1'	196.14	8770	198.74	9059	197.44
14004	'Chchd2'	209.86	6948.4	184.48	6231.42	197.17
18484	'Pam'	199.53	29934	194.78	29762	197.155
20969	'Sdc1'	180.91	21230	211.9	25332	196.405
227753	'Gsn'	186.12	18736	203.81	20915	194.965
15507	'Hspb1'	185.12	6078	203	6800	194.06
20787	'Srebf1'	175.58	29182	212.51	35939.3	194.045
15382	'Hnrnpa1'	191.36	12748.8	196.39	13267	193.875
67130	'Ndufa6'	189.27	3653	195.93	3866	192.6
15312	'Hmgn1'	187.2	8341	197.53	8972	192.365
19170	'Psmb1'	193.95	7386	190.39	7394	192.17
56612	'Pfdn5'	188.3	4518	194.73	4772	191.515
22630	'Ywhaq'	194.62	15663	186.06	15250	190.34
67443	'Map1lc3b'	182.82	11841	197.38	13023	190.1
11951	'Atp5g1'	197.99	5711	181	5331	189.495
56378	'Arpc3'	192.86	6317	185.71	6206	189.285
22166	'Txn1'	192.12	7430	185.6	7320	188.86
22608	'Ybx1'	188.75	14168	188.61	14481	188.68
11749	'Anxa6'	175.03	17800	201.98	20911	188.505
19045	'Ppp1ca'	180.1	9183.44	196.14	10192.7	188.12
67760	'Slc38a2'	211.49	37963	164.66	30049	188.075
16665	'Krt15'	186.66	12148.7	187.81	12452.4	187.235
13039	'Ctsl'	180.61	11312.1	193.72	12356.1	187.165
93684	'Selenof'	200.8	11404	173.27	10027	187.035
69590	'Gpx8'	184.71	6557	188.5	6867	186.605
21761	'Morf4l1'	180.87	12862.1	191.33	13861	186.1
67701	'Wfdc2'	172.47	4336	199.08	5111	185.775
12192	'Zfp36l1'	188.93	21724	181.01	21189	184.97
66437	'Fis1'	178.61	5173	190.41	5594	184.51
11949	'Atp5c1'	196.6	8497	172.01	7579	184.305
22378	'Wbp2'	170.14	11626	197.99	13761	184.065
13849	'Ephx1'	168.11	11063	199.62	13384	183.865
59042	'Cope'	157.86	5993	208.93	8089	183.395
26441	'Psma4'	184.91	7491	180.76	7477	182.835
15510	'Hspd1'	198.89	17775	166.56	15159	182.725
56334	'Tmed2'	190.82	14340.3	173.51	13280.6	182.165
18023	'Nfe2l1'	175.9	29130	188.39	31048	182.145
11848	'Rhoa'	183.51	14259	177.03	13909	180.27
72169	'Trim29'	170.95	18695	189.26	21095	180.105
16480	'Jup'	170.05	22450	190.07	25450	180.06
22384	'Eif4h'	174.21	16414	185.79	17842	180
209318	'Gps1'	174.97	12509.6	184.88	13428.4	179.925
20384	'Srsf5'	175.56	10156	183.28	10796	179.42
66141	'Ifitm3'	165.43	3767	193.06	4491	179.245
67628	'Anp32b'	163.67	8419	193.95	10154	178.81
213673	'9530068E07Rik'	173.12	16373	184.01	17720	178.565
11429	'Aco2'	185.3	19727	171.8	18621	178.55
26446	'Psmb3'	180.57	4703	175.91	4678	178.24
14775	'Gpx1'	175.37	6741	180.77	7086	178.07
21402	'Skp1a'	192.61	10514	161.81	9001	177.21
64294	'Itm2c'	157.34	12133	196.47	15425	176.905
15528	'Hspe1'	188.94	5197	163.94	4603	176.44
20971	'Sdc4'	169.38	15972	182.41	17515	175.895
11844	'Arf5'	167.59	5701	183.91	6382	175.75
11974	'Atp6v0e'	183.87	5268	164.52	4811	174.195
68066	'Slc25a39'	170.26	10425	178.02	10948	174.14
13682	'Eif4a2'	191.31	17446	156.61	14027.9	173.96
56397	'Morf4l2'	173.94	12306	173.57	12513	173.755
67126	'Atp5e'	187.67	2542	159.32	2211	173.495
66483	'Rpl36al'	185.75	3270	160.94	2898	173.345
72333	'Palld'	193.64	31887	152.66	25576	173.15
66218	'Ndufb9'	182.35	4174	162.56	3801	172.455
116847	'Prelp'	157.73	21982	185.06	26252	171.395
67568	'Mrfap1'	172.71	10627	170.02	10658	171.365
20463	'Cox7a2l'	167.11	6655	174.41	7082	170.76
67054	'Paics'	176.34	14287.4	165.09	13592.6	170.715
27061	'Bcap31'	159.74	7440	181.64	8616	170.69
72293	'Nkd2'	166.47	23502	174.55	25453	170.51
110310	'Krt7'	172.48	10313	168.32	10254	170.4
51792	'Ppp2r1a'	157.34	13570	183.37	16105	170.355
21351	'Taldo1'	176.09	8374	163.88	7944	169.985
16341	'Eif3e'	181.19	10512	157.05	9284	169.12
20193	'S100a1'	183.1	3931	154.53	3390	168.815
192170	'Eif4a3'	159.78	8778	177.44	9933.59	168.61
13132	'Dab2'	163.51	28542	171.54	30480	167.525
13205	'Ddx3x'	193.71	34538	140.03	25385	166.87
12461	'Cct2'	163.59	12227	167.29	12736	165.44
16478	'Jund'	169.09	18735	160.84	18144	164.965
16852	'Lgals1'	155.73	4480	173.52	5095	164.625
14751	'Gpi1'	149.47	16614.6	178.58	20209.3	164.025
12476	'Cd151'	157.44	10756	170.15	11814	163.795
71853	'Pdia6'	154.28	12508	172.92	14277	163.6
13043	'Cttn'	158.83	19237	167.99	20763	163.41
52898	'Rnasek'	155.25	3376	171.52	3811	163.385
54411	'Atp6ap1'	155.97	13049	170.52	14527	163.245
12567	'Cdk4'	156.29	7825	169.94	8684	163.115
14609	'Gja1'	179.58	21507	145.89	17787	162.735
15384	'Hnrnpab'	166.11	15699	158.31	15266.8	162.21
14451	'Gas1'	168.45	20347	155.39	19108	161.92
12587	'Mia'	136.34	2669	185.69	3716	161.015
66177	'Ubl5'	162.31	4476.67	158.59	4400.53	160.45
20194	'S100a10'	167.83	3839	152.47	3567	160.15
15519	'Hsp90aa1'	178.7	19602	140.65	15708	159.675
14387	'Gaa'	138.45	18865	180.55	24976	159.5
213436	'Rtl3'	134.91	15316	183.69	21230	159.3
26432	'Plod2'	129.75	18377	187.01	26971	158.38
11752	'Anxa8'	140.05	10009	176.69	12861	158.37
66916	'Ndufb7'	149.38	2724	166.88	3112	158.13
69202	'Ptms'	136.91	5857	178.31	7777	157.61
13445	'Cdk2ap1'	138.15	6427.96	176.54	8372.98	157.345
11846	'Arg1'	139.74	7754	173.74	9824	156.74
18032	'Nfix'	143.64	31492	167.26	37142	155.45
21817	'Tgm2'	133.66	18350	175.06	24465	154.36
12023	'Barx2'	152.21	10333	156.48	10821	154.345
227613	'Tubb4b'	154.43	9319	154.12	9475.99	154.275
13194	'Ddb1'	151.45	24556	157.05	25939	154.25
66142	'Cox7b'	175.91	6456	132.56	4962	154.235
12336	'Capns1'	134.64	6992	173.61	9186	154.125
109624	'Cald1'	161.22	25523	146.31	23572	153.765
54198	'Snx3'	141.2	7278	164.6	8646	152.9
66070	'Cwc15'	150.26	6371	154.89	6704	152.575
12540	'Cdc42'	152.52	12461	151.31	12608	151.915
14958	'H1f0'	129.22	11333	174.26	15564	151.74
14719	'Got2'	150.9	13544	152.27	13918	151.585
54683	'Prdx5'	147.68	3596	155.35	3863	151.515
214791	'Sertad4'	157.19	19130	145.79	18202	151.49
20382	'Srsf2'	161.9	13148	140.86	10904	151.38
20014	'Rpn2'	134.34	12898.1	167.59	16497.4	150.965
28084	'Vps25'	139.85	5679	159.83	6621	149.84
75612	'Gns'	147.18	21985	150.17	22832	148.675
13135	'Dad1'	130.82	3261	164.1	4149	147.46
66085	'Eif3f'	135.81	7697	158.77	9169	147.29
66366	'Ergic3'	130.77	6364	163.55	8116	147.16
101314	'Brk1'	141.47	5717	152.36	6278	146.915
13661	'Ehf'	152.3	25973	141.38	24536	146.84
12616	'Cenpb'	139.8	14944	152.4	16586	146.1
18383	'Tnfrsf11b'	160.27	17378	131.25	14489	145.76
66091	'Ndufa3'	143.33	1575	147.9	1668	145.615
11938	'Atp2a2'	143.61	25020	147.45	26145	145.53
12389	'Cav1'	143.17	13628	146.38	13842	144.775
66256	'Ssr2'	133.31	5336	156.22	6372	144.765
59021	'Rab2a'	145.06	11176	144.15	11319	144.605
11853	'Rhoc'	127.51	4959	161.44	6405	144.475
234407	'Colgalt1'	139.4	17097	149.54	18686	144.47
66052	'Sdhc'	143.87	6287	144.94	6453	144.405
51810	'Hnrnpu'	150.28	23036.2	138.22	21007.5	144.25
78928	'Pigt'	131.08	12008	157.25	14697	144.165
109711	'Actn1'	137.8	19970	150.37	22088	144.085
68151	'Wls'	147.17	14501	140.63	14179	143.9
22381	'Tceal9'	149.04	5570	138.58	5282	143.81
53610	'Nono'	142	13434	145.02	13970	143.51
104130	'Ndufb11'	154.46	4446	131.99	3878	143.225
23994	'Dazap2'	141.49	9797	144.95	10220	143.22
11931	'Atp1b1'	159.94	15903	124.97	12651.8	142.455
70356	'St13'	143.63	8792	140.84	8784	142.235
69029	'Smdt1'	138.03	2800	146.23	3032	142.13
58809	'Rnase4'	167.36	9635.66	115.59	6768.73	141.475
282619	'Sbsn'	115.99	6925	166.88	10386	141.435
319757	'Smo'	138.91	19240	143.91	19909	141.41
17068	'Ly6d'	145.83	3568	136.63	3414	141.23
93739	'Gabarapl2'	146.77	5265	135.56	4960	141.165
65113	'Ndfip1'	145.33	6872	135.62	6581	140.475
14776	'Gpx2'	142.95	5619	137.99	5531	140.47
67788	'Sfr1'	139.8	8338.45	140.59	8540.53	140.195
18220	'Nucb1'	119.38	11279	160.47	15415	139.925
26444	'Psma7'	141.18	4964	138.21	4958	139.695
67041	'Oxct1'	158.25	21308	120.18	16472	139.215
66855	'Tcf25'	136.06	14904	141.42	15714	138.74
22334	'Vdac2'	143.9	9036	132.54	8479	138.22
12492	'Scarb2'	137.6	25258	138.31	25840	137.955
18002	'Nedd8'	130.99	2745	144.19	3088	137.59
12330	'Canx'	143.52	23888	131.5	22281	137.51
67606	'Fibin'	146.62	11563	127.11	10209	136.865
11746	'Anxa4'	133.96	10191	139.76	10842	136.86
12304	'Pdia4'	126.98	12079	146.49	14189	136.735
15526	'Hspa9'	141.7	16623	131.39	15692	136.545
55949	'Eef1b2'	139.66	10264	132.95	9952	136.305
67573	'Loxl4'	146.59	31036	125.81	27107	136.2
22228	'Ucp2'	115.89	6876	156.11	9448	136
18830	'Pltp'	107.36	7352.04	164.1	11446.6	135.73
68938	'Aspscr1'	124.98	8786	145.23	10281	135.105
18824	'Plp2'	123.37	5287.32	146.1	6383.82	134.735
110611	'Hdlbp'	132.61	28794	136.78	31069	134.695
216440	'Os9'	117.4	17985	151.68	23695	134.54
26417	'Mapk3'	121.13	8132	147.46	10085	134.295
109801	'Glo1'	134.58	9139	133.97	9414	134.275
209588	'Sectm1a'	91.11	5499	177.28	10885	134.195
94275	'Maged1'	116.57	12336	151.61	16335	134.09
22218	'Sumo1'	143.73	6489	123.85	5700	133.79
11964	'Atp6v1a'	142.55	21810	124.89	19453	133.72
11972	'Atp6v0d1'	123.15	7514	142.91	8884	133.03
69126	'1810022K09Rik'	143.33	1929	122.33	1686	132.83
93687	'Csnk1a1'	139.06	17393	125.24	16826	132.15
19205	'Ptbp1'	129.96	15390.9	134.08	16139.9	132.02
12866	'Cox7a2'	145.1	3911	118.62	3264	131.86
192897	'Itgb4'	133.77	31429	129.45	30949	131.61
19089	'Prkcsh'	114.05	9002	147.53	11850	130.79
107503	'Atf5'	120.81	7939	140.03	9374	130.42
20932	'Surf4'	120.54	11919.9	140.29	13991	130.415
13653	'Egr1'	199.29	23608	60.01	7237	129.65
104318	'Csnk1d'	128.5	18558	130.51	19220	129.505
19345	'Rab5c'	123.84	9047	134.91	10040	129.375
68342	'Ndufb10'	127.19	2831	131.26	2985	129.225
23950	'Dnajb6'	139.51	10017.4	118.93	8744.52	129.22
326618	'Tpm4'	129.89	10310	127.98	10346	128.935
55950	'Bri3'	129.29	4550	128.1	4599	128.695
66510	'Rnf181'	121.91	6335	133.71	7085	127.81
22333	'Vdac1'	129.42	9958	126.14	9885	127.78
12550	'Cdh1'	129.69	22327	125.71	22027	127.7
14421	'B4galnt1'	122.64	11093	132.47	12189	127.555
11950	'Atp5f1'	141.8	8786.9	111.96	7068	126.88
110842	'Etfa'	126.63	6962	126.45	7084	126.54
75705	'Eif4b'	129.72	19371	123.18	18723	126.45
73830	'Eif3k'	124.71	3826	128.05	4008	126.38
68095	'Ociad1'	120.08	7247	132.5	8088	126.29
17300	'Foxc1'	127.49	19723	124.82	19655	126.155
94353	'Hmgn3'	133.87	4614	118.23	4125	126.05
100041953	'Sap18b'	123.64	3561.82	128.37	3774.45	126.005
12815	'Col11a2'	96.89	24237	155.12	38654	126.005
67044	'Higd2a'	118.51	2535	133.46	2917	125.985
81898	'Sf3b1'	135.1	24399	116.69	21326	125.895
68196	'Hsbp1'	118.96	5136	132.72	5842	125.84
69654	'Dctn2'	123.52	9005	127.88	9496	125.7
27055	'Fkbp9'	114.71	13312	135.89	16055	125.3
108767	'Pnrc1'	132.61	9704	117.66	8770	125.135
67771	'Arpc5'	136.84	9862	112.89	8287	124.865
19383	'Raly'	117.29	7488.99	132.41	8387.04	124.85
81910	'Rrbp1'	110.24	16723	139.36	21656	124.8
15275	'Hk1'	122.78	18536	126.75	19292	124.765
100037283	'Rnaset2a'	111.07	3903.82	138.41	4961.99	124.74
20250	'Scd2'	130.5	27726.8	118.64	25651.4	124.57
14182	'Fgfr1'	129.99	21693	118.97	20427	124.48
170791	'Rbm39'	131.12	14739	117.82	13207	124.47
12417	'Cbx3'	136.89	8834	111.8	7505	124.345
18709	'Pik3r2'	120.47	14718	127.52	15862	123.995
22335	'Vdac3'	131.84	7019	115.05	6242	123.445
16009	'Igfbp3'	126.95	11910	119.32	11399	123.135
14569	'Gdi2'	125.2	12898.6	120.67	12657.6	122.935
56338	'Txnip'	104.58	11266	141.02	15467	122.8
19934	'Rpl22'	124.31	10460	120.92	10363	122.615
53872	'Caprin1'	133.25	21041	111.37	17999	122.31
14886	'Gtf2i'	123.85	21319	120.25	21106	122.05
12390	'Cav2'	134.51	14198	108.87	11675	121.69
53605	'Nap1l1'	125.43	9710.45	117.09	9173.72	121.26
17357	'Marcksl1'	112.1	6769	130.24	8013	121.17
100463512	'Gm20594'	162.88	1694	79.4	848	121.14
56213	'Htra1'	110.46	8580	131.27	10385	120.865
29856	'Smtn'	109.6	14153	132.04	17361	120.82
22201	'Uba1'	113.98	18008	127.21	20455	120.595
53378	'Sdcbp'	128.83	11467	111.62	10214	120.225
12925	'Crip1'	113.98	1692	126.25	1919	120.115
70186	'Fam162a'	101.85	2267	137.99	3138	119.92
260409	'Cdc42ep3'	118.24	8989	121.18	9378	119.71
12465	'Cct5'	124.79	8379	114.21	7815	119.5
15239	'Hgs'	114.53	12819	124.44	14180	119.485
67834	'Idh3a'	132.86	12235	105.55	9897	119.205
78330	'Ndufv3'	105.34	2770	132.87	3360	119.105
21454	'Tcp1'	119.64	11440.5	118.5	11537.4	119.07
227737	'Fam129b'	114.26	16337	123.47	17970	118.865
13138	'Dag1'	120.78	25587	116.92	25144	118.85
15251	'Hif1a'	122.6	20605	114.86	19779	118.73
218138	'Gmds'	122.05	6874	114.62	6577	118.335
70257	'Atp5mpl'	140.75	1640	95.46	1143	118.105
56442	'Serinc1'	127.3	14110	108.32	12224	117.81
59022	'Edf1'	112.67	2654	122.7	2952	117.685
67264	'Ndufb8'	122.17	2928	112.56	2745	117.365
19411	'Rarg'	108.03	12183	126.56	14465	117.295
14376	'Ganab'	111.09	16875	123.44	19086	117.265
16998	'Ltbp3'	102.15	18085	132.22	23747	117.185
30853	'Mlf2'	111.97	6421	120.92	7065	116.445
72931	'Swi5'	109.93	3069	122.91	3505	116.42
234734	'Aars'	107.82	14828	125.01	17170	116.415
17463	'Psmd7'	116.28	7017	116.28	7149	116.28
114143	'Atp6v0b'	116.54	4254	115.12	4286	115.83
208643	'Eif4g1'	124.87	26539	106.72	23059	115.795
23967	'Osr1'	114.13	8739	117.18	9139	115.655
15388	'Hnrnpl'	105.79	8688	125.46	10490	115.625
22273	'Uqcrc1'	116.87	7311	114.35	7288	115.61
19280	'Ptprs'	110.04	26275	120.94	27680	115.49
71856	'Wfdc3'	116.04	3082	114.51	3157	115.275
56462	'Mtch1'	108.86	7707	121.59	8722	115.225
63873	'Trpv4'	104.58	13016	125.74	15927	115.16
223453	'Dap'	95.65	5323	134.5	7627	115.075
67300	'Cltc'	122.33	29531	107.43	26396	114.88
23789	'Coro1b'	112	7903	117.7	8449	114.85
114584	'Clic1'	111.53	4789	118.13	5171	114.83
14688	'Gnb1'	106.27	12766	123.03	15042	114.65
20393	'Sgk1'	123.63	11661	105.41	10123	114.52
54401	'Ywhab'	114.98	12274	113.32	12316	114.15
67427	'Rps20'	117.85	15700	109.99	14917	113.92
66925	'Sdhd'	123.29	5907	104.54	5105	113.915
231889	'Bud31'	115.37	3571.86	112.31	3553.67	113.84
26611	'Rcn2'	111.45	8660	116.2	9188	113.825
12466	'Cct6a'	119.34	9901	107.52	9085	113.43
26445	'Psmb2'	108.82	3324	117.72	3670	113.27
65114	'Vps35'	123.28	15076	103.16	12843	113.22
74117	'Actr3'	119.09	11980	107.15	10958	113.12
67267	'Uqcc2'	111.6	1772	114.37	1858	112.985
14030	'Ewsr1'	110.91	11057	114.84	11369	112.875
208164	'Fam180a'	121.56	6990	103.9	6088	112.73
56473	'Fads2'	113.97	6464	111.47	6442	112.72
227290	'Aamp'	106.4	7335	118.63	8330	112.515
235072	'Sept7'	123.24	12015	101.51	10077	112.375
66105	'Ube2d3'	119.75	11989.1	104.51	10637	112.13
19025	'Ctsa'	103.5	13217.1	120.3	15630.6	111.9
15511	'Hspa1b'	136.01	14704.5	87.58	9640.57	111.795
18597	'Pdha1'	118.74	13048.8	104.83	11728.9	111.785
106581	'Fam234a'	100.05	10898	123.43	13677	111.74
52668	'Ifi27'	101.89	3742	121.58	4516	111.735
66171	'Pgls'	111.15	3572	111.91	3673	111.53
19166	'Psma2'	116.13	4010	106.58	3754	111.355
75608	'Chmp4b'	104.91	6356	117.38	7245	111.145
68682	'Slc44a2'	103.67	13883	118.52	16161	111.095
50784	'Plpp2'	103.4	6416	118.47	7482	110.935
108705	'Pttg1ip'	105.61	9072	116.23	10169	110.92
19385	'Ranbp1'	110.38	3402	111.22	3498	110.8
11777	'Ap3s1'	105.59	6047	116	6719	110.795
26943	'Serinc3'	113.76	11859	107.44	11436	110.6
27979	'Eif3b'	106.32	12150	114.28	13295	110.3
101966	'D8Ertd738e'	107.41	2521.07	113.15	2706.75	110.28
22628	'Ywhag'	105.98	14730	114.21	16158	110.095
66208	'Nenf'	97.26	2253	122.93	2909	110.095
213827	'Arcn1'	112.74	15065	107.3	14595	110.02
19172	'Psmb4'	112.56	3900	107.35	3794	109.955
68544	'Trir'	109.55	3522	110.21	3607	109.88
66235	'Eif1ax'	112	3779	107.55	3702	109.775
68202	'Ndufa5'	107.96	2027	111.15	2132	109.555
16858	'Lgals7'	110.32	2293	108.65	2306	109.485
22146	'Tuba1c'	103.55	7789.94	115.39	8841.45	109.47
12759	'Clu'	82.44	5636	136.41	9436	109.425
226154	'Lzts2'	109.46	11789.9	109.27	11967.2	109.365
11363	'Acadl'	112.61	8343	105.36	7950	108.985
68197	'Ndufc2'	114.57	2758	102.86	2529	108.715
14790	'Grcc10'	109.35	2145	107.47	2155	108.41
226646	'Ndufs2'	110.41	6763	106.14	6624	108.275
15936	'Ier2'	131.11	7508	85.38	4982	108.245
56347	'Eif3c'	111.09	12326	105.26	11891	108.175
14470	'Rabac1'	100.23	3180	115.93	3753	108.08
68953	'Chmp2a'	106.12	3586	109.87	3789	107.995
66556	'Drap1'	93.07	3410	122.59	4583	107.83
223691	'Eif3l'	106.25	7641	107.76	7893	107.005
19175	'Psmb6'	101.75	3875	112.21	4358	106.98
67941	'Rps27l'	127.74	2269	86.08	1565	106.91
15191	'Hdgf'	98.46	8454	115.17	10064	106.815
18807	'Pld3'	92.88	8062	120.73	10706	106.805
22210	'Ube2b'	112.75	7347	100.62	6598	106.685
110208	'Pgd'	96.66	7624	116.62	8746	106.64
19122	'Prnp'	99.84	11610.3	112.91	12300.5	106.375
66167	'Tma7'	104.04	2324	108.54	2477	106.29
66915	'Cops9'	111.45	1615	100.88	1497	106.165
16825	'Ldb1'	98.11	7660	113.91	9040	106.01
70310	'Plscr3'	100.75	7138.51	111.25	8063.5	106
21346	'Tagln2'	113.95	5896	97.9	5162	105.925
56447	'Copz1'	97.5	6260	114.23	7456	105.865
68011	'Snrpg'	103.08	1311	108.31	1412	105.695
16763	'Lad1'	101.34	11685	109.92	12903	105.63
15289	'Hmgb1'	110.35	12172.2	100.68	11308.2	105.515
373864	'Col27a1'	81.55	23710	129.39	38633	105.47
17069	'Ly6e'	89.7	6831	121.07	9325	105.385
12747	'Clk1'	110.39	7664	100.07	7077	105.23
229279	'Hnrnpa3'	106.44	18158	103.77	18112	105.105
66395	'Ahnak'	113.26	61835	96.74	46555	105
20643	'Snrpe'	116.5	1936	93.39	1588	104.945
66656	'Eef1d'	100.98	3820	108.86	4219	104.92
21762	'Psmd2'	97.89	11167	111.81	12986	104.85
94227	'Pi15'	95.25	25766	114.23	31443	104.74
18114	'Rrp1'	97.96	7489	111.48	8679	104.72
16832	'Ldhb'	112.67	5467	96.67	4788	104.67
66734	'Map1lc3a'	96.36	3704	112.45	4408	104.405
20724	'Serpinb5'	108.81	10712	99.89	10013	104.35
67397	'Erp29'	100.49	4648	107.87	5086	104.18
54357	'Epb41l4b'	105.39	12075	102.67	11971	104.03
27280	'Phlda3'	101.62	5599	106.32	5969	103.97
68337	'Crip2'	89.65	4333	118.1	5890	103.875
319939	'Tns3'	107.81	29164	99.63	26699	103.72
20168	'Rtn3'	106.21	11695	100.9	11315	103.555
56530	'Cnpy2'	94.56	3244	112.52	3923	103.54
104303	'Arl1'	104.02	3165	102.87	3194	103.445
216558	'Ugp2'	114.53	12327	92.34	10068	103.435
22196	'Ube2i'	99.68	9724	106.76	10576	103.22
17113	'M6pr'	107.43	9121	99	8560	103.215
80288	'Bcl9l'	103.73	26862	102.01	27006	102.87
54130	'Actr1a'	101.3	10680	103.95	11158	102.625
56351	'Ptges3'	112.44	8381.98	92.72	7032	102.58
74617	'Scpep1'	87.49	6917	117.25	9441	102.37
22337	'Vdr'	103.04	17422	101.59	17482	102.315
66212	'Sec61b'	96.13	1825	108.5	2106	102.315
22142	'Tuba1a'	99.16	5948.75	104.81	6406.25	101.985
71927	'Itfg1'	105.96	13736	97.94	12925	101.95
56700	'Glmp'	94.78	5484	109.04	6428	101.91
70561	'Txndc16'	106.18	14843	97.33	13276	101.755
59003	'Maea'	99.98	8151	103.37	8573	101.675
12266	'C3'	81.41	14157	121.92	19904	101.665
19039	'Lgals3bp'	82.81	6854	120.41	10150	101.61
22123	'Psmd3'	95.41	7818	107.77	8993	101.59
227292	'Ctdsp1'	98.35	10501	104.8	11393	101.575
52440	'Tax1bp1'	105.1	13349	97.71	12632	101.405
13244	'Degs1'	101.16	6948	101.43	7009	101.295
22350	'Ezr'	111.01	13141	91.3	11003	101.155
16905	'Lmna'	101.76	10584	100.28	10714	101.02
381629	'Atraid'	93.28	3307	108.68	3930	100.98
69038	'Tmem258'	103.96	1425	97.83	1374	100.895
56453	'Mbtps1'	96.05	15708	105.61	17569	100.83
15937	'Ier3'	103.32	4155	98.31	4031	100.815
26893	'Cops6'	96.6	3900	105.02	4323	100.81
66168	'Grina'	89.52	5847	111.96	7458	100.74
78829	'Tsc22d4'	96.23	8666	105.14	9634	100.685
66046	'Ndufb5'	110.57	3274	90.62	2712	100.595
71772	'Plbd2'	85.17	11848	115.96	16420	100.565
28015	'Polr2m'	103.12	8846	97.84	8549	100.48
21681	'Alyref'	95.73	4024	105.22	4509	100.475
68861	'1190002N15Rik'	88.9	13612	111.95	17448	100.425
12345	'Capzb'	96.06	6087	104.68	6756	100.37
13200	'Ddost'	89.48	7148	111.07	9037	100.275
12539	'Cdc37'	94.19	7197	106.21	8162	100.2
11773	'Ap2m1'	95.64	10812.2	104.44	12021	100.04
105245547	'Gm40991'	113.63	12141.4	86.4	9399.57	100.015
20166	'Rtkn'	95.92	8859	103.71	9724	99.815
19177	'Psmb7'	94.61	3284	104.92	3706	99.765
19324	'Rab1a'	99.98	10205.2	99.28	10318.7	99.63
26949	'Vat1'	96.09	10093	103.01	11016	99.55
68559	'Pdrg1'	94.35	4312	104.71	4878	99.53
16456	'F11r'	92.6	8812	106.37	10308	99.485
12847	'Copa'	90.19	15491.7	108.5	18034.7	99.345
72055	'Slc38a10'	93.98	14431	104.62	16284	99.3
233908	'Fus'	90.45	6291	108	7650	99.225
12468	'Cct7'	96.78	9096	100.81	9647	98.795
76974	'Urah'	90.31	2176	106.43	2599	98.37
170719	'Oxr1'	105.76	17479	90.79	15114	98.275
69162	'Sec31a'	92.62	14732	103.53	16716	98.075
50918	'Myadm'	93.94	10194	102.12	11294	98.03
217310	'Hid1'	96.35	12125	99.51	12738	97.93
66340	'Psenen'	98.04	2244	97.81	2287	97.925
11603	'Agrn'	93.96	26567	101.79	28327	97.875
353172	'Gars'	97.97	8968	97.77	9113	97.87
18295	'Ogn'	85.38	8321	110.17	10932	97.775
19359	'Rad23b'	102.14	15080	93.28	14017	97.71
21371	'Tbca'	101.22	1726	93.9	1638	97.56
103963	'Rpn1'	97.52	13747	97.29	13960	97.405
19268	'Ptprf'	98.05	29332	96.62	29417	97.335
20022	'Polr2j'	90.67	1843	103.88	2158	97.275
27226	'Pla2g7'	97.72	6878	96.82	6977	97.27
76959	'Chmp5'	102.91	5284	91.46	4786	97.185
15381	'Hnrnpc'	100.05	8064	94.2	7627	97.125
30057	'Timm8b'	103.12	1856	91.1	1677	97.11
20018	'Polr1d'	100.82	3936	93.18	3719	97
12464	'Cct4'	100.78	7538	93.21	7101	96.995
259300	'Ehd2'	94.17	13673	99.55	15206	96.86
14225	'Fkbp1a'	89.9	5628	103.47	6597	96.685
56495	'Asna1'	95.75	4471	97.49	4637	96.62
53319	'Nxf1'	98.29	10857	94.85	10218	96.57
140570	'Plxnb2'	96.09	24178	96.73	24599	96.41
64074	'Smoc2'	55.72	6077	137.07	15217	96.395
20832	'Ssr4'	92.8	2542	99.87	2792	96.335
225896	'Ubxn1'	96.19	3715	96.47	3781	96.33
67511	'Tmed9'	90.63	4947	101.58	5650	96.105
22793	'Zyx'	95.7	8642.19	96.23	8787.08	95.965
11843	'Arf4'	92.99	7234	98.77	7826	95.88
75956	'Srrm2'	89.82	30736	101.9	31106	95.86
105244006	'Gm39701'	95.21	10651.2	96.48	10987.7	95.845
69660	'Tmbim1'	91.13	8050	100.53	9043	95.83
102857	'Slc6a8'	93.86	14431	97.17	15207	95.515
15040	'H2-T23'	96.18	4734.62	94.57	4745.17	95.375
107686	'Snrpd2'	91.43	1505	98.26	1655	94.845
69186	'Tmem256'	92.58	1316	96.85	1410	94.715
68137	'Kdelr1'	83.1	4769	106.27	6214	94.685
13731	'Emp2'	91.8	12209	97.45	13193	94.625
69019	'Spcs1'	92.54	3414.75	96.51	3631.79	94.525
68097	'Dynll2'	91.24	8642	97.54	9408	94.39
67869	'Paip2'	95.85	5183	92.77	5106	94.31
68481	'Mpzl1'	97.42	8705	91.04	8264	94.23
12238	'Commd3'	97.26	3109	91.13	2972	94.195
23837	'Cfdp1'	97.15	4386	91.21	4198	94.18
20867	'Stip1'	90.49	7508	97.85	8268	94.17
110379	'Sec13'	94	4563	94.17	4659	94.085
217365	'Nploc4'	92.66	14597	94.77	15043	93.715
12974	'Cs'	95.97	10444	91.3	10116	93.635
595136	'Ndufs5'	94.57	1635	92.34	1633	93.455
53421	'Sec61a1'	85.9	10064	100.95	12041	93.425
20638	'Snrpb'	93.32	3880	93.1	3945	93.21
67040	'Ddx17'	99.04	17020	87.34	14794	93.19
76308	'Rab1b'	86.61	6030	99.25	7039	92.93
18641	'Pfkl'	76.22	9723	109.63	14147	92.925
83429	'Ctns'	86.77	8866	99.01	10194	92.89
73723	'Sh3bgrl3'	76.74	1926	109.01	2794	92.875
67437	'Ssr3'	93.64	10401	91.76	10377	92.7
56449	'Ybx3'	90.06	5737	95.25	6171	92.655
11993	'Aup1'	89.05	5522	95.59	6036	92.32
66914	'Vps28'	90.74	3126	93.73	3294	92.235
54138	'Atxn10'	86.36	8024	97.9	9263	92.13
269951	'Idh2'	94.43	6082	89.81	5893	92.12
53328	'Pgrmc1'	92.63	6577	91.46	6615	92.045
67117	'Dynlt3'	100.75	8279	83.08	6953	91.915
18293	'Ogdh'	88.29	14654.2	95.33	16042.5	91.81
65106	'Arl6ip5'	90.24	4516	93.35	4761	91.795
234388	'Ccdc124'	86.01	2874	97.32	3303	91.665
66589	'Ube2v1'	81.6	6037	101.16	7635	91.38
19046	'Ppp1cb'	104.27	16271	78.32	12439	91.295
56463	'Snd1'	84.91	11434	97.67	13388	91.29
57296	'Psmd8'	91.18	5189	91.27	5293	91.225
53356	'Eif3g'	85.93	3381	96.43	3869	91.18
13601	'Ecm1'	87.12	6409	95.24	7168	91.18
11651	'Akt1'	87.81	8518	94.52	9383	91.165
246703	'Naxe'	82.42	2586	99.78	3210	91.1
11702	'Amd1'	94.97	11752.1	87.11	10974	91.04
64652	'Nisch'	88.73	21624	93.26	22579	90.995
107932	'Chd4'	89.47	22686	92.18	23762	90.825
22185	'U2af2'	86.3	7170	95.24	8074	90.77
12359	'Cat'	91.74	8980	89.34	8905	90.54
67270	'Mrpl42'	97.87	2495	83.05	2162	90.46
11983	'Atpif1'	97.55	5467	82.72	4724	90.135
68059	'Tm9sf2'	91.25	10774	88.98	10695	90.115
110935	'Atp6v1b1'	91.57	6708	88.48	6602	90.025
21376	'Tbrg1'	85.37	5034	94.58	5682	89.975
66092	'Ghitm'	91.86	10310	88.02	10052	89.94
100040563	'Dynlt1c'	85.19	2091.03	94.66	2373.01	89.925
107702	'Rnh1'	91.64	5890	87.96	5755	89.8
52468	'Ctdsp2'	83.95	15503	95.53	17545	89.74
386649	'Nsfl1c'	84.75	4715	94.67	5369	89.71
66119	'Tomm6'	85.23	2983	94.16	3360	89.695
16430	'Stt3a'	84.47	9270	94.68	10617	89.575
73711	'Mvb12a'	86.48	3563.16	92.6	3836.37	89.54
103742	'Mien1'	87.05	2312	91.91	2492	89.48
56176	'Pigp'	89.64	2496.64	89.21	2556.63	89.425
67863	'Slc25a11'	87.68	5651.01	91.11	6013.08	89.395
26968	'Islr'	67.06	5416	111.72	9174	89.39
56428	'Mtch2'	96.12	5804	82.62	5083	89.37
17387	'Mmp14'	84.79	12484	93.93	14078	89.36
16691	'Krt8'	87.83	6011	90.84	6333	89.335
19143	'St14'	88.5	10877	90	11209	89.25
26413	'Mapk1'	92.49	12208	85.73	11988	89.11
66882	'Bzw1'	98.66	12218	79.51	10124	89.085
29876	'Clic4'	87.98	13871	90.17	14470	89.075
67996	'Srsf6'	95.26	13071	82.67	11547	88.965
232337	'Zfp637'	91.74	3843	86.16	3688	88.95
18029	'Nfic'	85.91	21086	91.83	22921	88.87
54405	'Ndufa1'	99.12	1655	78.61	1343	88.865
12469	'Cct8'	93.45	8557.52	84.22	7853.65	88.835
66416	'Ndufa7'	87.34	1572	90.13	1659	88.735
66292	'Mrps21'	87.33	1357	89.99	1470	88.66
66940	'Shisa5'	78.96	5576	97.98	6985	88.47
17939	'Naga'	77.18	5559	99.76	7339	88.47
66912	'Bzw2'	93.75	6815.68	83.06	6120.19	88.405
12070	'Bex3'	77.95	2650	98.82	3423	88.385
231887	'Pdap1'	83.72	7045	92.88	7960	88.3
30960	'Vapa'	93.8	5855	82.54	5245	88.17
50849	'Rnf10'	84.97	10046	91.01	10827	87.99
19188	'Psme2'	87.29	2855.31	88.23	2939.37	87.76
11933	'Atp1b3'	81.82	5709.56	93.61	6667.04	87.715
22195	'Ube2l3'	84.89	8504.05	90.51	9231.05	87.7
12034	'Phb2'	85.64	4374	89.75	4665	87.695
54709	'Eif3i'	83.68	3428	91.46	3820	87.57
67680	'Sdhb'	91.37	3612	83.56	3366	87.465
19181	'Psmc2'	83.56	5643	91.22	6275	87.39
14312	'Brd2'	97.34	13011	76.5	10456	86.92
12331	'Cap1'	86.62	9196.89	86.98	9390.25	86.8
209011	'Sirt7'	83.94	5476	89.62	5958	86.78
73834	'Atp6v1d'	92.19	4872	81.07	4366	86.63
16590	'Kit'	94.41	19014	78.74	16141	86.575
229663	'Csde1'	89.61	14279	83.37	13397	86.49
70415	'Stk26'	95.78	12266.5	77.16	10059.9	86.47
67675	'Cuta'	86.58	2135	86.31	2195	86.445
15331	'Hmgn2'	77.37	3612	95.52	4546	86.445
108660	'Rnf187'	83.6	6164	89.14	6694	86.37
68375	'Ndufa8'	84.4	2225	87.8	2363	86.1
104027	'Synpo'	89.45	17406	82.56	16382	86.005
20467	'Sin3b'	82.43	5488	89.34	5903	85.885
18984	'Por'	79.3	7665	92.28	9084	85.79
20658	'Son'	96.91	34034	74.54	26204	85.725
13016	'Ctbp1'	83.62	7837	87.81	8348	85.715
68077	'Nop53'	78.24	4592	93.15	5570	85.695
22629	'Ywhah'	83.15	5556	87.87	5981	85.51
65107	'Lrp10'	80.2	9154	90.8	10116	85.5
17975	'Ncl'	84.79	19515	85.95	19869	85.37
102866	'Pls3'	93.71	11360	76.96	9497	85.335
20970	'Sdc3'	75.11	14162	95.55	18284	85.33
15929	'Idh3g'	82.16	4111	88.27	4498	85.215
67067	'Romo1'	83.03	1257	87.37	1354	85.2
21399	'Tcea1'	92.22	9462.14	78.05	8151.95	85.135
107976	'Babam2'	74.77	3865	95.35	5014	85.06
20973	'Syngr2'	86.51	4961	83.5	4879	85.005
11842	'Arf3'	80.77	10874	89	12202	84.885
11732	'Ank'	87.94	11896	81.68	11248	84.81
52700	'Txndc17'	88.86	4822	80.69	4462	84.775
80752	'Fam20c'	81.55	9671	87.83	10612	84.69
72900	'Ndufv2'	92.15	5343	77.16	4559	84.655
56436	'Adrm1'	78.26	4250	91	5024	84.63
20515	'Slc20a1'	95.84	12682	73.4	10050	84.62
11769	'Ap1s1'	77.64	3733	91.49	4478	84.565
66042	'Sostdc1'	84.67	5614	84.27	5692	84.47
13669	'Eif3a'	90.58	18255	78.17	16032	84.375
20637	'Snrnp70'	83.39	5471	85.32	5645	84.355
15205	'Hes1'	127.13	6764	41.54	2297	84.335
13170	'Dbp'	70.79	4331.06	97.21	6067.78	84
116701	'Fgfrl1'	72.69	7169	95.27	9475	83.98
26905	'Eif2s3x'	86.03	11940	81.84	11562	83.935
21881	'Tkt'	82.37	10261	85.42	10833	83.895
71955	'Ist1'	84.68	7719	83.08	7553	83.88
13476	'Reep5'	82.71	9230	84.91	9647	83.81
66496	'Ppdpf'	80.51	2317	87.08	2555	83.795
20719	'Serpinb6a'	83.67	4511	83.83	4608	83.75
101056094	'Gm21811'	92.89	16434.6	74.59	13431.6	83.74
71994	'Cnn3'	85.19	6496	81.98	6367	83.585
67125	'Tspan31'	76.29	4432	90.82	5376	83.555
170442	'Bbox1'	93.27	7538	73.76	5975	83.515
232334	'Vgll4'	84.95	7192	81.81	7224	83.38
19184	'Psmc5'	78.05	3715	88.55	4296	83.3
66870	'Serbp1'	86.69	22514	79.77	21077	83.23
19185	'Psmd4'	83	4150	83.35	4249	83.175
67398	'Srpr'	76.99	8701	89.2	10263	83.095
59008	'Anapc5'	79.92	8296	86.19	9008	83.055
67023	'Use1'	81.98	2598	83.56	2691	82.77
18772	'Pkp1'	82.18	14920	83.23	15378	82.705
12834	'Col6a2'	55.75	8310	109.62	16698	82.685
27981	'Rsrp1'	95.81	5082	69.49	3756	82.65
59013	'Hnrnph1'	91.12	7304	74.06	5902	82.59
98845	'Eps8l2'	76.77	9116	88.4	10679	82.585
56551	'Txn2'	78.28	3741	86.65	4221	82.465
12385	'Ctnna1'	84.05	11961	80.64	11680	82.345
75406	'Ndufs7'	84.75	2308	79.9	2221	82.325
56354	'Dnajc7'	79.72	5729	84.93	6240	82.325
57320	'Park7'	76.29	2505	87.98	2947	82.135
66087	'Emc3'	84.78	6314	79.45	6027	82.115
53817	'Ddx39b'	77.34	4963	86.85	5680	82.095
66508	'Lamtor1'	76.99	3388	87.01	3903	82
216157	'Tmem259'	78.04	6666	85.63	7452	81.835
217166	'Nr1d1'	70.9	7539.19	92.7	10036.4	81.8
20826	'Snu13'	85.3	3992.62	78.26	3733.77	81.78
192196	'Luc7l2'	85.7	15571.3	77.77	13944.9	81.735
14107	'Fat1'	84.09	48785	79.37	46638	81.73
67922	'Fam32a'	80.87	5905	82.3	6121	81.585
12257	'Tspo'	83.93	2600	79.09	2500	81.51
56445	'Dnaja2'	85.86	9381	77.06	8572	81.46
14104	'Fasn'	81.66	31809	81.15	32165	81.405
68581	'Tmed10'	76.57	10443	86.24	11973	81.405
50797	'Copb2'	83.47	9792	79.11	9448	81.29
319322	'Sf3b2'	79.82	9863	82.72	10386	81.27
66059	'Krtcap2'	74.95	1365	87.39	1621	81.17
76614	'Immt'	84.16	8728	78.03	8241	81.095
21664	'Phlda1'	72.44	5381	89.73	6789	81.085
11745	'Anxa3'	87.19	5251	74.95	4599	81.07
11966	'Atp6v1b2'	83.3	8782	78.52	8429	80.91
20813	'Srp14'	79.69	2261	81.39	2357	80.54
12261	'C1qbp'	83.85	3620	76.86	3383	80.355
223697	'Sun2'	81.72	12042	78.93	11839	80.325
12830	'Col4a5'	82.88	20958	77.62	19922	80.25
66495	'Ndufb3'	85.54	2292	74.76	2045	80.15
230075	'Ndufb6'	87.05	2020	73.24	1736	80.145
12388	'Ctnnd1'	80.95	16090	79.16	15924	80.055
320802	'Ifitm10'	66.2	3137	93.85	4514	80.025
225887	'Ndufs8'	85.78	2488	74.19	2192	79.985
59069	'Tpm3'	76.74	6279.07	83.21	6991.36	79.975
67887	'Saraf'	75.4	5440	84.47	6208	79.935
19744	'Rheb'	79.91	4573	79.69	4647	79.8
27984	'Efhd2'	79.4	7240	79.84	7413	79.62
26440	'Psma1'	84.28	3938	74.93	3569	79.605
211401	'Mtss1'	80.77	15865	78.27	15643	79.52
117150	'Pip4k2c'	81.85	10662	77.13	10236	79.49
18538	'Pcna'	81.49	3824	77.06	3686	79.275
20462	'Tra2b'	84.78	7019	73.61	6234	79.195
353502	'Hcfc1r1'	72.26	3342.37	86.04	4056.81	79.15
74325	'Cltb'	73.61	4034	84.59	4689	79.1
16801	'Arhgef1'	73.77	9364	84.36	10905	79.065
67693	'Hypk'	74.3	1563	83.5	1795	78.9
19167	'Psma3'	81.16	4407.31	76.5	4189	78.83
12176	'Bnip3'	67.36	4480	90.23	6113	78.795
108664	'Atp6v1h'	83.87	6689	73.66	5969	78.765
68671	'Pcyt2'	72.82	5702	84.71	6729	78.765
19186	'Psme1'	77.73	2779	79.8	2910	78.765
12343	'Capza2'	83.65	6316	73.85	5679	78.75
105245	'Txndc5'	69.68	7091	87.75	9091	78.715
24075	'Taf10'	75.46	2038	81.86	2256	78.66
53860	'Sept9'	73.08	9613	84.2	11039	78.64
114301	'Palmd'	77.16	7075	80.11	7480	78.635
66700	'Chmp3'	79.83	8002.85	77.36	7882.68	78.595
19384	'Ran'	79.63	6967	77.51	6906	78.57
13636	'Efna1'	72.96	4066	84.16	4779	78.56
64075	'Smoc1'	67.2	8957	89.88	12181	78.54
22388	'Wdr1'	77.48	8422	79.43	8837	78.455
107734	'Mrpl30'	81.21	2095	75.52	1970	78.365
14086	'Fscn1'	68.72	7042	87.94	9175	78.33
66075	'Chchd3'	83.86	4734	72.77	4140	78.315
70103	'Znhit1'	71.79	2286.14	84.79	2679.92	78.29
26443	'Psma6'	80.08	2926	76.09	2836	78.085
20848	'Stat3'	80.51	14124	75.65	13509	78.08
13001	'Csnk2b'	72.87	2585	82.68	2993	77.775
22680	'Zfp207'	88.13	8271	67.26	6276	77.695
98221	'Eif3m'	81.92	3747	73.37	3421	77.645
69068	'Tcim'	96.95	4821	58.32	2956	77.635
15108	'Hsd17b10'	76.47	2535	78.74	2663	77.605
67972	'Atp2b1'	86.52	23789	68.52	19304	77.52
56372	'1110004F10Rik'	78.8	4133	76.2	4065	77.5
93765	'Ube2n'	79.49	5464	75.45	5239	77.47
51798	'Ech1'	74.76	3148	80.17	3442	77.465
72674	'Adipor1'	74.19	8985	80.57	9932	77.38
56443	'Arpc1a'	73.22	4384	81.54	4974	77.38
67332	'Snrpd3'	82.34	1732	72.34	1555	77.34
234214	'Sorbs2'	81.13	14056	73.44	12787	77.285
67388	'Rab5if'	81.73	3160.97	72.72	2868.13	77.225
68365	'Rab14'	81.65	9701	72.6	8782	77.125
17698	'Msn'	73.36	10914	80.8	12237	77.08
68724	'Arl8a'	71.04	4573	83.04	5446	77.04
66462	'Rex1bd'	78.86	1821	75.15	1771	77.005
20312	'Cx3cl1'	81.16	9845	72.68	8975	76.92
80888	'Hspb8'	77.08	5309	76.73	5383	76.905
13877	'Erh'	76.03	2242	77.7	2346	76.865
66845	'Mrpl33'	77.66	1211	76.06	1214	76.86
56086	'Set'	78.42	8432	74.99	8218	76.705
66618	'Snrnp27'	81.82	2470	71.57	2205	76.695
21356	'Tapbp'	71.33	7538.25	82.02	8826	76.675
19826	'Rnps1'	73.56	4720	79.68	5232	76.62
224904	'2410015M20Rik'	76.24	2058	76.5	2108	76.37
20340	'Glg1'	78.55	11811	74.08	11337	76.315
22272	'Uqcrq'	84.39	4817	68.22	3968	76.305
67615	'Ube2r2'	69.7	8917	82.65	10764	76.175
107566	'Arl2bp'	74.54	5939	77.73	6305	76.135
192292	'Nrbp1'	72.06	5911.97	80.19	6695	76.125
68942	'Chmp2b'	79.84	5568	72.35	5140	76.095
109284	'R3hdm4'	71.26	4936	80.78	5694	76.02
57437	'Golga7'	76.24	5374	75.59	5394	75.915
236539	'Phgdh'	75.14	5338	76.69	5550	75.915
69010	'Anapc13'	71.27	956	80.5	1113	75.885
20892	'Cenpx'	75.06	1772	76.7	1823	75.88
105559	'Mbnl2'	78.97	13878	72.66	12964	75.815
55951	'Mpc1'	86.08	2940	65.4	2270	75.74
26894	'Cops7a'	72.19	4991	78.56	5427	75.375
108100	'Baiap2'	77.13	7686	73.58	7115	75.355
14533	'Bloc1s1'	73.09	1387	77.55	1505	75.32
20823	'Ssb'	81.16	6375.65	69.36	5548.52	75.26
56407	'Trpc4ap'	70.01	8639	80.35	10094	75.18
108121	'U2af1'	73.18	2436	77.14	2615	75.16
54353	'Skap2'	76.43	4730	73.77	4651	75.1
77006	'Ddrgk1'	70.58	2920	79.23	3318	74.905
66377	'Ndufc1'	82.61	1119	67.16	932	74.885
97212	'Hadha'	76.68	11393	72.79	11008	74.735
11886	'Asah1'	80.11	6906.21	69.07	6056.63	74.59
68598	'Dnajc8'	73.85	3850	75.32	4002	74.585
20742	'Sptbn1'	79.82	26741	69.09	23621	74.455
14660	'Gls'	80.48	13847.1	68.4	12042.7	74.44
102462	'Imp3'	74.77	2443	74.03	2468	74.4
68263	'Pdhb'	82.7	4615	66.07	3757	74.385
110854	'Ptpa'	68.4	6751	80.33	8076	74.365
216705	'Clint1'	74.56	9859	74	9972	74.28
67247	'Marc2'	70.26	3645	78.26	4028	74.26
70316	'Ndufab1'	80.82	1924	67.58	1648	74.2
68585	'Rtn4'	77.58	13377.9	70.75	12256.9	74.165
17149	'Magoh'	83.89	2056	64.37	1611	74.13
67166	'Arl8b'	75.34	8496	72.67	8343	74.005
67003	'Uqcrc2'	82.01	5861.79	66	4804.98	74.005
12017	'Bag1'	71.36	3599	76.63	3939	73.995
76299	'Erp44'	70	5493	77.99	5826	73.995
12226	'Btg1'	74.99	14621	72.91	14468	73.95
101214	'Tra2a'	81.61	6731	66.17	5392	73.89
15452	'Hprt'	75.97	3832	71.8	3691	73.885
97165	'Hmgb2'	82.45	3917	65.1	3189	73.775
69683	'Emc10'	65.35	4477	82.07	5726	73.71
56455	'Dynll1'	71.36	5492	75.81	5942.74	73.585
26941	'Slc9a3r1'	71.35	5213	75.58	5624	73.465
66047	'Mrpl54'	70.51	1436	76.1	1584	73.305
76893	'Cers2'	70.19	5649	76.31	6247	73.25
378702	'Serf2'	68.78	8097.81	77.64	9304.75	73.21
74383	'Ubap2l'	70.98	10955	75.42	11765.6	73.2
20318	'Sdf4'	65.57	6313	80.76	7695	73.165
14679	'Gnai3'	79.58	10058	66.69	8581	73.135
20429	'Shox2'	73.3	7885	72.84	7909	73.07
57912	'Cdc42se1'	72.65	8260.3	73.42	8373.11	73.035
56457	'Clptm1'	68.42	7283	77.64	8377	73.03
51788	'H2afz'	83.96	3306	61.92	2487	72.94
101943	'Sf3b3'	72.81	12184	73.06	12394	72.935
24010	'Ik'	73.32	5571	72.2	5587	72.76
13800	'Enah'	74.9	14974	70.6	14492	72.75
20732	'Spint1'	71.67	6250	73.83	6570	72.75
71690	'Esm1'	50.26	4031	95.23	7779	72.745
22668	'Sf1'	70.81	9211	74.45	9823	72.63
68349	'Ndufs3'	72.9	2500	72.01	2519	72.455
19173	'Psmb5'	67.5	2131	77.21	2487	72.355
107515	'Lgr4'	77.22	15208	67.49	13527	72.355
67273	'Ndufa10'	69.69	3160	75	3467	72.345
67204	'Eif2s2'	76.51	7375	68.03	6677	72.27
52551	'Sgta'	69.82	5333	74.7	5814	72.26
19047	'Ppp1cc'	79.46	6474.16	64.96	5530.47	72.21
407785	'Ndufs6'	74.26	1275	70.14	1232	72.2
192159	'Prpf8'	73.37	21463	70.83	21085	72.1
16973	'Lrp5'	70.81	14154	73.39	14994	72.1
67860	'S100a16'	68.34	2848	75.85	3223	72.095
69276	'Sec62'	72.15	10649	72.01	10844	72.08
16372	'Irx2'	80.15	8147	63.78	6601	71.965
16400	'Itga3'	64.89	12139	79.02	14922	71.955
17966	'Nbr1'	74.81	13320	69.08	12487	71.945
67841	'Atg3'	73.89	4796	69.98	4485	71.935
218236	'Fam120a'	73.42	14043	70.29	13679	71.855
23802	'Amfr'	72.54	9930	71.06	9814	71.8
207920	'Esrp1'	73.97	10959	69.58	10501	71.775
17873	'Gadd45b'	83.31	3929	60.2	2894	71.755
66913	'Kdelr2'	66.03	4636	77.25	5525	71.64
12856	'Cox17'	78.26	1140	64.92	969	71.59
320982	'Arl4c'	77.56	11929	65.6	10269	71.58
68051	'Nutf2'	71.63	3827	71.45	3993.33	71.54
66359	'Cox20'	72.54	1139.78	70.52	1131.45	71.53
606496	'Gsk3a'	67.13	5290	75.88	6091	71.505
50783	'Lsm4'	71.55	2214	71.44	2192	71.495
71929	'Tmem123'	79.39	8758	63.59	7130	71.49
100273	'Osbpl9'	71.55	7272.99	71.42	7386.61	71.485
21854	'Timm17a'	74.67	2493	68.29	2326	71.48
11652	'Akt2'	67.09	7742	75.83	8868	71.46
14489	'Mtpn'	74.64	11701	68.03	10854	71.335
53620	'Vamp5'	67.78	4202	74.89	4731	71.335
22004	'Tpm2'	62.33	4160	80.12	5489	71.225
66713	'Actr2'	78.4	11135	63.78	9221	71.09
17274	'Rab8a'	73.61	5639	68.57	5350	71.09
52469	'Coa3'	68.77	1756	73.22	1909	70.995
68045	'Rtraf'	73.09	4151	68.78	3980	70.935
15525	'Hspa4'	75.22	13567	66.23	12157	70.725
67197	'Zcrb1'	69.9	2093.99	71.26	2176.96	70.58
108911	'Rcc2'	67.76	9854	73.39	10849	70.575
67959	'Puf60'	67.24	4795	73.88	5363	70.56
109672	'Cyb5a'	76.32	1952	64.78	1688	70.55
11669	'Aldh2'	68.18	7756	72.85	9285	70.515
68024	'Hist1h2bc'	69.51	1801.24	71.4	1887.79	70.455
77891	'Ube2s'	67.59	2446	73.1	2698	70.345
76863	'Dcun1d5'	76.85	3537	63.81	2986	70.33
68728	'Trp53inp2'	72.37	11313	68.22	10792	70.295
192176	'Flna'	76.27	24655	64.27	20909	70.27
214987	'Chtf8'	67.44	7613	72.82	8369	70.13
13204	'Dhx15'	75.35	8836	64.76	7732	70.055
19018	'Scand1'	76.86	2089.94	63.11	1751.84	69.985
68512	'Tomm5'	78.46	1769	61.48	1414	69.97
68251	'Babam1'	67.42	3854	72.52	4194	69.97
67838	'Dnajb11'	66.51	5057	73.41	5698	69.96
50798	'Gne'	64.7	9627	74.93	11152	69.815
20280	'Scp2'	73.98	7572	65.56	6833	69.77
80748	'BC004004'	65.31	3790	74.22	4360	69.765
72075	'Ogfr'	66.87	5847	72.42	6438	69.645
69550	'Bst2'	61.24	1687	77.74	2186	69.49
22601	'Yap1'	69.65	11222	69.27	11363	69.46
28106	'Mydgf'	69.31	2303	69.59	2359	69.45
11744	'Anxa11'	69.32	6363.39	69.56	6501	69.44
13427	'Dync1i2'	71.68	6928	67.19	6609	69.435
28088	'Rtcb'	67.3	5068	71.37	5474	69.335
67804	'Snx2'	72.75	5584	65.88	5151	69.315
12739	'Cldn3'	70.91	3336	67.55	3239	69.23
20284	'Scrg1'	57.82	2181.99	80.62	3023	69.22
21787	'Tfg'	66.67	4880	71.7	5330	69.185
26965	'Cul1'	71.61	8525	66.69	8068	69.15
19325	'Rab10'	70.36	9560	67.8	9377.74	69.08
19752	'Rnase1'	68.3	2423	69.8	2526	69.05
69207	'Srsf11'	70.8	8684	67.25	8047	69.025
54161	'Copg1'	63.7	9831	74.32	11732	69.01
22057	'Tob1'	80.75	7066	57.12	5090	68.935
56358	'Copz2'	56.79	1925	80.97	2800	68.88
16562	'Kif1c'	71.19	15659	66.4	15329	68.795
71514	'Sfpq'	74.04	15415.5	63.44	12621.2	68.74
76192	'Abhd12'	61.63	4290	75.71	5225	68.67
20224	'Sar1a'	68.17	6857	69.15	7072	68.66
56550	'Ube2d2a'	70.99	6760	66.26	6424	68.625
83409	'Lamtor2'	66.48	1312	70.64	1425	68.56
16371	'Irx1'	67.11	5274	69.96	5599	68.535
21767	'Tex264'	64.65	3786	72.33	4200	68.49
66448	'Mrpl20'	77.68	1832	59.22	1428	68.45
20911	'Stxbp2'	66.23	5574.72	70.5	6045.89	68.365
67089	'Psmc6'	76.37	4500	60.31	3621	68.34
19192	'Psme3'	65.59	6587	71.06	7270	68.325
14972	'H2-K1'	61.85	4635.36	74.66	5701.01	68.255
15368	'Hmox1'	64.43	3827	71.98	4356	68.205
56726	'Sh3bgrl'	77.68	8478	58.69	6522	68.185
18000	'Sept2'	75.81	9439	60.4	7655	68.105
56451	'Suclg1'	71.45	3725	64.69	3437	68.07
22282	'Usf2'	59.58	3834	76.52	4853	68.05
20586	'Smarca4'	69.48	14712	66.48	14269	67.98
70247	'Psmd1'	67.4	8474	68.34	8747	67.87
26901	'Ss18l2'	77.42	1363	58.31	1050	67.865
55944	'Eif3d'	62.94	4577	72.63	5375	67.785
16886	'Limk2'	68.79	10046	66.73	9670	67.76
66997	'Psmd12'	70.18	4576	65.28	4336	67.73
17886	'Myh9'	73.84	21466.8	61.57	18212.7	67.705
18542	'Pcolce'	62.58	3682	72.76	4370	67.67
14567	'Gdi1'	61.56	6284	73.59	7648	67.575
18007	'Neo1'	63.97	18475	71.11	20904	67.54
226090	'Ermp1'	69.82	14690	65.25	13967	67.535
66118	'Sarnp'	74.8	3044.48	60.24	2510.87	67.52
66445	'Cyc1'	68.21	3023	66.64	3011	67.425
19053	'Ppp2cb'	66.96	4448.18	67.64	4632.84	67.3
20630	'Snrpc'	66.03	1798	68.32	1899	67.175
16922	'Phyh'	69.4	3843	64.87	3660	67.135
107260	'Otub1'	63.28	4011	70.94	4581	67.11
23996	'Psmc4'	63.6	3426	70.53	3872	67.065
15502	'Dnaja1'	75.56	9891	58.54	7804	67.05
66397	'Sar1b'	68.86	3212	65.24	3102	67.05
29864	'Rnf11'	72.27	5879	61.76	5117	67.015
70495	'Atp6ap2'	71.48	6481	62.39	5760	66.935
66945	'Sdha'	68.63	7553	65.08	7292	66.855
13430	'Dnm2'	65.63	8726.11	67.97	9206.54	66.8
218335	'Clptm1l'	64.31	5856	69.28	6424	66.795
15902	'Id2'	73.21	3470	60.38	2917	66.795
232910	'Ap2s1'	63.37	1841	70.21	2078	66.79
85305	'Kars'	64.63	5145	68.66	5570	66.645
19684	'Rdx'	71.21	11825	62.05	10405	66.63
69077	'Psmd11'	64.29	5224	68.77	5828	66.53
14381	'G6pdx'	62.59	6288	70.32	7193	66.455
11757	'Prdx3'	68.67	3724	64.21	3548	66.44
108903	'Tbcd'	61.78	7979.7	71.1	8807.64	66.44
117167	'Steap4'	72.52	8785	60.11	7413	66.315
83925	'Trps1'	66.56	25845	66.01	25802	66.285
13198	'Ddit3'	63.91	2429	68.64	2420	66.275
66181	'Nop10'	71.04	1870	61.4	1650	66.22
12282	'Hyou1'	63.65	11012	68.74	12094	66.195
20226	'Sars'	61.34	8637	70.81	10148	66.075
56307	'Metap2'	68.28	7058	63.81	6677.47	66.045
68836	'Mrpl52'	64.09	863	67.98	938	66.035
17000	'Ltbr'	64.49	5144	67.52	5485	66.005
70349	'Copb1'	67.03	8583	64.93	8464	65.98
21894	'Tln1'	65.33	21196	66.55	21891	65.94
24015	'Abce1'	72.09	10605	59.62	8944	65.855
328365	'Zmiz1'	66.07	19410	65.28	19518	65.675
13730	'Emp1'	68.95	7218	62.39	6648	65.67
18146	'Npdc1'	60.01	3530	71.27	4250	65.64
18590	'Pdgfa'	69.25	4079	62.03	3856	65.64
76302	'Pcnp'	67.51	5954	63.58	5711	65.545
104444	'Rexo2'	61.53	2435	69.47	2806	65.5
69833	'Polr2f'	66.29	1303	64.7	1300	65.495
23872	'Ets2'	71.36	9817	59.62	8349	65.49
18740	'Pitx1'	62.92	5735	68.05	6269	65.485
66569	'Gdpd1'	72.11	6868	58.8	5703	65.455
17388	'Mmp15'	63.86	10711	67.03	11444	65.445
103236	'Csnk1g2'	61.03	5417	69.77	6362	65.4
30930	'Vps26a'	67.89	6902	62.86	6458	65.375
29875	'Iqgap1'	71.14	20467	59.46	17404	65.3
27041	'G3bp1'	65.78	6778	64.78	6800	65.28
67181	'Ctdnep1'	60.32	3676	70.24	4361	65.28
114679	'Selenom'	56.44	1784	73.95	2385	65.195
65970	'Lima1'	64.21	9735	66.17	9921	65.19
27366	'Txnl4a'	63.09	3472.87	67.24	3602.27	65.165
66151	'Prr13'	55	2310	75.16	3199	65.08
69981	'Tmem30a'	72.05	10208	58.1	8379	65.075
232989	'Hnrnpul1'	61.15	7853	68.9	8972	65.025
14950	'H13'	60.9	4214	68.89	4760	64.895
26360	'Angptl2'	59.84	7984	69.84	9489	64.84
230753	'Thrap3'	64.43	10930	65.25	11254	64.84
245688	'Rbbp7'	65.77	5713.65	63.9	5652.94	64.835
20229	'Sat1'	68.91	2997.45	60.68	2687.27	64.795
59287	'Ncstn'	61.39	6680.32	68.01	7467.27	64.7
70223	'Nars'	67.62	6881	61.66	6389	64.64
110078	'Pygb'	64.55	9598	64.62	9781	64.585
18571	'Pdcd6ip'	65.57	15223	63.58	15021	64.575
19179	'Psmc1'	65.44	3696	63.62	3661	64.53
66676	'Tmed7'	71.36	9524	57.7	7839	64.53
226977	'Actr1b'	60.72	4589	68.18	5313	64.45
66624	'Spcs2'	66.27	4385	62.58	4263	64.425
18813	'Pa2g4'	67.05	6249	61.74	5859	64.395
58250	'Chst11'	64.82	14081	63.94	14105	64.38
22145	'Tuba4a'	59.01	4782.7	69.71	5711.8	64.36
234384	'Mpv17l2'	57.73	1991	70.97	2483	64.35
22059	'Trp53'	60.29	4091	68.31	4716	64.3
13685	'Eif4ebp1'	59.45	2135	69.13	2532	64.29
68926	'Ubap2'	62.64	9804	65.93	10317	64.285
76936	'Hnrnpm'	65.79	6203	62.73	6016	64.26
12462	'Cct3'	65.64	4886	62.86	4766	64.25
17684	'Cited2'	67.44	5052	60.84	4642	64.14
216810	'Tom1l2'	60.63	11547.6	67.62	13125	64.125
23959	'Nt5e'	71.22	9865	56.96	8031	64.09
11836	'Araf'	60.08	5344	68.09	6191	64.085
66155	'Ufc1'	62.51	2203	65.57	2357	64.04
22433	'Xbp1'	64.78	5553	63.15	5511	63.965
66163	'Mrpl4'	59.9	2931	67.96	3371	63.93
18938	'Ppp1r14b'	64.1	2145	63.68	2174	63.89
106347	'Ildr1'	63.21	6921	64.51	6893	63.86
29817	'Igfbp7'	50.03	2071	77.69	3283	63.86
56418	'Ykt6'	60	5696	67.67	6541	63.835
216892	'Spns2'	68.52	8186	59.15	7205	63.835
11520	'Plin2'	57.14	3982	70.49	5061	63.815
66736	'Emc2'	73.04	3384	54.52	2575	63.78
15182	'Hdac2'	66.18	5043	61.36	4767	63.77
70123	'Nbdy'	61.91	1918	65.61	2074	63.76
69534	'Avpi1'	66.05	2359	61.35	2235	63.7
66881	'Pcyox1'	63.16	9152	64.13	9428	63.645
28146	'Serp1'	67.25	6318	59.96	5736	63.605
75734	'Mff'	68.04	4527	59.13	3981	63.585
19344	'Rab5b'	62.34	7682	64.69	8114	63.515
107358	'Tm9sf3'	66.95	16050	60.05	14650	63.5
26572	'Cops3'	65.09	3975	61.91	3831	63.5
66310	'Dpy30'	63.66	1593	63.3	1618	63.48
26442	'Psma5'	63.9	2890	62.97	2903	63.435
13169	'Dbnl'	60.19	5435	66.6	6124	63.395
20677	'Sox4'	66.6	7613	60.02	6985	63.31
18555	'Cdk16'	61.25	7323	65.27	7933	63.26
52538	'Acaa2'	64.93	3662	61.58	3539	63.255
69459	'Ubl7'	60.91	3100	65.48	3381	63.195
12839	'Col9a1'	47.38	6293	79.01	11001	63.195
70456	'Mpc2'	67.77	2094	58.55	1846	63.16
28081	'Fam104a'	62.82	6311.95	63.48	6494.61	63.15
14049	'Eya2'	55.58	5189	70.66	6688	63.12
64540	'Tspan4'	53.95	2860.58	72.21	3839.51	63.08
53868	'Rab25'	62.98	2458	62.86	2502	62.92
20383	'Srsf3'	69.06	6853	56.75	5734	62.905
21982	'Tmem165'	65.12	4691	60.67	4451	62.895
68463	'Mrpl14'	62.4	1293	63.21	1338	62.805
14667	'Gm2a'	63.91	10561	61.59	10358	62.75
11768	'Ap1m2'	62.42	4241	63.06	4366	62.74
66521	'Rwdd1'	64.34	2567	61.13	2487	62.735
209212	'Osgin2'	64.44	6388	61.01	6079	62.725
18673	'Phb'	63.85	4355	61.56	4277	62.705
72500	'Ier5l'	67.13	3969	58.02	3495	62.575
110157	'Raf1'	62.46	7380	62.52	7521	62.49
17210	'Mcl1'	72.88	9813	52.09	7142	62.485
66126	'Elof1'	61.27	2080	63.63	2203	62.45
271457	'Rab5a'	67.27	6088.46	57.59	5307.51	62.43
100434	'Slc44a1'	63.11	9786	61.75	9479.99	62.43
217869	'Eif5'	68.48	10527	56.36	8817	62.42
14873	'Gsto1'	62.48	2732	62.36	2780	62.42
53600	'Timm23'	62.41	2687	62.28	2734	62.345
20852	'Stat6'	63.24	9316	61.31	9194	62.275
67210	'Gatad1'	64.29	6283	59.94	5965	62.115
108124	'Napa'	58.82	5185	65.38	5873	62.1
12380	'Cast'	65.53	11197.8	58.48	10168.6	62.005
56695	'Pnkd'	64.79	2349	59.13	2482	61.96
13063	'Cycs'	74.28	8761.18	49.59	5954.32	61.935
19182	'Psmc3'	60.99	3765	62.86	3953	61.925
17192	'Mbd3'	57.44	3391	66.28	3987	61.86
74022	'Glyr1'	63.69	8237	59.92	7896	61.805
15530	'Hspg2'	53.18	29686	70.12	39824	61.65
227298	'Retreg2'	56.48	5516	66.75	6626	61.615
14369	'Fzd7'	65.32	12218	57.76	10995	61.54
71770	'Ap2b1'	63.62	13320.1	59.44	12665.1	61.53
217737	'Ahsa1'	60.22	2981	62.81	3170	61.515
12452	'Ccng2'	66.43	6353	56.29	5482	61.36
14590	'Ggh'	60.82	3045	61.74	3124	61.28
50926	'Hnrnpdl'	68.49	7679	54.02	6045	61.255
64209	'Herpud1'	61.77	4454	60.67	4437	61.22
20524	'Slc25a17'	60.83	3832	61.43	3942	61.13
20443	'St3gal4'	64.14	5116	58.04	4707	61.09
18451	'P4ha1'	46.33	5097	75.79	8822	61.06
84113	'Ptov1'	56.25	4474	65.85	5380	61.05
20335	'Sec61g'	60.4	1629.48	61.63	1697.63	61.015
170718	'Idh3b'	62.51	3574	59.39	3459	60.95
23876	'Fbln5'	61.51	6091	60.26	6053	60.885
18102	'Nme1'	63.72	2927	58	2716	60.86
72475	'Ssbp3'	57.55	6816	64.17	7748	60.86
17995	'Ndufv1'	60.3	3658	61.4	3795	60.85
70361	'Lman1'	60.03	7851	61.6	8303	60.815
232227	'Iqsec1'	61.65	14912	59.9	14759	60.775
69225	'Naxd'	55.55	2729	65.78	3290	60.665
66379	'Cox14'	62.26	1602	59	1550	60.63
27276	'Plekhb1'	59.36	4075	61.88	4326	60.62
67811	'Poldip2'	57.71	4282	63.5	4799	60.605
11821	'Aprt'	55.46	1740	65.69	2103	60.575
66156	'Anapc11'	56.65	7191.01	64.28	8298.94	60.465
234366	'Gatad2a'	59.81	8650	60.97	8998	60.39
50773	'Nt5c'	61.75	1819	58.99	1770	60.37
98258	'Txndc9'	60.87	4907	59.76	4693	60.315
18822	'Plod1'	42.86	5382	77.77	9941	60.315
14208	'Ppm1g'	60.42	4994	60.15	5063	60.285
20660	'Sorl1'	62.8	22258	57.77	21297	60.285
27279	'Tnfrsf12a'	64.12	2260	56.4	2023	60.26
15107	'Hadh'	57.06	3869	63.44	4382	60.25
67458	'Ergic1'	55.01	5779	65.4	6994	60.205
68918	'1190005I06Rik'	60.56	1584.52	59.83	1598.36	60.195
19058	'Ppp3r1'	64.26	6996	56.1	6218	60.18
14228	'Fkbp4'	57.77	4779	62.59	5273	60.18
13191	'Dctn1'	57.3	9183	62.87	10241	60.085
20587	'Smarcb1'	52.99	3283	67.16	4235	60.075
23825	'Banf1'	54.09	1666	66.04	2101	60.065
56460	'Pkp3'	57.02	6221	63.11	6997	60.065
108148	'Galnt2'	58.96	9401	61.16	9926	60.06
17750	'Mt2'	60.96	1167	59.12	1157	60.04
232157	'Mob1a'	66.7	8117	53.25	6733	59.975
67923	'Eloc'	63.22	2902	56.71	2648	59.965
21815	'Tgif1'	57.15	3502	62.72	3848	59.935
56215	'Acin1'	56.92	8741.44	62.89	9080.54	59.905
22051	'Trip6'	59.14	3943	60.52	4110	59.83
17256	'Mea1'	57.77	1737.99	61.79	1907.04	59.78
16971	'Lrp1'	53.99	31594	65.44	38959	59.715
20833	'Ssrp1'	59.05	6382	60.26	6616	59.655
56327	'Arl2'	47.47	1495	71.8	2307	59.635
66834	'Acot13'	63.41	1539	55.8	1383	59.605
11518	'Add1'	57.56	8747	61.57	9567	59.565
14894	'Cfap20'	58.4	2821	60.57	2982	59.485
226101	'Myof'	63.9	17737	54.97	15503	59.435
18970	'Polb'	61.44	2763.9	57.42	2645.55	59.43
234852	'Chmp1a'	54.72	4536	64.11	5412	59.415
19646	'Rbbp4'	62.49	5477.65	56.33	5049.52	59.41
217366	'Lrrc45'	58.93	5441	59.88	5679	59.405
223473	'Nipal2'	61.64	9366.56	57.09	8801.01	59.365
16418	'Eif6'	53.56	3010	65.15	3731	59.355
22682	'Zfand5'	66.03	8352	52.51	6389	59.27
69104	'March5'	63.7	4883.7	54.62	4294.3	59.16
16202	'Ilk'	56.64	3846.93	61.67	4270.97	59.155
80904	'Dtx3'	51	4152	67.31	5519	59.155
19664	'Rbpj'	60.37	11280	57.83	11317.5	59.1
19038	'Ppic'	53.74	2577	64.29	3142	59.015
54381	'Cpq'	51.02	3731	66.98	4988	59
11370	'Acadvl'	58.64	4900	59.34	5050	58.99
104886	'Rab15'	59.12	7176	58.65	7223	58.885
13498	'Atn1'	55.91	9546	61.78	10735	58.845
24044	'Scamp2'	55.98	5020	61.57	5621	58.775
66840	'Wdr45b'	61.03	5444	56.5	5129.8	58.765
16667	'Krt17'	62.99	3684.26	54.48	3246.65	58.735
20316	'Sdf2'	56.49	2653	60.84	2909	58.665
19357	'Rad21'	61.5	8395	55.66	7674	58.58
22061	'Trp63'	54.63	9038	62.5	10097	58.565
66587	'Fastk'	58.57	4235	58.52	4306	58.545
22088	'Tsg101'	56.8	3380	60.25	3595	58.525
20377	'Sfrp1'	62.1	10549	54.9	9494	58.5
230779	'Serinc2'	55.05	3987.05	61.81	4516.02	58.43
19243	'Ptp4a1'	59.76	9630	57.03	9356	58.395
77116	'Mtmr2'	60.75	7712.07	56	7143.92	58.375
28064	'Yipf3'	52.72	3549	63.91	4351	58.315
14043	'Ext2'	54	5984	62.37	7028	58.185
233871	'Atxn2l'	57.14	9092	59.15	9493	58.145
140546	'Eri3'	50.68	2749	65.48	3567	58.08
67903	'Gipc1'	57.56	3510	58.56	3638	58.06
13139	'Dgka'	58.25	6087.99	57.86	6120.09	58.055
232087	'Mat2a'	65.86	7105	50.18	5511	58.02
15461	'Hras'	54.99	2422	60.82	2741	57.905
71949	'Cers5'	56.89	4354	58.83	4586	57.86
22042	'Tfrc'	61.88	11818	53.81	10465	57.845
665270	'Plb1'	60.21	1655	55.39	1554	57.8
14284	'Fosl2'	56.18	12848	59.39	13822	57.785
12406	'Serpinh1'	48.95	4198	66.62	5812	57.785
11490	'Adam15'	55.14	6217	60.16	6873	57.65
13356	'Dgcr2'	54.75	8657	60.5	9736	57.625
240025	'Dact2'	57.52	6118	57.65	6205	57.585
19822	'Rnf4'	59.7	6912	55.4	6502	57.55
16834	'Cog1'	56.11	6166.05	58.98	6382.39	57.545
14012	'Mpzl2'	59.35	7382	55.74	7047	57.545
71766	'Raver1'	55.77	7439	59.28	8049	57.525
20922	'Supt4a'	57.69	1445.61	57.35	1466	57.52
27053	'Asns'	54.68	4010	60.34	4505	57.51
22695	'Zfp36'	68.16	4557	46.76	3185	57.46
13846	'Ephb4'	53.05	8934	61.82	10596	57.435
78653	'Bola3'	60.76	1114	54.05	1009	57.405
12334	'Capn2'	56.4	6933	58.37	7304	57.385
13835	'Epha1'	55.44	6946.81	59.32	7575.92	57.38
67674	'Trmt112'	51.94	1972	62.77	2425	57.355
192212	'Prom2'	53.34	8830	61.35	10338	57.345
83701	'Srrt'	57.78	7220	56.88	7178	57.33
18247	'Oaz2'	56.51	3954	58.06	4138	57.285
56018	'Stard10'	53.13	2461	61.39	2920	57.26
56758	'Mbnl1'	62.67	11988	51.83	10032	57.25
69742	'Tm2d2'	55.24	2638	59.13	2878	57.185
83486	'Rbm5'	58.51	6934	55.8	6708	57.155
102414	'Clk3'	55.59	3927	58.64	4189	57.115
19049	'Ppp1r1b'	50.15	3418	64.03	4451	57.09
74194	'Rnd3'	61.01	6637	53.09	5880	57.05
11750	'Anxa7'	59.6	6516	54.45	6107	57.025
68198	'Ndufb2'	60.32	966	53.66	879	56.99
224742	'Abcf1'	55.34	6755	58.51	7276	56.925
16211	'Kpnb1'	58.59	13504	55.25	12959	56.92
19719	'Rfng'	52.53	4050	61.25	4818	56.89
66661	'Srp72'	59.05	8238	54.68	7764	56.865
19262	'Ptpra'	54.73	7279	58.96	7827	56.845
26992	'Brd7'	59.75	5621	53.82	5101	56.785
12315	'Calm3'	54.03	4557	59.36	5099	56.695
14183	'Fgfr2'	53.86	10425	59.49	11639	56.675
66694	'Uqcrfs1'	61.33	3006	52	2598	56.665
56424	'Stub1'	52.06	3289.84	61.27	3944.16	56.665
21685	'Tef'	56.06	9049	57.26	9398	56.66
66073	'Txndc12'	55.9	2656	57.28	2774	56.59
98366	'Smap1'	59.57	4947.99	53.48	4606.2	56.525
16419	'Itgb5'	47.25	5988	65.77	8486	56.51
70579	'Zc3h11a'	57.95	10215	54.96	9783	56.455
17991	'Ndufa2'	60.51	1268	52.39	1122	56.45
109620	'Dsp'	59.25	21083	53.57	19102	56.41
22403	'Wisp2'	48.54	3253	64.18	4381	56.36
68929	'Mospd3'	50.16	2495	62.41	3160	56.285
105244343	'Gm39972'	61.81	4983.55	50.76	4244.37	56.285
21849	'Trim28'	53.15	6652.79	59.4	7568.76	56.275
54394	'Crlf3'	47.73	5347.71	64.71	6788.78	56.22
56085	'Ubqln1'	58.24	8243	54.15	7790	56.195
215449	'Rap1b'	60.77	4476	51.62	3872	56.195
68552	'Smim14'	52.8	5377	59.55	6087	56.175
68441	'Rraga'	56.64	3447	55.67	3452	56.155
208606	'Rsrc2'	61.24	5276	51.07	4470	56.155
74136	'Sec14l1'	54.82	9865	57.4	10538	56.11
230073	'Ddx58'	58.25	11204	53.74	10518	55.995
14600	'Ghr'	53.93	7023	58.01	7226	55.97
11364	'Acadm'	61.39	4824	50.53	4044	55.96
232314	'Ppp4r2'	60.05	8786.7	51.85	7721.38	55.95
57890	'Il17re'	54.6	5884	57.23	6258	55.915
70510	'Rnf167'	50.42	3433.99	61.38	4219.92	55.9
70231	'Gorasp2'	51.4	4496	60.37	5377	55.885
22428	'Dctn6'	55.72	2399	55.95	2459	55.835
67091	'Trappc6a'	47.84	1316	63.72	1789	55.78
12521	'Cd82'	49.89	3378	61.67	4236	55.78
232341	'Wnk1'	59.97	23349	51.55	20335	55.76
80795	'Selenok'	57.21	2138	54.26	2068	55.735
217337	'Srp68'	53.52	5186	57.58	5681	55.55
51796	'Srrm1'	53.44	7801	57.62	8549	55.53
66990	'Tmem134'	52.84	2962	58.18	3322	55.51
16796	'Lasp1'	53.16	7062	57.86	7827	55.51
22339	'Vegfa'	56.58	7093	54.36	6955	55.47
66420	'Polr2e'	51.95	1921	58.89	2221	55.42
79555	'BC005537'	56.92	5572	53.9	5372	55.41
67979	'Atad1'	60.23	6521	50.56	5573	55.395
16911	'Lmo4'	54.71	3362	55.97	3457	55.34
19303	'Pxn'	53.35	7755	57.27	8474	55.31
19326	'Rab11b'	52.15	4813	58.46	5273	55.305
71817	'Tmem50a'	51.53	2169.03	59.05	2529.01	55.29
12305	'Ddr1'	52.54	7590	57.95	8501	55.245
72265	'Tram1'	56.72	6430	53.75	6204	55.235
67763	'Prpsap1'	52.6	3732	57.86	4182	55.23
15505	'Hsph1'	58.85	7676	51.59	6743	55.22
20602	'Ncor2'	53.55	18422	56.81	19618	55.18
209039	'Tns2'	50.05	9054	60.27	11057	55.16
110052	'Dek'	58.22	5819.96	52.09	5303.15	55.155
66179	'Ogfod3'	49.27	2278.8	61.02	2876.79	55.145
414077	'Wdr83os'	52.33	1296.98	57.92	1465.78	55.125
56421	'Pfkp'	55.21	7146.38	55.01	6975.64	55.11
23806	'Arih1'	56.98	11492	53.23	10847	55.105
15374	'Jpt1'	54.02	2744	56.18	2908	55.1
57436	'Gabarapl1'	50.82	3414	59.3	4058	55.06
12153	'Bmp1'	50.98	7499	59.13	8893	55.055
12578	'Cdkn2a'	55.43	1877	54.63	1887	55.03
21766	'Tex261'	53.34	5240	56.65	5936	54.995
80286	'Tusc3'	58.88	3458	50.87	3044	54.875
65963	'Tmem176b'	49.37	2340	60.35	2836	54.86
66413	'Psmd6'	59.36	2870	50.35	2481	54.855
76799	'Tmem234'	52.09	2523	57.6	2887	54.845
27096	'Trappc3'	52.17	2440	57.48	2740	54.825
54352	'Irx5'	59.96	5519	49.48	4638	54.72
21937	'Tnfrsf1a'	49.63	4082	59.78	5008	54.705
18107	'Nmt1'	53.08	3815	56.14	4079	54.61
224647	'D17Wsu92e'	53.48	7790	55.66	8233	54.57
72029	'Cnpy3'	47.79	3439	61.29	4486	54.54
26754	'Cops5'	56.07	3658	52.89	3515	54.48
228880	'Zmynd8'	52.48	10092.2	56.48	10944.7	54.48
65960	'Twsg1'	55.58	8724	53.38	8527	54.48
56258	'Hnrnph2'	57.88	5412	51.02	4857	54.45
53598	'Dctn3'	54.39	1920	54.5	1962	54.445
12400	'Cbfb'	58.5	6528	50.32	5710	54.41
98682	'Mfsd6'	56.27	10441	52.55	9927	54.41
217169	'Tns4'	52.35	9679	56.24	10583	54.295
68212	'Tmbim4'	55.46	1613	52.99	1573	54.225
24017	'Rnf13'	58.97	5933	49.4	4977	54.185
16582	'Kifc3'	54.88	7277	53.45	7126	54.165
26396	'Map2k2'	51.66	4736	56.63	5286	54.145
231798	'Lrch4'	53.8	6392	54.47	6589	54.135
13650	'Rhbdf1'	53.43	5936	54.83	6211	54.13
54135	'Lsr'	51.7	4100	56.51	4542	54.105
227197	'Ndufs1'	60.78	6425	47.38	5088	54.08
66053	'Ppil2'	52.3	4031.5	55.75	4373.12	54.025
76263	'Gstk1'	50.86	1724	57.17	1977	54.015
74006	'Dnm1l'	57.23	8733	50.67	7747	53.95
64383	'Sirt2'	51.44	3551	56.44	3955	53.94
192185	'Nadk'	54.5	6338	53.31	6309	53.905
78304	'Naa38'	55.8	984.53	51.96	937.69	53.88
69804	'Tmem147'	53.45	1681	54.22	1740	53.835
20218	'Khdrbs1'	55.59	8181	51.98	7771	53.785
66612	'Ormdl3'	51.14	3940	56.38	4424	53.76
19063	'Ppt1'	51.22	4896.11	56.16	5466.75	53.69
19358	'Rad23a'	49.24	3854.04	58.08	4614.43	53.66
12827	'Col4a2'	50.56	12732	56.76	14546	53.66
11981	'Atp9a'	50.71	6929	56.56	7837	53.635
20148	'Dhrs3'	46.67	2765	60.56	3656	53.615
12846	'Comt'	50.13	4061.92	57.07	4711.82	53.6
30926	'Glrx3'	55.34	3334.03	51.84	3211	53.59
66409	'Rsl1d1'	58.97	4115	48.17	3424	53.57
22134	'Tgoln1'	51.67	10105	55.41	11028	53.54
73826	'Poldip3'	52.03	6515	54.83	6990	53.43
13494	'Drg1'	53.44	3081	53.39	3135	53.415
12608	'Cebpb'	48.05	2744	58.74	3418	53.395
56208	'Becn1'	51.92	4015.69	54.85	4320.2	53.385
56433	'Vps29'	58.59	2408.92	48.1	2006.33	53.345
21968	'Tom1'	51.39	4488	55.27	4922	53.33
103172	'Chchd10'	60.29	2349	46.32	1778	53.305
69178	'Snx5'	56.94	5375	49.66	4773	53.3
68087	'Dcakd'	47.83	3133	58.75	3922	53.29
66887	'Lonp2'	56.2	5824	50.35	5194	53.275
18472	'Pafah1b1'	57.41	12343	49.05	10731	53.23
52588	'Tspan14'	50.54	4947	55.81	5562	53.175
67808	'Tprgl'	53.58	3492	52.61	3478	53.095
68015	'Trap1'	53.85	4740	52.33	4689	53.09
15369	'Hmox2'	53.05	2459.56	53.12	2513.26	53.085
56356	'Gltp'	49.48	3027	56.59	3527	53.035
17184	'Matr3'	59.61	10357	46.45	8213	53.03
68032	'Emc4'	52.32	1866.51	53.73	1955.12	53.025
67830	'Rer1'	52.07	3135	53.93	3319	53
19070	'Mob4'	62.02	6741.42	43.96	4865.87	52.99
17913	'Myo1c'	54.12	10035.1	51.82	9754.75	52.97
12362	'Casp1'	58.67	3339	47.27	2741	52.97
66498	'Dda1'	47.55	3448	58.36	4263	52.955
56409	'Nudt3'	51.44	4265	54.41	4594	52.925
72881	'Zdhhc4'	46.99	2435	58.85	3084	52.92
73737	'1110008P14Rik'	56.26	1301	49.53	1170	52.895
52637	'Cisd1'	51.87	1830	53.85	1938	52.86
21969	'Top1'	55.29	8242	50.38	7643	52.835
19082	'Prkag1'	50.2	3110	55.43	3496	52.815
74440	'Cmip'	49.89	8337	55.62	9368	52.755
22192	'Ube2m'	51.27	2355	54.17	2563	52.72
20185	'Ncor1'	56.22	18291.8	49.21	16299.1	52.715
73112	'Abracl'	60.04	1728	45.38	1341	52.71
69957	'Cdc16'	51.97	4467	53.33	4658	52.65
67605	'Akt1s1'	49.51	3062	55.54	3514	52.525
77053	'Sun1'	52.25	8224	52.58	8402	52.415
56389	'Stx5a'	49.89	3594	54.89	4009	52.39
58875	'Hibadh'	51.3	3367	53.3	3564	52.3
11593	'Aga'	49.49	2297	54.91	2599	52.2
30791	'Slc39a1'	49.86	4473	54.47	4976	52.165
18569	'Pdcd4'	48.66	4187.6	55.58	4844.73	52.12
433759	'Hdac1'	49.73	3729	54.45	4159	52.09
20893	'Bhlhe40'	49.67	5964	54.36	6645	52.015
68735	'Mrps18c'	56.43	960	47.57	828	52
19157	'Cyth1'	54.25	5898	49.64	5716	51.945
12283	'Cab39'	54.13	7814	49.69	7259	51.91
18203	'Ntan1'	52.88	2282.9	50.77	2255.83	51.825
76483	'Lmf1'	46.14	3254	57.44	4076	51.79
50770	'Atp11a'	53.09	16307	50.46	15498	51.775
12445	'Ccnd3'	48.4	3515.7	55.07	4128.42	51.735
103694	'Tmed4'	50.36	3089	53.11	3319	51.735
208501	'Ndufaf8'	55.16	921	48.29	825	51.725
68572	'Mrpl58'	52.65	1593	50.7	1581	51.675
225027	'Srsf7'	56.51	5680	46.81	4720	51.66
11566	'Adss'	56.21	5510	47.03	4693	51.62
268470	'Ube2z'	50.5	7781	52.67	8260	51.585
52830	'Pnrc2'	55.61	4057	47.38	3509	51.495
22200	'Uba3'	55.37	4692	47.6	4097	51.485
12177	'Bnip3l'	51.75	6468	51.17	6510	51.46
66169	'Tomm7'	54.68	2240	48.22	2014	51.45
59044	'Rnf130'	53.76	3516	49.13	3206	51.445
16440	'Itpr3'	50.17	17667	52.66	18870	51.415
109154	'Mlec'	50.3	11679	52.45	12393	51.375
18747	'Prkaca'	48.48	4250	54.25	4843	51.365
26914	'H2afy'	50.66	4084	51.93	4152	51.295
17988	'Ndrg1'	46.18	5139	56.41	6391	51.295
380773	'Slirp'	54.21	745	48.3	680	51.255
13209	'Ddx6'	57.67	13124	44.82	10510	51.245
26936	'Mprip'	55.01	16652.8	47.46	16600.9	51.235
78308	'Gpr108'	47.92	3907	54.53	4529	51.225
94184	'Pdxdc1'	51.43	6503.1	50.98	6550.17	51.205
12660	'Chka'	52.65	6352.49	49.73	5575.92	51.19
13885	'Esd'	50.85	3064	51.51	3156	51.18
69917	'Nabp2'	45.17	1792	57.18	2312	51.175
71750	'R3hdm2'	49.17	7413	53.09	8016	51.13
56748	'Nfu1'	47.8	1674	54.37	1938	51.085
67710	'Polr2g'	50.39	1585	51.73	1660	51.06
29812	'Ndrg3'	49.29	5014	52.82	5470	51.055
13512	'Dsg3'	59.12	9492	42.9	7011	51.01
213391	'Rassf4'	57.59	14264	44.43	11199	51.01
66890	'Lman2'	49.95	8368	52.01	8869	50.98
66108	'Ndufa9'	51.43	2539	50.46	2539	50.945
68758	'Abhd11'	49.59	2143	52.16	2259	50.875
59079	'Erbin'	57.01	14602.9	44.69	11643.9	50.85
20544	'Slc9a1'	47.2	8064	54.15	8879	50.675
14272	'Fnta'	48.73	3481	52.58	3826	50.655
52829	'Lurap1l'	56.74	3646	44.5	2913	50.62
19704	'Upf1'	49.27	8798	51.92	9431	50.595
266781	'Snx17'	46.06	3400	55.07	4140	50.565
53312	'Nub1'	49.06	6201.86	52.05	6697.91	50.555
224088	'Atp13a3'	60.56	17201	40.55	11743	50.555
66317	'Wdr61'	50.76	2359	50.34	2386	50.55
69878	'Snrpf'	53.02	1552.64	47.95	1432.94	50.485
11737	'Anp32a'	48.4	3849	52.52	4252	50.46
20198	'S100a4'	50.69	858	50.17	869	50.43
68089	'Arpc4'	48.3	4193.49	52.5	4640.34	50.4
110172	'Slc35b1'	50.21	2361	50.57	2415	50.39
67880	'Dcxr'	45.17	1511	55.61	1898	50.39
74763	'Naa60'	48.56	4492	52.2	4904	50.38
26394	'Lypla2'	51.07	3066	49.59	3032	50.33
14701	'Gng12'	50.57	8327	50	8369	50.285
18777	'Lypla1'	56.76	5249	43.77	4118	50.265
170750	'Xpnpep1'	49.97	4704	50.55	4834	50.26
67387	'Unc50'	50.64	2334	49.76	2280	50.2
231086	'Hadhb'	55.98	4350	44.4	3516	50.19
19055	'Ppp3ca'	46.94	8787	53.43	10178	50.185
13211	'Dhx9'	53.18	9594	47.16	8660	50.17
240832	'Tor1aip2'	51.51	7078.05	48.78	6722.79	50.145
66125	'Sf3b5'	47.66	1247	52.63	1406	50.145
21415	'Tcf7l1'	49.37	5427	50.81	5686	50.09
26891	'Cops4'	49.4	3251	50.64	3402	50.02
15469	'Prmt1'	49.49	2438	50.33	2534	49.91
93762	'Smarca5'	55.87	10074	43.93	8062.76	49.9
14755	'Pigq'	50.88	6109	48.91	5980	49.895
110446	'Acat1'	55.68	7257	44.1	5851	49.89
19230	'Twf1'	52.36	5996.79	47.29	5513.87	49.825
68652	'Tab2'	50.41	8411	49.17	8343	49.79
407819	'BC031181'	51.45	2136	48.09	2017	49.77
76740	'Efr3a'	52.7	10707	46.78	9673	49.74
76055	'Mgea5'	54.49	10199	44.94	8590	49.715
18983	'Cnot7'	53.51	5616	45.83	4844	49.67
66048	'Emc6'	51.65	2617	47.67	2460	49.66
20583	'Snai2'	41.62	3192	57.65	4503	49.635
57896	'Krcc1'	54.65	3723	44.42	3082	49.535
98238	'Lrrc59'	46.37	4958.3	52.66	5733.54	49.515
12340	'Capza1'	52.61	6235	46.41	5583	49.51
68693	'Hnrnpul2'	49.58	8362	49.24	8521	49.41
54151	'Cyhr1'	48.62	6781.01	50.17	6686.42	49.395
56693	'Crtap'	40.6	2633	58.13	3840	49.365
99375	'Cul4a'	51.88	7285	46.83	6692	49.355
216825	'Usp22'	50.91	8784	47.7	8377	49.305
11538	'Adnp'	51.19	9944	47.38	9345	49.285
14866	'Gstm5'	44.53	1476	53.99	1826	49.26
76025	'Cant1'	46.64	6096	51.85	6716	49.245
23942	'Mta2'	48.86	5831	49.57	6033	49.215
12793	'Cnih1'	47.82	2668	50.57	2875	49.195
104458	'Rars'	51.47	4185	46.76	3872	49.115
110826	'Etfb'	48.43	1592	49.8	1670	49.115
66354	'Snw1'	50.83	4386	47.36	4161	49.095
56430	'Clip1'	50.56	11577	47.59	11065	49.075
18738	'Pitpna'	50.08	7330	48.03	7156	49.055
216150	'Cdc34'	46.42	1942	51.63	2231	49.025
98711	'Rdh10'	55.01	4829	43.01	3845	49.01
50708	'Hist1h1c'	43.16	1113.81	54.52	1436.63	48.84
13859	'Eps15l1'	48.08	6638	49.58	6785.83	48.83
214597	'Sidt2'	46.99	7694	50.53	8376	48.76
56069	'Il17b'	39.63	972	57.84	1455	48.735
16201	'Ilf3'	47.43	6781	50	7354	48.715
66154	'Tmem14c'	50.17	1740	47.13	1663	48.65
53607	'Snrpa'	44.18	2215	53.11	2716	48.645
66147	'Necap2'	45.89	3300	51.38	3766	48.635
22323	'Vasp'	48.84	4204	48.38	4240	48.61
67043	'Syap1'	53.82	4769	43.37	3914	48.595
27058	'Srp9'	50.96	2649	46.12	2443	48.54
93692	'Glrx'	50.16	2487	46.84	2367	48.5
67681	'Mrpl18'	49.77	1723	47.18	1667	48.475
74549	'Mau2'	48.54	6648.51	48.22	6745.91	48.38
19299	'Abcd3'	53.35	7015	43.4	5812	48.375
17122	'Mxd4'	52.51	2296	44.21	1971	48.36
83796	'Smarcd2'	48.15	4709	48.56	4824	48.355
109006	'Ciapin1'	49.82	3608.98	46.82	3488.59	48.32
231874	'Ccz1'	50.39	3367	46.25	3154	48.32
56438	'Rbx1'	49.04	3065.69	47.58	3030.77	48.31
12443	'Ccnd1'	54.24	7986.92	42.37	6350.98	48.305
27967	'Cherp'	47.12	6974	49.46	7462	48.29
59005	'Trappc2l'	47.57	1012	48.99	1065	48.28
234594	'Cnot1'	53.11	16119	43.43	13390	48.27
11854	'Rhod'	47.62	2301	48.74	2405	48.18
66753	'Erlec1'	46.04	3723.03	50.31	3950	48.175
12576	'Cdkn1b'	51.92	4783	44.43	4168	48.175
69581	'Rhou'	52.96	6890	43.19	5720	48.075
66111	'Tmed3'	42.35	2094	53.77	2710	48.06
56398	'Chp1'	48.81	4865	47.27	4797	48.04
13177	'Eci1'	49.04	1973.95	47.02	1930	48.03
14248	'Flii'	48.84	7689	47.05	7540	47.945
66383	'Iscu'	50.68	1632	45.2	1485	47.94
71881	'Apmap'	48.18	3988	47.66	4014	47.92
22110	'Tspyl1'	49.25	5103	46.42	4897	47.835
66268	'Pigyl'	45.74	1121	49.82	1247	47.78
70248	'Dazap1'	47.41	3554	48.14	3592	47.775
24128	'Xrn2'	49.28	6413	46.19	6113	47.735
98193	'Dcaf8'	47.12	6948	48.32	7235	47.72
68796	'Tmem214'	46.59	4852	48.75	5196	47.67
108143	'Taf9'	49	2228.46	46.31	2146.73	47.655
209456	'Trp53bp2'	52.2	8859	43.05	7436	47.625
67163	'Ccdc47'	50.88	6425	44.26	5689	47.57
19376	'Rab34'	43.25	2480	51.83	3018	47.54
16573	'Kif5b'	55.14	12970.5	39.88	9546.36	47.51
67684	'Luc7l3'	51.79	4793	43.16	3887	47.475
71461	'Ptk7'	45.39	7320	49.43	8061	47.41
320011	'Uggt1'	50.85	16860	43.91	14813	47.38
208795	'Tmem63a'	45.49	5725	49.14	6305	47.315
12696	'Cirbp'	41.08	1926	53.52	2487	47.3
55989	'Nop58'	49.73	3769	44.86	3456	47.295
104112	'Acly'	48.55	8330	45.75	7988	47.15
107508	'Eprs'	47.49	8693	46.79	8189	47.14
68833	'Pdcl3'	48.86	3153	45.38	2983	47.12
15925	'Ide'	50.89	9853	43.33	8538	47.11
66588	'Cmpk1'	48.67	3475	45.54	3312	47.105
13036	'Ctsh'	46.06	2821	48.15	2985	47.105
23918	'Impdh2'	45.46	2917	48.63	3154	47.045
24068	'Sra1'	44.32	1570	49.76	1798	47.04
14194	'Fh1'	49.99	3080	44.08	2767	47.035
75620	'Kxd1'	45.03	2035	49.04	2259	47.035
12313	'Calm1'	51.21	8195	42.83	6977	47.02
59050	'Nsa2'	48.77	5033.89	45.26	4757	47.015
382423	'Atxn7l3b'	45.51	6338	48.45	6868	46.98
59043	'Wsb2'	45.1	4160	48.8	4584	46.95
225363	'Etf1'	49.11	7045	44.76	6536	46.935
66917	'Chordc1'	51.79	4362	42.04	3606	46.915
50785	'Hs6st1'	44.71	6439	48.99	7181	46.85
18081	'Ninj1'	44.85	1878	48.82	2084	46.835
68653	'Samm50'	46.2	2921	47.46	3057	46.83
67604	'Get4'	45.44	3665	48.19	3956	46.815
56494	'Gosr2'	45.39	5376	48.16	5807	46.775
218442	'Serinc5'	48.16	9978	45.37	9565	46.765
54196	'Pabpn1'	44.22	3000	49.22	3391	46.72
20657	'Sod3'	33.04	2574	60.39	4792	46.715
19697	'Rela'	44.21	4374	49.13	4875	46.67
100340	'Smpdl3b'	47.56	3480	45.78	3412	46.67
224938	'Pja2'	49.56	8910	43.75	7989	46.655
214469	'Fam168b'	46.86	9165	46.44	9245	46.65
234779	'Plcg2'	47.82	8010	45.43	7744	46.625
16993	'Lta4h'	45.83	3588	47.41	3786	46.62
23897	'Hax1'	44.95	1919	48.27	2109	46.61
108147	'Atic'	46.23	4635	46.98	4796	46.605
16450	'Jag2'	42.34	7530	50.87	9460	46.605
68537	'Mrpl13'	47.63	1344	45.52	1311	46.575
14264	'Fmod'	23.34	2569	69.81	7822	46.575
16403	'Itga6'	46.17	10835	46.96	11210	46.565
23970	'Pacsin2'	43.42	5522	49.7	6392	46.56
20740	'Sptan1'	48.53	15102	44.55	14103	46.54
73836	'Slc35b2'	43.15	3122	49.92	3681	46.535
73389	'Hbp1'	46.98	5096.38	46.08	5103.65	46.53
75316	'Taf1d'	51.9	3255.81	41.07	2408	46.485
67914	'Coq9'	47.14	3018	45.83	2989	46.485
66096	'Lamtor4'	43.29	1377	49.61	1610	46.45
24105	'Rbck1'	44.32	3950	48.52	4367	46.42
73024	'Emc7'	47.13	1971	45.67	1903	46.4
216197	'Ckap4'	41.41	4649	51.39	5873	46.4
13383	'Dlg1'	49.94	8865.99	42.83	7793.69	46.385
59041	'Stk25'	45.13	3758.21	47.6	4037.82	46.365
67812	'Ubxn4'	46.76	7478.35	45.89	7462	46.325
223696	'Tomm22'	47.33	1780	45.31	1738	46.32
56212	'Rhog'	41.23	1941	51.34	2464	46.285
17756	'Map2'	51.66	11337	40.9	9111	46.28
381217	'Fam189a2'	45.98	4562	46.51	4674	46.245
66830	'Nacc1'	45.41	7520	47.02	7973	46.215
21803	'Tgfb1'	40.12	3332	52.3	4423	46.21
12626	'Cetn3'	50.79	1995	41.61	1650	46.2
380967	'Tmem106c'	40.16	2256	52.21	2985	46.185
17188	'Maz'	42.46	4116	49.89	4854	46.175
15982	'Ifrd1'	49.1	3382	43.2	3031	46.15
68219	'Nudt21'	47.85	1964	44.45	1860	46.15
67154	'Mtdh'	49.02	7584	43.28	6835.62	46.15
19656	'Rbmxl1'	49.02	3237	43.24	2891	46.13
19346	'Rab6a'	47.18	5854	45.07	5692	46.125
56529	'Sec11a'	45.43	1868	46.72	1959	46.075
56459	'Sae1'	43.25	3259	48.76	3736	46.005
110454	'Ly6a'	48.1	1739	43.91	1619	46.005
20163	'Rsu1'	45.46	2725	46.52	2842	45.99
59029	'Psmd14'	47.47	2754	44.47	2629	45.97
56036	'Ccnl2'	46.66	5572	45.26	5044	45.96
268996	'Ss18'	48.1	5575	43.76	5172	45.93
12836	'Col7a1'	37.12	13390	54.68	20098	45.9
231712	'Trafd1'	43.53	4139	48.21	4647	45.87
14784	'Grb2'	46.14	4652	45.58	4667	45.86
20130	'Rras'	39.24	1359	52.47	1858	45.855
66511	'Chtop'	46.4	5401	45.25	5030	45.825
14977	'Slc39a7'	39.93	3491	51.72	4626	45.825
15441	'Hp1bp3'	46.35	6323.53	45.29	6241.8	45.82
13663	'Ei24'	46.61	3878	44.91	3816	45.76
67864	'Yipf4'	47.76	3887	43.72	3624	45.74
66055	'Sf3b6'	48.76	2011	42.71	1796	45.735
74374	'Clec16a'	44.1	6073.96	47.35	6456.98	45.725
102093	'Phkb'	47.2	8951	44.16	8410	45.68
22260	'Nr1h2'	44.88	3435	46.36	3614	45.62
14595	'B4galt1'	42.31	6570	48.9	7530	45.605
11776	'Ap3d1'	43.93	8118	47.24	8864	45.585
68936	'Smim11'	45.88	777	45.2	783	45.54
14897	'Trip12'	50.38	17043	40.64	13919	45.51
213573	'Cracr2b'	46.72	2978.82	44.3	2886	45.51
72503	'2610507B11Rik'	50.41	14692	40.6	12027	45.505
241576	'Ldlrad3'	42.3	6372	48.65	7423	45.475
27407	'Abcf2'	44.58	4425	46.3	4667	45.44
433693	'Akirin2'	44.67	2797.63	46.18	3048.44	45.425
13864	'Nr2f6'	46.88	4010	43.97	3819	45.425
17160	'Man2b2'	40.46	4845	50.38	6098	45.42
30795	'Fkbp3'	49.72	1714.85	41.1	1445.95	45.41
22385	'Baz1b'	48.07	12097	42.7	10936	45.385
20498	'Slc12a4'	41.58	6163	49.13	7413	45.355
69713	'Pin4'	51.85	827	38.84	634	45.345
56330	'Pdcd5'	48.81	1123	41.86	980.89	45.335
18605	'Enpp1'	42.25	11126	48.35	12780	45.3
18550	'Furin'	41.58	6894	48.84	8197	45.21
84004	'Mcam'	51.01	5679	39.39	4462	45.2
14388	'Gab1'	48.41	8117	41.91	7097	45.16
12028	'Bax'	43.43	1384	46.82	1518	45.125
55934	'Rp9'	44.2	1868	46.04	1984	45.12
218811	'Sec24c'	42.54	7373	47.68	8411	45.11
67039	'Rbm25'	45.5	7562	44.69	7567	45.095
76568	'Ift46'	43.75	2814.38	46.44	3015	45.095
73158	'Larp1'	44.78	11222	45.28	11473	45.03
276846	'Pigs'	42.88	4061	47.14	4542	45.01
319263	'Pcmtd1'	50.93	10312	39.08	8047	45.005
110960	'Tars'	46.35	4693	43.63	4498	44.99
59026	'Huwe1'	48.85	28189	41.11	24118	44.98
16004	'Igf2r'	45.24	15819	44.72	15913	44.98
98170	'Tmem132a'	43.14	5849	46.73	6447	44.935
18024	'Nfe2l2'	45.74	4380	44.11	4301	44.925
66291	'Smim8'	48.23	1342	41.61	1181	44.92
59090	'Midn'	45.85	6494	43.92	6328	44.885
60441	'Mrpl38'	44.44	2350	45.16	2434	44.8
67231	'Tbc1d20'	44.89	5530	44.69	5666	44.79
208263	'Tor1aip1'	44.11	6275.42	45.47	6592.38	44.79
15183	'Hdac3'	42.76	3266	46.76	3636	44.76
57784	'Bin3'	43.17	2759	46.34	3013	44.755
71472	'Usp19'	43.85	8040	45.65	8515	44.75
75909	'Vmp1'	46.2	4936	43.25	4701	44.725
15529	'Sdc2'	44.14	5649	45.3	5902	44.72
14467	'Nipsnap2'	47	3763	42.36	3454	44.68
18570	'Pdcd6'	44.38	2442	44.9	2527	44.64
66357	'Ostc'	47.69	1865	41.55	1657	44.62
18951	'Sept5'	36.53	2964.2	52.68	4353.88	44.605
108160	'Fam50a'	42.43	2197	46.77	2468	44.6
11758	'Prdx6'	40.73	3712	48.45	4495	44.59
50884	'Nckap1'	48.18	8209	40.97	7092	44.575
54325	'Elovl1'	40.93	2858	48.08	3393	44.505
17912	'Myo1b'	46.82	8890	42.18	8134	44.5
21887	'Tle3'	42.29	8394	46.7	9493	44.495
27681	'Snf8'	42.64	1563	46.33	1722	44.485
97820	'4833439L19Rik'	44.19	4272.94	44.75	4462.86	44.47
68028	'Rpl22l1'	46.76	820	42.15	739	44.455
74766	'Yipf2'	39.61	3086.37	49.25	3894.24	44.43
14227	'Fkbp2'	44.52	1008	44.33	1037	44.425
14187	'Akr1b8'	44.18	2150	44.66	2215	44.42
277010	'Marveld1'	40.74	4834	48.01	5799	44.375
56440	'Snx1'	42.57	3374	46.09	3720	44.33
224727	'Bag6'	41.96	6152	46.49	6926	44.225
74315	'Rnf145'	43.47	5885	44.93	6088	44.2
18432	'Mybbp1a'	41.7	6660	46.62	7579	44.16
20409	'Ostf1'	42.47	2754.01	45.79	3025	44.13
67134	'Nop56'	44.21	3294	43.98	3276	44.095
52036	'Ppp6r3'	45.2	8627	42.99	8352	44.095
80294	'Pofut2'	41.1	3481	47.02	4059	44.06
77087	'Ankrd11'	47.66	16271	40.42	14043	44.04
226548	'Aph1a'	42.19	5165.96	45.8	5685.96	43.995
553127	'Rtl8b'	37.51	1718.75	50.45	2356.23	43.98
215615	'Rnpep'	44.89	3908	42.93	3811	43.91
11615	'Gm4737'	39.97	3190.25	47.81	3886.06	43.89
12848	'Cops2'	48.76	6263	39	5098	43.88
107581	'Col16a1'	32.36	6390	55.36	10745	43.86
230721	'Pabpc4'	42.28	4643	45.42	5034	43.85
17846	'Commd1'	46.49	1382.36	41.19	1251.66	43.84
19765	'Ralbp1'	44.39	6586	43.29	6530	43.84
68565	'Mrps18a'	43.46	1360	44.16	1410	43.81
238330	'Irf2bpl'	46.13	7358	41.49	6736	43.81
71653	'Shtn1'	47.66	7545	39.93	6433	43.795
67704	'1810037I17Rik'	43.96	1570	43.59	1588	43.775
69150	'Snx4'	45.64	4271	41.9	3993	43.77
26433	'Plod3'	39.41	4588.86	47.95	5603.08	43.68
68730	'Dus1l'	41.32	4167.44	46.04	4704.65	43.68
66911	'Nudt16l1'	39.73	1896	47.62	2316	43.675
66440	'Cdc26'	46.26	1547	41.08	1429	43.67
12841	'Col9a3'	44.58	4863.7	42.63	4705.67	43.605
12894	'Cpt1a'	42.6	7098	44.54	7516	43.57
56310	'Gps2'	42.9	2076.56	44.23	2169.34	43.565
105501	'Abhd4'	43.5	4025	43.58	4113	43.54
93736	'Aff4'	49.98	19441	37.07	14551	43.525
26987	'Eif4e2'	45.72	3451	41.33	3381	43.525
286940	'Flnb'	45.75	16254	41.29	14926	43.52
56350	'Arl3'	40.41	1200	46.5	1410	43.455
20222	'Sf3a2'	41.79	2451	45.11	2757	43.45
102122	'Fam192a'	41.41	2829	45.46	3164	43.435
102032	'Smim19'	39.27	2060.37	47.6	2546.28	43.435
78920	'Dlst'	45.85	4888	40.98	4446	43.415
68184	'Denr'	43.01	2096	43.75	2159.01	43.38
53761	'Prrc2a'	44.28	11880	42.47	11592	43.375
13684	'Eif4e'	45.62	3377	41.08	3094	43.35
14359	'Fxr1'	46.7	4139	39.98	3594	43.34
231413	'Grsf1'	45.13	4457	41.55	4193	43.34
18016	'Nf2'	43.82	7979	42.83	7969	43.325
170759	'Atp13a1'	42.65	6216	43.98	6465	43.315
228662	'Btbd3'	47.93	8984	38.7	7344	43.315
56305	'Pitpnb'	41.43	4396	45.09	4867	43.26
74493	'Tnks2'	47.18	11899	39.34	10085	43.26
72479	'Hsdl2'	44.73	4483	41.75	4263	43.24
66552	'Sppl2a'	45.94	9339.3	40.44	8405.62	43.19
18514	'Pbx1'	45.66	11939	40.72	10855	43.19
53424	'Tsnax'	42.59	3900	43.73	4078	43.16
238023	'Hexdc'	41.29	3128.2	45.02	3482.21	43.155
67826	'Snap47'	38.71	2703	47.58	3377	43.145
66390	'Prelid3b'	44.22	2311	42.03	2237	43.125
19330	'Rab18'	44.1	6266	42.15	6095	43.125
18518	'Igbp1'	43.69	2495	42.55	2476	43.12
267019	'Rps15a'	48.05	9607	38.13	7759	43.09
12412	'Cbx1'	45.97	3095	40.19	2776	43.08
12870	'Cp'	43.01	6937	43.11	7144	43.06
103534	'Mgat4b'	40.47	3767	45.61	4323	43.04
53972	'Ngef'	34.62	3674	51.46	5552	43.04
19352	'Rabggtb'	45.8	2298	40.27	2058	43.035
13185	'Vps26c'	42.66	3930	43.29	4061	42.975
80886	'Senp3'	42.13	3893	43.78	4089	42.955
227723	'Prrc2b'	44.71	15555	41.19	14458	42.95
110962	'Mbd6'	42.61	7025	43.27	7229	42.94
66905	'Plin3'	42.13	3472	43.75	3672	42.94
20187	'Ryk'	43.89	5531	41.95	5382	42.92
17191	'Mbd2'	43.64	3068	42.16	3018	42.9
65098	'Zfand6'	46.19	2747	39.57	2397	42.88
12654	'Chil1'	27.11	1733	58.5	3814	42.805
20641	'Snrpd1'	43.8	1324	41.79	1289	42.795
53381	'Prdx4'	42.4	1526	43.18	1585	42.79
109815	'Selenos'	41.27	1824	44.27	1995	42.77
13726	'Emd'	40.38	2425.91	45.16	2770.93	42.77
208092	'Chmp6'	40.28	2367	45.25	2710	42.765
27965	'Spg21'	40.53	2909	44.98	3234	42.755
66253	'Aig1'	40.38	2396	45.11	2726	42.745
66467	'Gtf2h5'	42.37	1598	42.88	1716	42.625
94178	'Mcoln1'	42.79	3263	42.45	3297	42.62
74123	'Foxp4'	40.26	6223	44.93	7073	42.595
15904	'Id4'	41.51	2603	43.67	2790	42.59
229709	'Ahcyl1'	44.26	6544	40.89	6178	42.575
407243	'Tmem189'	40.27	2589	44.86	2938	42.565
[truncated: 14,520 more rows]

## Sheet: S3-16446 MMTV
Gene ID	Gene Symbol	MMTV1 Expression	MMTV1 Read Count	MMTV2 Expression	MMTV2 Read Count	MMTVavgExpression
13033	'Ctsd'	4567.52	359115	4028.51	319720	4298.02
13627	'Eef1a1'	2612.73	187609	3041.87	220455	2827.3
67945	'Rpl41'	2722.41	43763	2592.36	41865	2657.39
14433	'Gapdh'	2575.98	139370	2354.48	127682	2465.23
22186	'Uba52'	2119.57	38031	2212.02	39898	2165.8
18746	'Pkm'	2274.77	223510	1942.57	192753	2108.67
11465	'Actg1'	1863.75	142971	2266.56	175504	2065.16
20750	'Spp1'	1720.69	97211	2348.25	133849	2034.47
27370	'Rps26'	2013.9	32290	1983.18	31944	1998.54
268373	'Ppia'	2061.4	57708	1927.15	54337	1994.28
268449	'Rpl23a'	1855.37	38375	1785.89	37158	1820.63
13010	'Cst3'	2011.83	61336	1365.38	41938	1688.61
14319	'Fth1'	1415.69	51751	1813.65	66828	1614.67
16898	'Rps2'	1615.52	62883	1510.49	59273.9	1563.01
22070	'Tpt1'	1515.52	52377	1525.39	53131	1520.45
19921	'Rpl19'	1486.19	42616	1451.38	41900	1468.79
270106	'Rpl13'	1442.75	43027	1442.19	43328	1442.47
11837	'Rplp0'	1324.52	71431	1357.61	73864	1341.07
20054	'Rps15'	1294.64	24763	1342.57	25817	1318.61
19951	'Rpl32'	1323.14	24290	1304.26	24072	1313.7
14325	'Ftl1'	1292.09	48736.3	1311.19	49856.2	1301.64
66489	'Rpl35'	1317.13	21337	1258.36	20480	1287.74
105244208	'LOC105244208'	1309.87	40860.2	1208.02	37966.9	1258.94
20042	'Rps12'	1286.33	24362	1221.87	23269	1254.1
20568	'Slpi'	1113.27	37642	1391.51	47416	1252.39
56040	'Rplp1'	1221.04	20591	1244.59	21091	1232.82
22190	'Ubc'	1269.23	123748	1185.45	116696	1227.34
16011	'Igfbp5'	826.8	199069	1606.64	390800	1216.72
15481	'Hspa8'	1196.48	101533	1169.7	100205	1183.09
19943	'Rpl28'	1175.98	21889	1187.66	22212	1181.82
76808	'Rpl18a'	1164.32	59452	1182.88	60928	1173.6
20055	'Rps16'	1191.72	27370.9	1095.67	25326.6	1143.69
19941	'Rpl26'	1166.58	23305	1078.94	21679	1122.76
67671	'Rpl38'	1150.59	14022	1056.01	12902	1103.3
19989	'Rpl7'	1197.92	43392	987.26	36046	1092.59
19988	'Rpl6'	1058.24	39750	1120.82	42648	1089.53
13629	'Eef2'	992.19	125283	1175.32	149874	1083.76
192662	'Arhgdia'	1124.7	95422	1031.01	88580	1077.86
27176	'Rpl7a'	1051.91	35110	1071.73	36057	1061.82
57294	'Rps27'	1108.14	13083	993.94	11764	1051.04
21859	'Timp3'	975.59	187314	1087.92	211003	1031.76
14109	'Fau'	1017.57	21774	1040.64	22395	1029.11
20692	'Sparc'	959.98	102875	1090.48	117998	1025.23
11947	'Atp5b'	1059.66	80010	988.15	75310	1023.9
26961	'Rpl8'	1012.3	33639	984.47	32967	998.385
22187	'Ubb'	994.63	53834	1001.52	55033.7	998.075
12484	'Cd24a'	1003.37	73132	934.85	68773	969.11
15081	'H3f3b'	945.38	76002	912.34	74030	928.86
20116	'Rps8'	914.46	25752	926.23	26271	920.345
66475	'Rps23'	990.39	20278.8	845.29	17410	917.84
15516	'Hsp90ab1'	893.43	90785	934.43	95873	913.93
319195	'Rpl17'	877.57	26072.2	886.13	26500	881.85
110954	'Rpl10'	892.53	27174	854.59	26213	873.56
67097	'Rps10'	894.41	19103	845.98	18195	870.195
269261	'Rpl12'	819.8	19612	900.31	21680	860.055
19899	'Rpl18'	841.64	21659	859.8	22276	850.72
22121	'Rpl13a'	899.68	36029	784.31	31667	841.995
20195	'S100a11'	846.5	15540	798.64	14740	822.57
13167	'Dbi'	894.52	19505	742.94	16300	818.73
66480	'Rpl15'	829.32	28752	807.51	28562	818.415
67025	'Rpl11'	827.79	18301.9	805.17	17910.7	816.48
12824	'Col2a1'	845.23	171553	776.89	159308	811.06
16828	'Ldha'	833.09	54045	751.2	49181	792.145
16783	'Lamp1'	764.62	68863	805.35	73226	784.985
20102	'Rps4x'	820.13	29843	747.34	27551	783.735
78294	'Rps27a'	848.52	23549	717.06	20042	782.79
17313	'Mgp'	607.23	13543	942.95	21163	775.09
11674	'Aldoa'	771.15	46445	769.21	46724	770.18
67891	'Rpl4'	747.69	42250	778.8	44401	763.245
12010	'B2m'	704.93	23308	802.9	26752	753.915
76846	'Rps9'	700.87	18937	799.74	21699	750.305
67186	'Rplp2'	733.55	11590.9	766.2	12158	749.875
27207	'Rps11'	758.17	17004	732.14	16524	745.155
19946	'Rpl30'	790.02	15136.6	697.71	13445	743.865
17319	'Mif'	760.79	15546	702.52	14440	731.655
68193	'Rpl24'	765.5	19617	690.6	17819	728.05
12868	'Cox8a'	749.79	15041	685.78	13837	717.785
14694	'Rack1'	699.02	34618	735.46	36739	717.24
19231	'Ptma'	706.27	33157	711.84	33705	709.055
16854	'Lgals3'	755.01	41771	650.69	36331	702.85
20088	'Rps24'	731.21	22180	667.88	20257	699.545
11461	'Actb'	615.86	47550.7	774.19	60337.1	695.025
67160	'Eef1g'	669.97	41841	701.14	44186	685.555
20091	'Rps3a1'	695.25	25444	674.23	24872	684.74
75617	'Rps25'	722.78	18672.3	642.37	16709.2	682.575
20068	'Rps17'	716.14	12255	648.39	11151	682.265
21858	'Timp2'	610.75	90374	745.34	111393	678.045
20005	'Rpl9'	712.52	19621	619.07	17169	665.795
18648	'Pgam1'	680.95	50085	638.51	47402	659.73
20103	'Rps5'	634.15	17858	678.16	19235	656.155
16664	'Krt14'	614.85	40076.4	692.6	45517.4	653.725
14683	'Gnas'	656.11	44142	649.1	44524	652.605
17904	'Myl6'	677.88	18269.2	612.93	16651.8	645.405
100503670	'Rpl5'	652.8	33963.4	635.11	33068.6	643.955
276770	'Eif5a'	677.49	33618.9	601.63	30632.5	639.56
57808	'Rpl35a'	665.33	11926	602.96	10856	634.145
105245449	'Gm40902'	450.38	20263.6	800.61	36327.5	625.495
20115	'Rps7'	654.39	24438	594.95	22397	624.67
17178	'Fxyd3'	606.76	11642.8	641.42	12376.6	624.09
18655	'Pgk1'	647.5	47436	567.81	41986	607.655
20044	'Rps14'	649.1	14423	541.92	12117	595.51
16785	'Rpsa'	586.06	43812	590.99	44594	588.525
56312	'Nupr1'	689.62	16154	478.86	11290	584.24
666642	'Gm8210'	574.98	15451.3	575.22	15566.4	575.1
66481	'Rps21'	577.66	7912	561.87	7720	569.765
14268	'Fn1'	540.81	175453	596.02	195099	568.415
13806	'Eno1'	593.42	42265.3	529.74	38080.7	561.58
18643	'Pfn1'	543.31	18235	566.56	19163	554.935
18453	'P4hb'	552.24	56827	547.33	56869	549.785
19982	'Rpl36a'	574.96	10197	521.51	9297	548.235
218490	'Btf3'	576.9	19913	515.95	17942	546.425
12861	'Cox6a1'	553.06	10819	532.75	10481	542.905
54127	'Rps28'	550.96	6884	531.36	6687	541.16
16592	'Fabp5'	507.95	18800	567.93	21189	537.94
27367	'Rpl3'	487.93	26772	572.94	31651	530.435
19981	'Rpl37a'	531.99	11622	527.3	11591	529.645
19156	'Psap'	493.23	52530	561.19	60443	527.21
114641	'Rpl31'	552.3	22477.9	497.72	20422.9	525.01
12512	'Cd63'	506.26	17686	530.97	18696	518.615
15078	'H3f3a'	545.54	23207.4	488.8	20967.5	517.17
12631	'Cfl1'	508.05	23682	524.83	24674	516.44
19896	'Rpl10a'	497.18	16232	535.27	17528	516.225
20084	'Rps18'	527.2	10116	504.52	9735	515.86
12955	'Cryab'	566.69	20595	459.95	16931.5	513.32
100044627	'LOC100044627'	536.48	9091.53	482.21	8212.06	509.345
100862455	'LOC100862455'	536.48	9091.53	482.21	8212.06	509.345
12859	'Cox5b'	535.4	11274	472.85	10017	504.125
22320	'Vamp8'	520.78	15661	471.3	14278	496.04
26451	'Rpl27a'	514.96	22463	476.58	20964	495.77
68052	'Rps13'	509.52	11004	478.28	10393	493.9
12317	'Calr'	519.44	40603	450.95	35581	485.195
13681	'Eif4a1'	509.34	38479	458.04	34928	483.69
27425	'Atp5l'	506.68	9491	453.54	8542	480.11
11820	'App'	462.76	62375	495.61	67545	479.185
18148	'Npm1'	499.35	27109	456.82	24997	478.085
54217	'Rpl36'	512.2	7413	437.74	6366	474.97
57423	'Atp5j2'	505.36	8711	422.66	7322	464.01
18412	'Sqstm1'	467.8	38083	450.32	37005	459.06
20090	'Rps29'	482.82	6580	431.39	5900	457.105
12857	'Cox4i1'	456.05	12889	453.09	12904	454.57
18458	'Pabpc1'	403.43	45220	501.89	57347	452.66
13207	'Ddx5'	452.94	65219	450.93	65604	451.935
67248	'Rpl39'	491.18	7590	394.38	6121	442.78
433182	'Eno1b'	465.28	32790.7	412.78	29360.3	439.03
19084	'Prkar1a'	425.77	58587	438	60871	431.885
14828	'Hspa5'	491.55	50792	367.97	38379	429.76
12215	'Bsg'	444.66	24854	413.47	23313	429.065
68436	'Rpl34'	441	7962.23	411.12	7488.04	426.06
20918	'Eif1'	454.33	22632.4	392.44	19719.5	423.385
11911	'Atf4'	428.08	27590	406.77	26859	417.425
17938	'Naca'	412.85	18196	405.22	17980	409.035
22627	'Ywhae'	416.68	34909	398.71	33721	407.695
625249	'Gpx4'	414.52	15456	391.02	14696	402.77
98758	'Hnrnpf'	393.75	35427.7	401.37	36489.3	397.56
67115	'Rpl14'	394.88	14320	390.99	14292	392.935
17254	'Slc3a2'	357.94	35065	422.6	40681.9	390.27
11840	'Arf1'	405.01	29297	370.86	27092	387.935
11984	'Atp6v0c'	407.61	18441	366.67	16730	387.14
19933	'Rpl21'	401.89	30054.1	366.18	27619.6	384.035
66477	'Usmg5'	415.28	4817	348.93	4057	382.105
19942	'Rpl27'	386.4	10785.1	376.43	10582.1	381.415
18103	'Nme2'	427.54	14035	335.02	11186	381.28
66290	'Atp6v1g1'	410.54	17584	345.66	14929	378.1
12314	'Calm2'	408.1	19451	339.24	16337	373.67
66152	'Uqcr10'	395.45	6242	344.71	5467	370.08
18245	'Oaz1'	373.72	15726	365.17	15495	369.445
12387	'Ctnnb1'	363.06	51746	374.21	54046	368.635
16952	'Anxa1'	390.52	21629	335.02	18720	362.77
56486	'Gabarap'	388.24	17097	335.18	14885	361.71
17992	'Ndufa4'	373.35	6668	347.8	6244	360.575
100043348	'Gm10045'	377.15	6594.93	343.12	6030.39	360.135
68066	'Slc25a39'	382.96	24855	331.1	21802	357.03
22003	'Tpm1'	360.38	24628	353.26	24336	356.82
105247125	'105247125'	256.68	46489	442.92	81119.8	349.8
67281	'Rpl37'	359.1	12007.8	339.06	11425.4	349.08
110323	'Cox6b1'	365.88	6732	329.7	6099	347.79
66894	'Wwp2'	340.82	46279	352.01	48949	346.415
66414	'Ndufa12'	355.42	7366	329.81	6876	342.615
15211	'Hexa'	330.5	24713	351.9	26607	341.2
20085	'Rps19'	341.33	9645	340.76	9761	341.045
60595	'Actn4'	332.76	51825.2	329.7	51842.5	331.23
18521	'Pcbp2'	326.63	22924.5	334.87	23700.2	330.75
64058	'Perp'	348.7	26648	294.28	22700	321.49
14609	'Gja1'	328.25	41516	314.59	40182	321.42
11927	'Atox1'	326.34	5097	311.38	4885	318.86
12858	'Cox5a'	329.71	8641	304.89	8046	317.3
66494	'Prelid1'	329.36	14052	302.08	12996	315.72
68135	'Eif3h'	307.99	14920	321.23	15696	314.61
12757	'Clta'	306.02	12944	321.09	13697	313.555
17448	'Mdh2'	314.28	15930	307.94	15745	311.11
11946	'Atp5a1'	301.69	29715	316.31	31457	309
20422	'Sem1'	332.52	5925	276.2	4947	304.36
71679	'Atp5h'	308.72	6718	298.16	6531	303.44
17999	'Nedd4'	294.79	66565	310.81	70900	302.8
23980	'Pebp1'	310.63	14454	291.59	13684	301.11
20200	'S100a6'	321.31	8768	275.75	7578	298.53
28080	'Atp5o'	298.4	8800	280.81	8342	289.605
22027	'Hsp90b1'	305.8	34277	270.8	30651	288.3
15526	'Hspa9'	299.09	37057	276.81	34635	287.95
22608	'Ybx1'	285.55	22539	288.44	22791	286.995
22151	'Tubb2a'	280.96	18037	292.56	18953.5	286.76
27050	'Rps3'	295.58	22318	276.15	21046	285.865
11740	'Slc25a5'	283.03	14499	288.43	14905	285.73
19349	'Rab7'	282.22	24621.1	288.3	25402	285.26
16432	'Itm2b'	272.94	19406	295.61	21213	284.275
170930	'Sumo2'	284.03	11043.8	284.19	11140.3	284.11
65019	'Rpl23'	307.18	12760.9	260.26	10901.9	283.72
19652	'Rbm3'	295.83	15860	264.36	14288	280.095
14693	'Gnb2'	283.1	17894	276.63	17623	279.865
11867	'Arpc1b'	227.49	14075	332.22	20741	279.855
50706	'Postn'	245.94	32125	310.48	40842	278.21
12867	'Cox7c'	289.45	4653	265.21	4283	277.33
15254	'Hint1'	285.14	6087	267.39	5743	276.265
13179	'Dcn'	182.35	13721	369.82	28157	276.085
13194	'Ddb1'	280.12	47968	270.63	46841	275.375
18023	'Nfe2l1'	284.79	49074	265.83	46356	275.31
66043	'Atp5d'	277.54	10004	272.09	9883	274.815
269523	'Vcp'	274.78	37152	273.04	37284	273.91
15387	'Hnrnpk'	277.04	28546	270.69	28078	273.865
12453	'Ccni'	265.85	30362	276.3	31854	271.075
18477	'Prdx1'	285.78	16089	256.05	14544	270.915
18674	'Slc25a3'	252.93	15092	286.17	17233	269.55
80876	'Ifitm2'	263.49	6183	274.02	6472	268.755
12409	'Cbr2'	229.16	9031	306.66	12172	267.91
67530	'Uqcrb'	308.9	5658	225.64	4155	267.27
16477	'Junb'	304.18	22474	226.86	16918	265.52
69550	'Bst2'	222.4	6531	306.51	9067	264.455
67695	'Ost4'	300.12	6006.55	226.47	4581.59	263.295
13198	'Ddit3'	293.01	10117	232.96	8077	262.985
11595	'Acan'	259.55	79059	266.3	81996	262.925
12833	'Col6a1'	265.69	43225	259.6	42660	262.645
12785	'Cnbp'	269.88	19073	255.03	18175	262.455
21366	'Slc6a6'	279.75	69077	242.01	60264	260.88
20320	'Nptn'	259.09	21708	262.15	22177	260.62
67673	'Elob'	284.6	5272	236.36	4402	260.48
58810	'Akr1a1'	264.16	14839	256.56	14541	260.36
15382	'Hnrnpa1'	266.6	18888	252.63	18083	259.615
12864	'Cox6c'	283.03	5184	232.21	4276	257.62
20787	'Srebf1'	255.81	44838	259.18	45890.6	257.495
14456	'Gas6'	237.73	25007	277.07	29429	257.4
67942	'Atp5g2'	262.13	6369	252.18	6168	257.155
66576	'Uqcrh'	274.4	5516	230.38	4658	252.39
12814	'Col11a1'	243.55	71328	259.49	76829	251.52
234734	'Aars'	252.23	36152	247.48	35918	249.855
11928	'Atp1a1'	235.57	35641	262.89	40173	249.23
192170	'Eif4a3'	259.95	15132	237.76	13964.7	248.855
22630	'Ywhaq'	263.05	22388	232.57	19982	247.81
67628	'Anp32b'	248.05	13487	244.82	13434	246.435
56282	'Mrpl12'	246.4	9079	246.14	9142	246.27
21825	'Thbs1'	257.87	62011	233.17	56649	245.52
107503	'Atf5'	268.38	18669	221.67	15562	245.025
19240	'Tmsb10'	231.76	4856	253.57	5350	242.665
15510	'Hspd1'	250.88	23692	233.89	22298	242.385
14797	'Aes'	242.31	14173	241.91	14277	242.11
23983	'Pcbp1'	235.88	15839	247.11	16746	241.495
66483	'Rpl36al'	255.64	4831	225.82	4291	240.73
11951	'Atp5g1'	258.29	7944	220.87	6847	239.58
11739	'Slc25a4'	245.57	10671	232.31	10180	238.94
22384	'Eif4h'	237.97	23736	239.71	24138	238.84
66144	'Atp6v1f'	241.57	5749	235.61	5644	238.59
228033	'Atp5g3'	244.9	6659	231.91	6350	238.405
106529	'Tecr'	229.73	10586	243.13	11303	236.43
93684	'Selenof'	256.16	15412	214.3	13010	235.23
11804	'Aplp2'	223.79	32748	245.03	36110	234.41
19045	'Ppp1ca'	239.91	12968	225.33	12288	232.62
11958	'Atp5k'	260.51	2495	203.46	1950	231.985
14707	'Gng5'	245.2	4817	217.19	4291	231.195
67184	'Ndufa13'	242.77	6734.93	217.82	6094.78	230.295
22337	'Vdr'	240.27	42866	219.43	39544	229.85
15519	'Hsp90aa1'	236.61	27417	222.63	26050	229.62
66537	'Pomp'	234.85	6555	222.4	6252	228.625
19052	'Ppp2ca'	232.38	18039	224	17552	228.19
21991	'Tpi1'	240.87	15403	214.5	13842	227.685
26446	'Psmb3'	245.15	6812	208.61	5838	226.88
12306	'Anxa2'	228.12	12458	222.06	12241	225.09
53379	'Hnrnpa2b1'	235.67	24444	214.35	22748	225.01
67068	'Dynlrb1'	226.76	5885	222.39	5814	224.575
67268	'Myl12a'	232.23	11203.4	214.54	10840.5	223.385
16341	'Eif3e'	235.28	14459	210.91	13079	223.095
13690	'Eif4g2'	230.89	73728	214.5	69208	222.695
15312	'Hmgn1'	228.2	10789	216.25	10312	222.225
19353	'Rac1'	222.29	20563	220.62	20607	221.455
75705	'Eif4b'	225.75	35582	217.06	34556	221.405
14038	'Wfdc18'	189.72	3798	248.42	5002	219.07
20733	'Spint2'	212.31	10917	225.47	11686	218.89
209558	'Enpp3'	189.05	21631	246.66	28500	217.855
27979	'Eif3b'	220.78	26648	214.45	26139	217.615
20682	'Sox9'	204.59	34730	230.32	39493	217.455
192173	'Mcrip1'	207.78	9879	218.24	10465	213.01
13445	'Cdk2ap1'	222.15	10965	201.82	10048	211.985
14719	'Got2'	209.22	19851	214.16	20515	211.69
15528	'Hspe1'	215.04	6306	208.23	6151	211.635
16780	'Lamb3'	216	35582	207.19	34475	211.595
11957	'Atp5j'	222.33	5343.01	200.23	4940	211.28
13669	'Eif3a'	217.27	46187	201.84	43345	209.555
67573	'Loxl4'	210.09	46915	208.37	47006	209.23
22631	'Ywhaz'	214.3	26697	203.87	25698	209.085
209318	'Gps1'	213.11	16090	204.64	15603.5	208.875
12461	'Cct2'	209.3	16534	206.78	16490	208.04
11747	'Anxa5'	209.51	14469	205.88	14350	207.695
237175	'Adgrg2'	198.55	38317	216.23	42183	207.39
76709	'Arpc2'	207.16	12265	206.08	12289	206.62
12466	'Cct6a'	216.53	18996	196.21	17378	206.37
66594	'Uqcr11'	204.69	3180	200.71	3132	202.7
51792	'Ppp2r1a'	215.15	19617	189.48	17442	202.315
11429	'Aco2'	209.52	23564	194.28	22064	201.9
13205	'Ddx3x'	211.22	39678	192.36	36518	201.79
17748	'Mt1'	190.68	3804	212.38	4264	201.53
20250	'Scd2'	202.2	45311.9	199.18	45091.4	200.69
14004	'Chchd2'	213.82	7531.93	187.54	6658.4	200.68
12321	'Calu'	211.44	27832	189.75	25225	200.595
67568	'Mrfap1'	207.63	13528	192.94	12686	200.285
22628	'Ywhag'	198.75	29162	201.34	29837	200.045
17775	'Laptm4a'	201.53	17320	196.87	17080	199.2
56347	'Eif3c'	199.62	23397	198.42	23484	199.02
12465	'Cct5'	199.58	14191	196.67	14115	198.125
21672	'Prdx2'	211.2	12258	184.35	10792	197.775
66437	'Fis1'	210.57	6483	183.7	5718	197.135
11745	'Anxa3'	195.4	12463	198.31	12764	196.855
66510	'Rnf181'	212.19	11682	180.95	10040	196.57
66912	'Bzw2'	203.74	15516.2	189.33	14529.1	196.535
56374	'Tmem59'	194.89	12001	195.87	12171	195.38
66629	'Golph3'	169	18772	221.11	24808	195.055
16784	'Lamp2'	195.56	23901	194.51	23640	195.035
68194	'Ndufb4'	212.2	3455.17	177.17	2898.33	194.685
51810	'Hnrnpu'	201.98	32057.3	184.15	28995.5	193.065
101314	'Brk1'	197.81	8489	187.73	8124	192.77
26432	'Plod2'	172.36	25765	211.17	31889	191.765
72043	'Sulf2'	177.53	26972	205.97	31643	191.75
26441	'Psma4'	202.89	8739	178.37	7747	190.63
22143	'Tuba1b'	187.56	11989.7	192.78	12473.5	190.17
14827	'Pdia3'	192.8	20681	187.41	20299	190.105
53610	'Nono'	185.34	18531	193.74	19558	189.54
67606	'Fibin'	204.65	17069	173.76	14630	189.205
13030	'Ctsb'	179.4	14529.9	198.22	16129.9	188.81
65945	'Clstn1'	173.34	31551	203.92	37460	188.63
17304	'Mfge8'	159.22	13207	217.93	18156	188.575
21761	'Morf4l1'	194.35	14605.8	181.31	13758.1	187.83
14824	'Grn'	182.45	17220	191.3	18229	186.875
215378	'Brinp3'	186.43	21913	185.1	22063	185.765
21817	'Tgm2'	174.43	25281	195.57	28628	185
63959	'Slc29a1'	183.11	15078	183.46	15373	183.285
66218	'Ndufb9'	192.45	4708	173.55	4274	183
19170	'Psmb1'	199.77	8083	166.12	6777	182.945
56334	'Tmed2'	185.33	14733.5	179.45	14400.6	182.39
19035	'Ppib'	183.72	6853.28	180.76	6797.05	182.24
100862258	'Gm21596'	193.45	5937.97	170.99	5287.99	182.22
11938	'Atp2a2'	187.02	34417	176.27	32770	181.645
14232	'Fkbp8'	185.18	12712	177.54	12285	181.36
68428	'Steap3'	183.85	20791	178.32	20370	181.085
66085	'Eif3f'	179.49	10777	182.05	11029	180.77
20655	'Sod1'	177.87	4329	183.42	4494	180.645
19205	'Ptbp1'	181.12	22559.5	179.64	22627.9	180.38
110310	'Krt7'	182.8	11576	177.77	11360	180.285
55949	'Eef1b2'	169.81	13203	189.75	14892	179.78
12527	'Cd9'	175.26	8228	184.02	8713	179.64
70356	'St13'	181.98	11796	177.22	11593	179.6
53599	'Cd164'	176.28	20280	182.41	21191	179.345
12567	'Cdk4'	174.85	9308	183.84	9862	179.345
66656	'Eef1d'	185.59	7506	172.63	7081	179.11
20364	'Selenow'	173.48	4633	183.43	4933	178.455
20867	'Stip1'	178.1	15624	178.74	15830	178.42
53356	'Eif3g'	182.93	7645	173.3	7303	178.115
15384	'Hnrnpab'	173.7	17331.8	180.06	18166	176.88
11848	'Rhoa'	179.19	14808	174.34	14453	176.765
11949	'Atp5c1'	174.45	8004	178.49	8260	176.47
12226	'Btg1'	168.99	34757	182.93	38008	175.96
93687	'Csnk1a1'	181	23012	170.44	21947	175.72
21762	'Psmd2'	189.62	22847	161.76	19683	175.69
13135	'Dad1'	194.12	5129	156.84	4178	175.48
68095	'Ociad1'	183.31	11308	167.12	10434	175.215
56753	'Tacstd2'	187.8	13282	162.19	11577	174.995
59003	'Maea'	183.44	15819	166.38	14499	174.91
14751	'Gpi1'	172.55	20259.1	177.14	21003	174.845
208643	'Eif4g1'	174.65	39077	174.94	39563	174.795
66070	'Cwc15'	182.18	8204	166.11	7550	174.145
27061	'Bcap31'	178.05	8785	169.68	8445.04	173.865
11853	'Rhoc'	167.69	6928	178.07	7417	172.88
110213	'Tmbim6'	166.69	16130	177.7	17370	172.195
14678	'Gnai2'	171.48	14928	172.51	15140	171.995
67443	'Map1lc3b'	170.35	11680	172.19	11915	171.27
56222	'Cited4'	150.27	7467	190.79	9563	170.53
69029	'Smdt1'	177.57	3857	162.06	3542	169.815
80888	'Hspb8'	182.28	13286	157.1	11557	169.69
69126	'1810022K09Rik'	195.98	2838	143.31	2085	169.645
12330	'Canx'	172.81	30358	165.81	29425	169.31
65114	'Vps35'	179.79	23217	156.76	20444	168.275
19385	'Ranbp1'	172.51	5661	164.03	5424	168.27
14086	'Fscn1'	170.33	18441	166.2	18170	168.265
12876	'Cpe'	152.45	13368	184.05	16293	168.25
104318	'Csnk1d'	167.39	25600	167.35	25751	167.37
14870	'Gstp1'	160.84	4556	173.18	4941	167.01
66141	'Ifitm3'	138.26	3365	194.28	4760	166.27
54198	'Snx3'	163.52	8934	168.72	9300	166.12
13014	'Cstb'	163.37	3664	165.58	3737	164.475
56397	'Morf4l2'	173.02	12886	154.75	11686	163.885
56442	'Serinc1'	170.87	20006	156.66	18522	163.765
53872	'Caprin1'	162.06	26724	164.71	27592	163.385
15507	'Hspb1'	153	5345	173.59	6112	163.295
231889	'Bud31'	177.29	5835.74	149.11	4947.19	163.2
326618	'Tpm4'	166.03	13937	159.77	13539	162.9
217166	'Nr1d1'	157.89	17737.4	166.6	18899.3	162.245
18432	'Mybbp1a'	165.7	27929	158.79	27034	162.245
76281	'Tax1bp3'	154.58	8703	169.77	9643	162.175
63873	'Trpv4'	156.23	20501	168.04	22275	162.135
67130	'Ndufa6'	158.63	3281	164.95	3432	161.79
101966	'D8Ertd738e'	176.18	4413.12	146.77	3699.27	161.475
11749	'Anxa6'	163.69	17600	157.63	17117	160.66
22334	'Vdac2'	161.32	10725	159.71	10716	160.515
14376	'Ganab'	159.85	25627	160.97	26074	160.41
11966	'Atp6v1b2'	167.55	18663	152.03	17099	159.79
18002	'Nedd8'	174.29	3909	144.44	3260	159.365
56378	'Arpc3'	166.59	5806	151.69	5328	159.14
21807	'Tsc22d1'	149.15	11453	169.09	12806	159.12
26444	'Psma7'	167.05	6227	150.88	5659	158.965
20014	'Rpn2'	161.09	16411.3	155.5	16059.8	158.295
12464	'Cct4'	162.03	12820	153.63	12270	157.83
20018	'Polr1d'	164.16	6639	150.79	6198	157.475
353172	'Gars'	160.58	15536	153.55	14999	157.065
12261	'C1qbp'	165.11	7566	148.42	6859	156.765
13661	'Ehf'	142.83	25698	169.55	30828	156.19
100041953	'Sap18b'	161.05	4943.41	151.14	4673.99	156.095
12540	'Cdc42'	160.99	13909	150.71	13144	155.85
18383	'Tnfrsf11b'	162.33	18594	149.1	17246	155.715
59022	'Edf1'	155.7	3916	154.99	3925	155.345
12192	'Zfp36l1'	135.47	16452	175.02	21465	155.245
22335	'Vdac3'	160.76	9071	148.53	8456	154.645
22201	'Uba1'	150.33	25071	158.16	26634	154.245
14688	'Gnb1'	152.73	19350	155.56	19895	154.145
68202	'Ndufa5'	171.32	3461	135.88	2760	153.6
223691	'Eif3l'	155.23	11811	151.16	11609	153.195
67938	'Myl12b'	157.6	5741.58	147.99	5434.51	152.795
13682	'Eif4a2'	153.59	14479.4	151.2	14092.8	152.395
59042	'Cope'	152.41	6148	151.91	6178	152.16
56551	'Txn2'	156.69	7942	147.51	7542	152.1
70223	'Nars'	155.77	16748	147.62	16026	151.695
66092	'Ghitm'	157.42	18657	145.72	17447	151.57
12266	'C3'	122.68	21107	180.17	31659	151.425
19089	'Prkcsh'	150.78	12579	152.04	12811	151.41
67760	'Slc38a2'	144.41	27373	158.39	30321	151.4
55950	'Bri3'	150.48	5629	152.06	5735	151.27
68544	'Trir'	147.54	5011	154.67	5330	151.105
65972	'Ifi30'	141	5383	161.1	6200	151.05
53605	'Nap1l1'	151.58	11572.8	150.48	11621.4	151.03
66366	'Ergic3'	153.19	7922	148.64	7749	150.915
74117	'Actr3'	158.62	16906	142.17	15376	150.395
104130	'Ndufb11'	165.31	5039	135.15	4210	150.23
72333	'Palld'	139.11	24170	161.2	28308	150.155
56351	'Ptges3'	157.47	12407	142.72	11353	150.095
101943	'Sf3b3'	154.25	27157	145.3	25845	149.775
66916	'Ndufb7'	155.15	3035	144.05	2834	149.6
23950	'Dnajb6'	154.49	12352.6	144.71	11651.3	149.6
76509	'Plet1'	156.46	11599	142.18	10639	149.32
18102	'Nme1'	160.01	7798	137.62	6765	148.815
20194	'S100a10'	158.02	3866	139.4	3431	148.71
67788	'Sfr1'	153.67	9707.71	143.52	9148.72	148.595
16840	'Cnmd'	135.28	7815	161.48	9407	148.38
19241	'Tmsb4x'	152.9	3861	143.33	3648	148.115
66235	'Eif1ax'	157.37	5648	138.46	5009	147.915
26893	'Cops6'	148.86	6382	146.4	6329	147.63
235072	'Sept7'	155.27	15990	139.93	14550	147.6
17449	'Mdh1'	156.04	12294	138.26	10996	147.15
26949	'Vat1'	157.14	17438	136.55	15301	146.845
66395	'Ahnak'	149.79	83800	143.29	79782	146.54
53378	'Sdcbp'	152.96	14415	139.9	13451	146.43
226154	'Lzts2'	141.34	16057.8	151.1	17336.6	146.22
19384	'Ran'	152.01	14059	139.25	13002	145.63
56612	'Pfdn5'	146.06	3743	144.95	3740	145.505
14775	'Gpx1'	141.57	5781	148.47	6113	145.02
17463	'Psmd7'	149.5	9554	140.36	9052	144.93
56431	'Dstn'	142.9	10914.9	146.92	11326.7	144.91
14972	'H2-K1'	131.62	10380.3	158.17	12570.4	144.895
14387	'Gaa'	133.81	19228	155.88	22655	144.845
16478	'Jund'	127.64	14939	161.75	19117	144.695
67126	'Atp5e'	156.81	2293	132.41	1944	144.61
14958	'H1f0'	143.91	13343	145.03	13576	144.47
28084	'Vps25'	146.99	6279	141.8	6125	144.395
19177	'Psmb7'	149.73	5515	139.05	5163	144.39
12469	'Cct8'	149.97	14515.7	138.7	13554.4	144.335
11972	'Atp6v0d1'	144.85	9359	142.46	9289	143.655
12468	'Cct7'	143.28	14232	144	14442	143.64
56495	'Asna1'	154.2	7640	132.91	6646	143.555
65113	'Ndfip1'	152.73	7637	134.3	6830	143.515
319322	'Sf3b2'	144.72	18903	141.71	18621	143.215
66925	'Sdhd'	146.42	7440	139.98	7175	143.2
52898	'Rnasek'	147.95	3441	135.67	3176	141.81
20638	'Snrpb'	147.74	6512	134.62	5991	141.18
20969	'Sdc1'	134.6	16726	147.38	18491	140.99
59021	'Rab2a'	144.65	11766	137.19	11154	140.92
18114	'Rrp1'	145.3	11749	135.88	11091	140.59
19184	'Psmc5'	148.44	7493	132.46	6745	140.45
67054	'Paics'	141.03	12136	139.42	12116	140.225
21681	'Alyref'	142.67	6368	137.74	6195	140.205
14219	'Ctgf'	145.37	14143	134.17	13180	139.77
11950	'Atp5f1'	148.92	9771	129.59	8580.69	139.255
16412	'Itgb1'	145.1	24921.9	132.69	23020	138.895
15275	'Hk1'	140.29	22213	137.27	21879	138.78
11844	'Arf5'	142.48	5155	134.88	4919	138.68
27053	'Asns'	140.59	10909	136.55	10691	138.57
19826	'Rnps1'	145.51	9936	131.53	9066	138.52
67264	'Ndufb8'	141.62	3727	134.92	3563	138.27
75608	'Chmp4b'	137.23	8804	139.2	9012	138.215
213673	'9530068E07Rik'	138.87	13880	137.31	13857	138.09
19359	'Rad23b'	140.44	21885	135.58	21340	138.01
20971	'Sdc4'	127.09	12666	148.8	14973	137.945
26445	'Psmb2'	140.09	4555	134	4396	137.045
66142	'Cox7b'	149.89	5847	123.86	4871	136.875
231887	'Pdap1'	138.96	12364	134.41	12074	136.685
12023	'Barx2'	127.08	9130	144.77	10498	135.925
28015	'Polr2m'	139.09	12627	132.38	12126	135.735
109754	'Cyb5r3'	133.17	10897	138.28	11419	135.725
19181	'Psmc2'	142.64	10195	128.7	9284	135.67
234388	'Ccdc124'	139.02	4929	131.82	4707	135.42
27279	'Tnfrsf12a'	141.32	5292	129.19	4877	135.255
18597	'Pdha1'	134.76	15643.3	135.03	15828.5	134.895
13685	'Eif4ebp1'	136.94	5228	131.76	5071	134.35
67300	'Cltc'	136.14	34666	132.36	34069	134.25
74617	'Scpep1'	138.68	11595	128.38	10836	133.53
73830	'Eif3k'	132.31	4331	134.53	4436	133.42
14569	'Gdi2'	137.23	14936.9	129.37	14219.2	133.3
108767	'Pnrc1'	132.35	10246	134.08	10478	133.215
67437	'Ssr3'	142.65	16737	123.23	14601	132.94
18813	'Pa2g4'	135.96	13392	129.48	12877	132.72
20463	'Cox7a2l'	131.29	5553	133.13	5678	132.21
21402	'Skp1a'	143.13	8279	121.17	7075	132.15
66105	'Ube2d3'	134.77	14196.9	129.47	13769.8	132.12
19166	'Psma2'	139.16	5110	124.92	4624	132.04
26905	'Eif2s3x'	134.05	19641	129.77	19203	131.91
54130	'Actr1a'	135.75	15120	127.65	14357	131.7
16480	'Jup'	127.52	17770	135.87	19193	131.695
54411	'Atp6ap1'	130.62	11557	132.69	11851	131.655
66556	'Drap1'	131.52	5123	131.6	5168	131.56
19345	'Rab5c'	131.02	10126	131.9	10292	131.46
69590	'Gpx8'	135.12	5115	127.69	4877	131.405
109801	'Glo1'	142.41	10403	120.02	8754	131.215
67044	'Higd2a'	132.01	3021	130.17	2998	131.09
22154	'Tubb5'	122.22	13120	139.48	15120	130.85
56449	'Ybx3'	126.49	8526	135.2	9165	130.845
227737	'Fam129b'	131.28	19813	130.28	19860	130.78
170791	'Rbm39'	134.6	14661	126.89	13769	130.745
23994	'Dazap2'	137.5	10071	123.2	9106	130.35
213827	'Arcn1'	130.03	18343	130.65	18615	130.34
217365	'Nploc4'	131	21731	129.6	21766	130.3
19172	'Psmb4'	136.22	5019	123.93	4603	130.075
21351	'Taldo1'	136.03	6861	123.79	6298	129.91
81898	'Sf3b1'	136.97	25666	122.48	23215	129.725
83429	'Ctns'	126.96	13521	132.15	14114	129.555
56434	'Tspan3'	125.26	8677	133.69	9346	129.475
20384	'Srsf5'	125.93	7698	132.75	8187	129.34
24015	'Abce1'	134.73	20870	123.53	19324	129.13
20643	'Snrpe'	142.56	2546	115.69	2077	129.125
13007	'Csrp1'	119.73	8498	138.48	9920	129.105
17975	'Ncl'	134.66	32551	123.26	30444	128.96
14886	'Gtf2i'	122.16	22190	135.42	24874	128.79
67427	'Rps20'	130.93	18416	126.65	17991	128.79
85305	'Kars'	133.11	11220	124.39	10583	128.75
110611	'Hdlbp'	132.31	27878	124	26393	128.155
12336	'Capns1'	126.62	6954	129.2	7299	127.91
11973	'Atp6v1e1'	128.89	6115	126.68	6062	127.785
69534	'Avpi1'	137.43	5218	117.93	4514	127.68
12866	'Cox7a2'	138.19	3972	116.57	3375	127.38
19934	'Rpl22'	133.02	11836	121.54	10917	127.28
22333	'Vdac1'	129.46	10534	124.97	10266	127.215
98845	'Eps8l2'	132.61	16603	121.62	15378	127.115
70257	'Atp5mpl'	140.94	1780	113.19	1434	127.065
65106	'Arl6ip5'	135.29	7178	116.69	6246	125.99
12974	'Cs'	125.9	14474	125.34	14550	125.62
67134	'Nop56'	129.28	10028	121.48	9473	125.38
56447	'Copz1'	134.29	9123	116.39	8013	125.34
55989	'Nop58'	133.2	10671	117.28	9495	125.24
12476	'Cd151'	122.8	8864	126.94	9247	124.87
13043	'Cttn'	116.86	15043	132.11	17232	124.485
66059	'Krtcap2'	130.44	2551	118.52	2336	124.48
13849	'Ephx1'	121.9	8494	127.04	8934	124.47
11974	'Atp6v0e'	130.83	3994	118.09	3632	124.46
12332	'Capg'	112.19	5692	136.71	6987	124.45
22123	'Psmd3'	123.8	10727	125.03	10937	124.415
21399	'Tcea1'	130.79	14174.1	117.75	12887	124.27
386649	'Nsfl1c'	130.37	7686	118.12	7026	124.245
225896	'Ubxn1'	129.35	5277	118.38	4872	123.865
15251	'Hif1a'	132.41	23420	115.29	20612	123.85
21454	'Tcp1'	129.66	13103.6	117.76	12017.4	123.71
67834	'Idh3a'	121.52	11828	125.36	12319	123.44
15191	'Hdgf'	124.64	11308	122.09	11189	123.365
29876	'Clic4'	121.72	20253	124.85	20983	123.285
22218	'Sumo1'	132.5	6347	113.94	5505	123.22
19122	'Prnp'	132.31	18696	114.03	16198.5	123.17
108911	'Rcc2'	126.34	19375	119.96	18578	123.15
66256	'Ssr2'	125.2	5319	121.09	5193	123.145
15388	'Hnrnpl'	122.16	10611	123.71	10842	122.935
140570	'Plxnb2'	119.14	31424	126.64	33786	122.89
19175	'Psmb6'	126.98	5138	118.39	4830	122.685
30057	'Timm8b'	133.18	2572	111.53	2166	122.355
28081	'Fam104a'	119.3	12665.4	125.07	13407.1	122.185
72432	'Spink5'	105.74	20672	138.44	27342	122.09
20467	'Sin3b'	130.95	7439	113.18	6859	122.065
66102	'Cxcl16'	130.44	10970.8	113.62	9442.41	122.03
69068	'Tcim'	121.86	6425	121.98	6488	121.92
56457	'Clptm1'	126.09	14361	117.09	13519	121.59
66091	'Ndufa3'	125.23	1494	117.46	1405	121.345
69038	'Tmem258'	128.63	1905	113.85	1693	121.24
11936	'Fxyd2'	68.3	1617	173.32	4125	120.81
11773	'Ap2m1'	125.62	14999	115.96	13981.5	120.79
66870	'Serbp1'	127.35	34880	113.91	31521	120.63
67204	'Eif2s2'	131.33	13378	109.88	11301	120.605
104027	'Synpo'	118.33	24317	122.49	25452	120.41
282619	'Sbsn'	127.54	6073	113.19	5704	120.365
18032	'Nfix'	116.98	26917	123.68	28725	120.33
22185	'U2af2'	122.92	10783	117.5	10415	120.21
12492	'Scarb2'	116.42	22547	123.63	24186	120.025
67089	'Psmc6'	134.48	8393	104.77	6598	119.625
69104	'March5'	120.96	9028.95	118.26	8956.26	119.61
66882	'Bzw1'	123.5	15175	115.68	14521	119.59
20226	'Sars'	120.89	18005	118.27	17782	119.58
52668	'Ifi27'	117.87	4616	121.09	4776	119.48
12462	'Cct3'	123.39	9717	115.4	9173	119.395
12821	'Col17a1'	97.83	22216	139.52	32015	118.675
226646	'Ndufs2'	121.46	7878	115.66	7571	118.56
67267	'Uqcc2'	126.1	2154	110.85	1902	118.475
19046	'Ppp1cb'	120.7	19877	115.9	19279	118.3
93739	'Gabarapl2'	124.82	4760	111.28	4278	118.05
54709	'Eif3i'	120.49	5241	115.36	5060	117.925
20932	'Surf4'	118.12	11858	117.09	11984.3	117.605
15982	'Ifrd1'	120.01	8747	115.19	8474	117.6
228775	'Trib3'	123.1	10175	112.06	9350	117.58
66177	'Ubl5'	114.13	3431.16	120.69	3606.49	117.41
68151	'Wls'	117.42	12170	116.63	12270	117.025
66855	'Tcf25'	115.79	13424	118.16	13859	116.975
19173	'Psmb5'	119.54	4017	114.34	3872	116.94
12759	'Clu'	115.86	8336	117.88	8607	116.87
22059	'Trp53'	119.83	8637	113.7	8260	116.765
11993	'Aup1'	112.96	7410	120.52	7989	116.74
55944	'Eif3d'	114.03	8776	119.24	9251	116.635
100038882	'Isg15'	94.85	2734	138.25	4014	116.55
109624	'Cald1'	113.19	19060	119.04	20151	116.115
14030	'Ewsr1'	122.43	12433	109.79	11142	116.11
19383	'Raly'	106.94	6973.86	124.96	8341.65	115.95
192897	'Itgb4'	98.7	24437	132.91	33244	115.805
67941	'Rps27l'	127.47	2433	104.13	1997	115.8
66462	'Rex1bd'	118.76	2928	112.5	2793	115.63
14421	'B4galnt1'	108.85	10492	122.19	11939	115.52
13039	'Ctsl'	112.38	7439.12	118.65	7917.11	115.515
56473	'Fads2'	118.07	7094	112.56	6824	115.315
67388	'Rab5if'	115.96	4764.16	114.66	4749.94	115.31
66589	'Ube2v1'	115.97	9072	114.42	9055	115.195
68196	'Hsbp1'	119.76	5488	110.4	5102	115.08
15239	'Hgs'	111.45	13176	118.64	14164	115.045
66052	'Sdhc'	123.71	5729	106	4958	114.855
319757	'Smo'	114.9	16643	114.77	16984	114.835
67701	'Wfdc2'	101.02	2711	128.59	3475	114.805
67270	'Mrpl42'	125.34	3410	104.24	2856	114.79
13653	'Egr1'	140.15	17534	88.67	11203	114.41
229279	'Hnrnpa3'	117.69	19364	109.99	17999	113.84
16418	'Eif6'	117.03	6968	109.57	6583	113.3
11854	'Rhod'	117.7	5994	108.62	5578	113.16
18938	'Ppp1r14b'	115.7	4119	110.53	3966	113.115
22793	'Zyx'	106.02	9986.03	120.03	11337.8	113.025
30853	'Mlf2'	107.73	6541	117.97	7228	112.85
110842	'Etfa'	110.35	6428	115.03	6761	112.69
56307	'Metap2'	119.62	12687.8	105.69	11385.2	112.655
26943	'Serinc3'	115.5	12835	109.78	12335	112.64
20022	'Polr2j'	117.08	2548	108.18	2369	112.63
19179	'Psmc1'	122.07	7304	103.19	6230	112.63
20826	'Snu13'	115.2	5719.46	109.94	5505.93	112.57
66445	'Cyc1'	116.52	5480	108.57	5150	112.545
17300	'Foxc1'	102.89	16799	121.73	20075	112.31
14104	'Fasn'	115.22	47306	109.14	45278	112.18
26417	'Mapk3'	110.57	7857	113.61	8148	112.09
12238	'Commd3'	120.49	4099	103.66	3554	112.075
22166	'Txn1'	115.34	4739	108.29	4486	111.815
17684	'Cited2'	95.66	7581	127.95	10235	111.805
53421	'Sec61a1'	113.61	14057	109.98	13743	111.795
12034	'Phb2'	113.71	6153	109.45	5965	111.58
16667	'Krt17'	112.77	6986.2	110.15	6886.07	111.46
98221	'Eif3m'	119.46	5797	102.75	5029	111.105
107260	'Otub1'	115.49	7750	106.72	7228	111.105
70186	'Fam162a'	124.71	2968	97.35	2332	111.03
114143	'Atp6v0b'	111.47	4325	110.01	4303	110.74
13877	'Erh'	109.92	3453	111.44	3526	110.68
54401	'Ywhab'	110.5	12463	110.76	12614	110.63
217337	'Srp68'	115.08	11785	106.18	10979	110.63
18824	'Plp2'	110.8	5040.62	110.26	5058.65	110.53
17113	'M6pr'	108.89	9775	112.02	10152	110.455
595136	'Ndufs5'	117.31	2178	103.34	1929	110.325
22196	'Ube2i'	115.27	11942	105.08	10967	110.175
22195	'Ube2l3'	115.26	12198.9	104.98	11219.9	110.12
22378	'Wbp2'	103.87	7519	115.87	8446	109.87
67125	'Tspan31'	113.39	6978	106.13	6590	109.76
57437	'Golga7'	118.77	8762	100.7	7522	109.735
57296	'Psmd8'	107.91	6506	111.46	6781	109.685
50783	'Lsm4'	111.13	3549	108.18	3583	109.655
68011	'Snrpg'	106.89	1470	112.37	1551	109.63
11746	'Anxa4'	109.48	8796	109.62	8908	109.55
108147	'Atic'	112.9	11960	106.09	11348	109.495
21371	'Tbca'	120.49	2207	98.35	1811	109.42
66168	'Grina'	106.74	7321	111.8	7722	109.27
15525	'Hspa4'	110.45	21019	107.99	20758	109.22
66167	'Tma7'	120.14	2869	98.26	2362	109.2
56445	'Dnaja2'	111.75	12898	106.36	12396	109.055
29856	'Smtn'	105.56	14355	112.52	15477	109.04
69019	'Spcs1'	119.65	4691.95	98.32	3886.96	108.985
11769	'Ap1s1'	111.01	5637	106.89	5480	108.95
75612	'Gns'	105.67	16659	111.71	17789	108.69
66409	'Rsl1d1'	112.32	8294	104.99	7825	108.655
68051	'Nutf2'	105.7	5697.53	111.4	6043.34	108.55
14182	'Fgfr1'	108.71	19290	108.31	19733	108.51
75406	'Ndufs7'	112.79	3269	103.75	3025	108.27
15381	'Hnrnpc'	113.22	9511.01	103.17	8876	108.195
19822	'Rnf4'	110.7	13473	105.49	12986	108.095
22272	'Uqcrq'	114.85	6938	101.22	6171	108.035
56086	'Set'	106.44	12035	109.39	12490	107.915
227753	'Gsn'	99.49	10574	116.31	12472	107.9
23789	'Coro1b'	104.32	7782	111.37	8400	107.845
104303	'Arl1'	109.48	3547	105.58	3447	107.53
110379	'Sec13'	110.4	5683	104.55	5429	107.475
28088	'Rtcb'	110.88	8833	103.79	8346	107.335
19411	'Rarg'	105.89	12578	108.44	13039	107.165
17470	'Cd200'	96.47	8996	117.62	11113	107.045
12539	'Cdc37'	100.22	7926	113.7	8978	106.96
22210	'Ube2b'	112.75	7696	101.12	6933	106.935
20658	'Son'	112.88	40394	100.87	35713	106.875
67067	'Romo1'	112.33	1831	101.1	1654	106.715
68342	'Ndufb10'	110.85	2638	102.36	2452	106.605
67693	'Hypk'	115.01	2589	98.09	2222	106.55
230075	'Ndufb6'	115.79	2871	97.19	2426	106.49
103963	'Rpn1'	106.54	15854	106.35	15983	106.445
52440	'Tax1bp1'	108.16	14491	104.6	14158	106.38
76308	'Rab1b'	108.26	7976	104.43	7766	106.345
53600	'Timm23'	109.19	4990	103.06	4750	106.125
56354	'Dnajc7'	108.94	8298.91	103.23	7984.86	106.085
66915	'Cops9'	109.1	1704	103.01	1616	106.055
56372	'1110004F10Rik'	110.54	6141	101.54	5695	106.04
12550	'Cdh1'	103.55	18809	108.49	19907	106.02
21346	'Tagln2'	111.52	6116	100.52	5562	106.02
19192	'Psme3'	107.17	11386	104.56	11220	105.865
50849	'Rnf10'	104.93	13055	106.48	13379	105.705
15936	'Ier2'	126.05	7647	84.95	5200	105.5
23996	'Psmc4'	111.6	6371	99.29	5719	105.445
109711	'Actn1'	95.85	14657	114.64	17700	105.245
13132	'Dab2'	85.61	15825	124.36	23250	104.985
66171	'Pgls'	104.69	3590	105.03	3633	104.86
20720	'Serpine2'	101.87	8434	107.85	9012	104.86
107515	'Lgr4'	104.5	21710	105.21	22082	104.855
56200	'Ddx21'	107.45	20904	102.03	20052	104.74
19268	'Ptprf'	101.62	32049	107.8	34353	104.71
72931	'Swi5'	104.67	3114	103.8	3113	104.235
13204	'Dhx15'	105.92	13118	102.46	12815	104.19
27967	'Cherp'	108.38	16942	99.65	15758	104.015
68365	'Rab14'	106.57	13372	101.43	12853	104
19047	'Ppp1cc'	108.49	8564.24	99.43	8065.43	103.96
16852	'Lgals1'	100.51	3081	107.11	3308	103.81
66448	'Mrpl20'	111.48	2802	96.02	2433	103.75
70103	'Znhit1'	108.68	3514.01	98.73	3255.37	103.705
56418	'Ykt6'	111.07	11143	95.57	9681	103.32
14225	'Fkbp1a'	104.74	6942	100.94	6756	102.84
66292	'Mrps21'	108.54	1855	97.11	1655	102.825
19324	'Rab1a'	106	11432	98.91	10771.7	102.455
16763	'Lad1'	105.13	12803	99.17	12196	102.15
71955	'Ist1'	106.65	10277	97.61	9467	102.13
22629	'Ywhah'	101.87	7205	102.21	7296	102.04
20848	'Stat3'	97.52	18049	106.48	19912	102
22146	'Tuba1c'	98.13	7808.88	105.58	8481.14	101.855
102857	'Slc6a8'	100.18	16257	103.52	16968	101.85
102866	'Pls3'	107.12	13719	96.21	12438	101.665
101056094	'Gm21811'	104.24	19460	98.91	18650.9	101.575
69077	'Psmd11'	103.05	8555	99.73	8407	101.39
26443	'Psma6'	108.34	4208	94.15	3686	101.245
23972	'Papss2'	106.29	15628	96.2	14288	101.245
223672	'Apol9a'	87.87	5327.01	114.31	6973.69	101.09
11777	'Ap3s1'	93.47	5652	108.49	6625	100.98
233908	'Fus'	104.84	7725	97.08	7223	100.96
12385	'Ctnna1'	98.16	14745	103.76	15743	100.96
216558	'Ugp2'	101.78	11522	99.76	11416	100.77
71856	'Wfdc3'	115.5	3402	85.6	2540	100.55
54683	'Prdx5'	104.69	2722	96.03	2514	100.36
15368	'Hmox1'	100.22	6305	100.36	6371	100.29
66087	'Emc3'	101.35	7985	99.18	7888	100.265
98238	'Lrrc59'	103.64	11707.4	96.81	11043.4	100.225
56463	'Snd1'	98.68	14028	101.67	14598	100.175
14470	'Rabac1'	104.71	3536	95.41	3247	100.06
67166	'Arl8b'	99.59	11863	100.21	12054	99.9
66416	'Ndufa7'	101.75	1965	97.93	1902	99.84
22273	'Uqcrc1'	99.57	6595	100.01	6685	99.79
12417	'Cbx3'	101.66	6983	97.4	6761	99.53
54357	'Epb41l4b'	99.21	12067	99.37	12192	99.29
18484	'Pam'	102.83	16363	95.74	15388	99.285
68077	'Nop53'	93.58	5817	104.92	6581	99.25
12815	'Col11a2'	101.56	26072	96.77	25147	99.165
18807	'Pld3'	99.07	9085	99.07	9171	99.07
67680	'Sdhb'	101.7	4267	96.33	4078	99.015
21376	'Tbrg1'	99.21	6196	98.54	6210	98.875
20823	'Ssb'	106.22	8822.99	91.16	7643.31	98.69
19744	'Rheb'	102.29	6201	95.08	5816	98.685
192159	'Prpf8'	98.92	30508	98.2	30601	98.56
107508	'Eprs'	101.77	18976	95.17	17858	98.47
67710	'Polr2g'	101.58	3401	95.08	3208	98.33
27055	'Fkbp9'	102.16	12521	94.47	11693	98.315
69162	'Sec31a'	97.27	16015	99.23	16543	98.25
214987	'Chtf8'	101.49	12054	94.97	11418	98.23
67959	'Puf60'	98.84	7452	97.31	7406	98.075
236539	'Phgdh'	103.6	7788	92.49	7018	98.045
19185	'Psmd4'	99.23	5262	96.55	5163	97.89
56428	'Mtch2'	100.88	5992	94.88	5768	97.88
67332	'Snrpd3'	104.75	2358	90.67	2054	97.71
102462	'Imp3'	95.37	3316	100.03	3505	97.7
218335	'Clptm1l'	99.15	9543	96.05	9334	97.6
11843	'Arf4'	98.19	8079	96.9	8049	97.545
17873	'Gadd45b'	113.55	5680	81.47	4111	97.51
22680	'Zfp207'	104.83	10664	90.1	8974	97.465
26413	'Mapk1'	96.37	13122	98.53	13601	97.45
19053	'Ppp2cb'	96.26	7033.8	98.51	7276.98	97.385
17698	'Msn'	98.54	15474	95.98	15223	97.26
69654	'Dctn2'	93.63	7223	100.44	7820	97.035
16430	'Stt3a'	97.12	11234	96.71	11265	96.915
11821	'Aprt'	96.36	3218	96.39	3244	96.375
20462	'Tra2b'	98.36	8708	93.9	8406	96.13
15511	'Hspa1b'	89.98	10277.1	102.13	11778.7	96.055
20382	'Srsf2'	92.88	8026	99.07	8308	95.975
26360	'Angptl2'	98.14	13836	93.52	13311	95.83
11702	'Amd1'	95.83	12522.8	95.73	12633.9	95.78
232314	'Ppp4r2'	96.03	14473.2	95.4	14540.4	95.715
20168	'Rtn3'	92.68	10631	98.48	11437	95.58
76893	'Cers2'	95.16	8090	95.97	8241	95.565
76936	'Hnrnpm'	100.02	9963	90.94	9145	95.48
14776	'Gpx2'	88.93	3713	101.88	4289	95.405
16905	'Lmna'	97.66	10188	92.96	10117	95.31
14312	'Brd2'	94.18	13598	95.85	14084	95.015
209011	'Sirt7'	96.28	6633	93.47	6504	94.875
15289	'Hmgb1'	98.45	11458.3	91.1	10716.6	94.775
68942	'Chmp2b'	98.35	7258	91.19	6793	94.77
108660	'Rnf187'	93.83	7319	95.57	7525	94.7
52830	'Pnrc2'	101.88	7850	87.52	6800	94.7
93765	'Ube2n'	99.05	6890	90.1	6439	94.575
56436	'Adrm1'	94.48	5404	94.47	5471	94.475
66845	'Mrpl33'	103.1	1730	85.52	1442	94.31
192176	'Flna'	93.18	31628	95.41	32815	94.295
15929	'Idh3g'	92.52	4925	95.65	5124	94.085
230073	'Ddx58'	89.6	18180	98.39	20167	93.995
18673	'Phb'	95.18	6870	92.72	6755	93.95
67922	'Fam32a'	94.92	7333	92.53	7215	93.725
104458	'Rars'	96.16	8268	91.01	7900	93.585
13200	'Ddost'	93.12	7867	93.8	8000	93.46
23825	'Banf1'	99.57	3409	87.29	3018	93.43
105559	'Mbnl2'	90.29	16666	96.24	17915	93.265
19167	'Psma3'	98.58	5490.6	87.72	4924	93.15
66997	'Psmd12'	97.41	6723	88.35	6154	92.88
216440	'Os9'	92.16	14901	93.43	15290	92.795
114584	'Clic1'	90.29	4115	95.29	4380	92.79
100037283	'Rnaset2a'	98.92	3696.69	86.61	3262.6	92.765
67775	'Rtp4'	78.97	4972	106.32	6746	92.645
12716	'Ckmt1'	77.56	4790	107.46	6700	92.51
18107	'Nmt1'	95.36	7179	89.56	6819	92.46
67511	'Tmed9'	92.17	5331	92.41	5393	92.29
80288	'Bcl9l'	91.12	24978	93.44	25893	92.28
30960	'Vapa'	95.48	6302	88.46	5901	91.97
68938	'Aspscr1'	91.99	6753	91.56	6921	91.775
66046	'Ndufb5'	96.53	2987	86.7	2698	91.615
23837	'Cfdp1'	95.97	4597	86.83	4195	91.4
75316	'Taf1d'	94.91	6107.68	87.82	5475	91.365
66713	'Actr2'	94.2	14123	88.45	13394	91.325
67979	'Atad1'	92.8	10612	89.8	10370	91.3
67041	'Oxct1'	87.07	12377	95.25	13675	91.16
407785	'Ndufs6'	98.15	1810	84.09	1559	91.12
67398	'Srpr'	91.28	10896	90.91	10959	91.095
17872	'Ppp1r15a'	102.07	9633	79.69	7594	90.88
27366	'Txnl4a'	94.27	5857.2	87.37	5501.96	90.82
20973	'Syngr2'	90.88	5521	90.64	5556	90.76
217737	'Ahsa1'	90.13	4725	91.22	4827	90.675
54138	'Atxn10'	91.45	8981	89.86	8910	90.655
71994	'Cnn3'	86.1	6945	94.43	7689	90.265
70316	'Ndufab1'	93.32	2375	87.2	2232	90.26
108121	'U2af1'	92.06	3257	88.35	3157	90.205
19684	'Rdx'	91.63	16063	88.75	15727	90.19
108705	'Pttg1ip'	88.5	8036	91.85	8420	90.175
75956	'Srrm2'	94.79	31279	85.22	29818	90.005
16998	'Ltbp3'	76.57	14443.9	103.39	19703	89.98
81910	'Rrbp1'	86.79	13743	93.03	15008	89.91
16211	'Kpnb1'	92.25	22423	87.27	21430	89.76
12343	'Capza2'	86.55	6913	92.92	7492	89.735
320802	'Ifitm10'	83.79	4205	95.66	4814	89.725
73711	'Mvb12a'	88.74	3806.15	90.41	3876.59	89.575
22668	'Sf1'	86.48	11648	92.53	12530	89.505
68512	'Tomm5'	96.14	2315	82.74	2009	89.44
59069	'Tpm3'	89.4	7881.16	89.45	7935.07	89.425
12616	'Cenpb'	83.28	9404	95.52	10892	89.4
67040	'Ddx17'	85.68	15393	92.95	16867	89.315
26901	'Ss18l2'	91.39	1727	87.15	1656	89.27
13016	'Ctbp1'	88.48	8825	89.71	9001	89.095
64209	'Herpud1'	93.72	7113	84.08	6456	88.9
68097	'Dynll2'	89.1	8864	88.66	8918	88.88
24075	'Taf10'	87.06	2505	90.41	2622	88.735
218236	'Fam120a'	87.99	17722	89.05	18150	88.52
67674	'Trmt112'	89.4	3610	87.59	3564	88.495
67887	'Saraf'	91.07	6952	85.9	6619	88.485
52468	'Ctdsp2'	85.04	16388	91.79	17875	88.415
26440	'Psma1'	94.95	4706	81.61	4080	88.28
13723	'Emb'	88.37	9402	88.18	9473	88.275
108143	'Taf9'	94.34	4551.91	81.94	3988.43	88.14
68926	'Ubap2'	87.77	14405	88.45	14631	88.11
70495	'Atp6ap2'	94.5	9056	81.61	7897	88.055
53328	'Pgrmc1'	90.15	6773	85.67	6497	87.91
229663	'Csde1'	86.37	14540	89.37	15213	87.87
19280	'Ptprs'	85.49	21031	90.19	22448	87.84
11964	'Atp6v1a'	89.46	14449	85.98	14025	87.72
11652	'Akt2'	89.82	10933	85.1	10463	87.46
11792	'Apex1'	93.7	4847	81.05	4229	87.375
68337	'Crip2'	82.23	4280	92.51	4980	87.37
11363	'Acadl'	82.07	6432	92.62	7327	87.345
70439	'Taf15'	94.93	7575	79.58	6482	87.255
12331	'Cap1'	90.86	10190.8	83.6	9470.4	87.23
56700	'Glmp'	85.69	5252	88.69	5485	87.19
74325	'Cltb'	85.53	4976	88.8	5160	87.165
67003	'Uqcrc2'	88.28	6676.6	85.82	6551.75	87.05
26754	'Cops5'	96.57	6678	77.47	5410	87.02
11520	'Plin2'	91.15	6804	82.82	6250	86.985
76614	'Immt'	87.41	9609	86.53	9593	86.97
110308	'Krt5'	63.16	5585.45	110.57	9871.48	86.865
107734	'Mrpl30'	93.27	2599	80.39	2239	86.83
66048	'Emc6'	89.77	4817	83.79	4536	86.78
69833	'Polr2f'	92.7	1952	80.48	1705	86.59
433693	'Akirin2'	87.24	5987	85.9	5946.67	86.57
232087	'Mat2a'	92.29	10518	80.83	9302	86.56
11651	'Akt1'	83.22	8573	89.84	9341	86.53
13731	'Emp2'	89.85	12615	82.47	11695	86.16
107566	'Arl2bp'	85.93	7219	85.91	7292	85.92
13244	'Degs1'	92.68	6476	78.9	5578	85.79
22601	'Yap1'	85.78	14496	85.6	14648	85.69
66118	'Sarnp'	94.39	4079.8	76.9	3313.66	85.645
51886	'Fubp1'	91.35	14118	79.82	12447	85.585
14107	'Fat1'	81.67	49735	89.46	55041	85.565
227290	'Aamp'	85.19	6214	85.91	6325	85.55
67972	'Atp2b1'	82.18	23767	88.71	26211	85.445
68251	'Babam1'	86.32	5162	84.48	5103	85.4
24010	'Ik'	88.63	7123	82.01	6653	85.32
12282	'Hyou1'	88.44	16147	81.99	15102	85.215
16562	'Kif1c'	85.56	19505	84.72	19492	85.14
18641	'Pfkl'	85.83	11467	84.36	11372	85.095
66208	'Nenf'	91.02	2253	79.13	1972	85.075
68375	'Ndufa8'	84.11	2365	85.91	2433	85.01
68693	'Hnrnpul2'	85.94	14130	83.91	14405	84.925
12660	'Chka'	79.87	9233.13	89.81	10417.7	84.84
78928	'Pigt'	81.65	7918	87.97	8617	84.81
77891	'Ube2s'	86.54	3329	82.85	3213	84.695
16456	'F11r'	86.49	8699	82.87	8415	84.68
18029	'Nfic'	83.91	21711	85.45	22342	84.68
64652	'Nisch'	85.95	20584	83.35	19751	84.65
12520	'Cd81'	76.4	4622	92.83	5667	84.615
23802	'Amfr'	82.37	11872	86.84	12684	84.605
17995	'Ndufv1'	88.01	5654	81.19	5263	84.6
66163	'Mrpl4'	82.93	4254	86.26	4473	84.595
52551	'Sgta'	85.8	6939	83.35	6794	84.575
68653	'Samm50'	88.82	5946	79.89	5397	84.355
18709	'Pik3r2'	80.15	10334	88.54	11523	84.345
20583	'Snai2'	85.09	6902.03	83.43	6832	84.26
13001	'Csnk2b'	82.24	3103	86.14	3276	84.19
67869	'Paip2'	87.31	5003	80.92	4659	84.115
21787	'Tfg'	83.35	6403	84.87	6620	84.11
27041	'G3bp1'	84.54	9210	83.5	9175	84.02
12847	'Copa'	83.48	14724.9	84.34	14990.5	83.91
72055	'Slc38a10'	85.31	13711	82.43	13312	83.87
22388	'Wdr1'	79.56	9142	87.81	10226	83.685
94275	'Maged1'	81.94	9161	85.28	9628	83.61
76863	'Dcun1d5'	87.62	4336	79.39	3955	83.505
26965	'Cul1'	85.39	10737	81.38	10333	83.385
12017	'Bag1'	84.34	4510	82.32	4441	83.33
114301	'Palmd'	90.67	8787	75.73	7410	83.2
18293	'Ogdh'	83.26	14724.8	82.74	14685.5	83
12388	'Ctnnd1'	83.17	17341	82.79	17461	82.98
225887	'Ndufs8'	87.62	2713	78.3	2435	82.96
17380	'Mme'	73.96	15830	91.89	20122	82.925
67181	'Ctdnep1'	84.91	5479	80.7	5255	82.805
11842	'Arf3'	79.91	11359	85.57	12287	82.74
13684	'Eif4e'	89.57	6863	75.84	5875	82.705
68349	'Ndufs3'	86.67	3161	78.67	2892	82.67
107702	'Rnh1'	83.82	5697	81.45	5585	82.635
217869	'Eif5'	83.43	13535	81.62	13371	82.525
68059	'Tm9sf2'	82.81	10326	82.19	10350	82.5
50797	'Copb2'	85.2	10556	79.76	9980	82.48
52829	'Lurap1l'	89.1	6061	75.32	5171	82.21
64294	'Itm2c'	82.66	6743	81.75	6730	82.205
67197	'Zcrb1'	86.57	2755.77	77.62	2490.96	82.095
64934	'Pes1'	85.91	8761	77.98	8090	81.945
20229	'Sat1'	88.98	4131	74.33	3483.91	81.655
50784	'Plpp2'	72.38	4750	90.89	6028	81.635
20630	'Snrpc'	85.35	2478	77.89	2278	81.62
76974	'Urah'	80.76	2079	82.37	2134	81.565
12304	'Pdia4'	80.13	8055	82.95	8420	81.54
11603	'Agrn'	78.65	22774	84.23	24844	81.44
17869	'Myc'	81.35	7898	81.37	7977	81.36
18000	'Sept2'	90.8	11936	71.64	9519	81.22
67117	'Dynlt3'	88.35	7677	74.03	6494	81.19
66249	'Pno1'	87.38	5457	74.96	4724	81.17
207920	'Esrp1'	79.54	12469	82.41	13045	80.975
26894	'Cops7a'	80.14	5752	81.79	5906	80.965
20832	'Ssr4'	79.43	2329	82.48	2417	80.955
50770	'Atp11a'	87.89	27639	73.93	23374	80.91
14950	'H13'	79.44	5596	82.21	5906	80.825
20813	'Srp14'	86.38	2612	75.21	2291	80.795
70790	'Ubr5'	84.37	28603	77.22	26545	80.795
16886	'Limk2'	85.57	13194	75.85	11883	80.71
170750	'Xpnpep1'	80.4	7939	80.94	8073	80.67
59044	'Rnf130'	80.27	5202	81	5316	80.635
71853	'Pdia6'	80.07	6865	81.16	7024	80.615
76299	'Erp44'	82.16	6303	78.91	6012	80.535
107686	'Snrpd2'	79.58	1408	81.47	1449	80.525
56407	'Trpc4ap'	79.9	10411	81.14	10679	80.52
17069	'Ly6e'	72.63	5929	88.4	7230	80.515
110854	'Ptpa'	83.96	8766	76.76	8090	80.36
29864	'Rnf11'	80.7	6942	79.93	6941	80.315
94353	'Hmgn3'	79.23	2931	81.23	2984	80.23
53860	'Sept9'	74.78	10241	85.46	11899	80.12
23897	'Hax1'	81.67	3745	78.47	3626	80.07
234384	'Mpv17l2'	76.36	2794	83.72	3083	80.04
319939	'Tns3'	77.03	22219	83.02	24184	80.025
70350	'Basp1'	85.95	6404	73.91	5558	79.93
19188	'Psme2'	82.94	2880.46	76.9	2686.99	79.92
68953	'Chmp2a'	81.54	2930	78.28	2835	79.91
20719	'Serpinb6a'	83.85	4779	75.83	4369	79.84
11983	'Atpif1'	80.59	4785	78.95	4730	79.77
227613	'Tubb4b'	77.97	4983	81.35	5246	79.66
108664	'Atp6v1h'	80.75	6800	78.56	6687	79.655
71927	'Itfg1'	82.76	11328	76.45	10568	79.605
66340	'Psenen'	81.59	1996	77.56	1910	79.575
66119	'Tomm6'	84.8	3151	74.29	2782	79.545
20193	'S100a1'	79.63	1829	79.43	1836	79.53
54405	'Ndufa1'	86.89	1559	71.96	1298	79.425
15505	'Hsph1'	78.11	10775	80.73	11257	79.42
56338	'Txnip'	81.41	9264	77.35	8888	79.38
106347	'Ildr1'	79.85	8870	78.91	8745	79.38
234407	'Colgalt1'	76.35	9886	82.39	10783	79.37
20539	'Slc7a5'	79.71	11434	79.01	11447	79.36
18007	'Neo1'	76.46	23326	82.21	25350	79.335
68724	'Arl8a'	79.09	5390	79.52	5469	79.305
68581	'Tmed10'	80.13	11537	78.4	11401	79.265
211401	'Mtss1'	77.18	15964	81.3	17044	79.24
231872	'Aimp2'	80.09	3665	78.39	3604	79.24
373864	'Col27a1'	81.72	24983	76.63	23649	79.175
59014	'Rrs1'	82.15	6780	75.99	6331	79.07
56453	'Mbtps1'	77.49	13309	80.62	13985	79.055
27407	'Abcf2'	81.06	8478	77.05	8132	79.055
15502	'Dnaja1'	81.29	11237	76.8	10725	79.045
74383	'Ubap2l'	78.88	12614	79.18	12739	79.03
77087	'Ankrd11'	79.82	28727	78.15	28419	78.985
110157	'Raf1'	79.01	9857	78.94	9948	78.975
28035	'Usp39'	82.78	7276	75.16	6636	78.97
76959	'Chmp5'	82.35	4482	75.56	4149	78.955
50773	'Nt5c'	81.77	2570	75.97	2397	78.87
216157	'Tmem259'	76.54	6901	80.99	7372	78.765
98258	'Txndc9'	87.71	7481	69.82	6006	78.765
66508	'Lamtor1'	77.61	3624	79.79	3758	78.7
18220	'Nucb1'	76.73	7558	80.65	8048	78.69
15452	'Hprt'	83.46	4463	73.85	3984	78.655
216705	'Clint1'	74.55	10347	82.66	11648	78.605
74136	'Sec14l1'	68.58	13061	88.57	16898	78.575
12608	'Cebpb'	68.65	4153	88.41	5397	78.53
232337	'Zfp637'	76.13	3390	80.88	3650	78.505
66354	'Snw1'	80.22	7318	76.62	7056	78.42
19243	'Ptp4a1'	78.27	13310	78.56	13496	78.415
76302	'Pcnp'	80.89	7534	75.88	7131	78.385
14113	'Fbl'	77.49	3531.59	79.23	3641.49	78.36
13191	'Dctn1'	78.76	13282	77.9	13263	78.33
103534	'Mgat4b'	83.04	8169	73.55	7305	78.295
17274	'Rab8a'	77.71	6297	78.75	6442	78.23
68441	'Rraga'	79.18	5103	77.08	5013	78.13
68197	'Ndufc2'	79.04	2032	77.15	1997	78.095
14284	'Fosl2'	75.86	18297	80.15	19529	78.005
17075	'Epcam'	70.61	5866	85.39	7161	78
66075	'Chchd3'	78.65	4594	77.25	4625	77.95
67163	'Ccdc47'	81.88	10918	73.84	9943	77.86
14359	'Fxr1'	81	7549	74.72	6945	77.86
225363	'Etf1'	79.04	11968	76.45	11692	77.745
606496	'Gsk3a'	78.62	6588	76.73	6511	77.675
11933	'Atp1b3'	77.22	5700.36	78.06	5824.18	77.64
110960	'Tars'	79.19	8472	76.09	8219	77.64
16825	'Ldb1'	78.12	6512	77.07	6574	77.595
30930	'Vps26a'	76.78	8252	78.31	8477	77.545
19325	'Rab10'	79.12	11349.5	75.96	11004.4	77.54
20318	'Sdf4'	82.05	7719	72.82	6863	77.435
72017	'Cyb5r1'	84.3	5752	70.56	4790	77.43
71772	'Plbd2'	73.68	10820	81.12	12032	77.4
12070	'Bex3'	76.75	2768	78.05	2838	77.4
50918	'Myadm'	85.09	9760	69.68	8075	77.385
78829	'Tsc22d4'	73.83	7032	80.85	7773	77.34
68559	'Pdrg1'	77.57	3761	76.82	3757	77.195
107932	'Chd4'	74.67	19944	79.65	21503	77.16
20677	'Sox4'	67.36	8133	86.92	10598	77.14
13427	'Dync1i2'	77.61	7922	76.66	7898	77.135
20393	'Sgk1'	65.1	6491	89.11	8973	77.105
73834	'Atp6v1d'	76.77	4300	77.39	4373	77.08
72075	'Ogfr'	76.26	7052	77.89	7280	77.075
27280	'Phlda3'	76.31	4455	77.74	4579	77.025
78330	'Ndufv3'	81.21	2512	72.82	2224	77.015
56530	'Cnpy2'	75.38	2743	78.62	2901	77
11770	'Fabp4'	54.9	1321	98.85	2394	76.875
71770	'Ap2b1'	77.8	17164.3	75.67	16859.9	76.735
16973	'Lrp5'	75.56	15987	77.9	16644	76.73
64540	'Tspan4'	71.73	4071.45	81.49	4678.85	76.61
13170	'Dbp'	69.25	4458.83	83.95	5452.58	76.6
414077	'Wdr83os'	76.87	2033.7	76.12	2028.08	76.495
19039	'Lgals3bp'	62.99	5513	89.99	7951	76.49
20185	'Ncor1'	77.74	26627.4	75.24	26160.9	76.49
57320	'Park7'	75.71	2645	77.2	2718	76.455
27225	'Ddx24'	73.3	8670	79.53	9505	76.415
66181	'Nop10'	80.1	2249	72.63	2054	76.365
19182	'Psmc3'	81.1	5301	71.63	4725	76.365
21854	'Timm17a'	77.8	2763	74.61	2671	76.205
12345	'Capzb'	76.26	5118	75.51	5116	75.885
22110	'Tspyl1'	76.49	8373	75.22	8315	75.855
17966	'Nbr1'	76.72	14437	74.96	14256	75.84
56422	'Hbs1l'	81.15	9054	70.37	7897	75.76
66047	'Mrpl54'	75.76	1652	75.71	1661	75.735
230753	'Thrap3'	76.61	13704	74.68	13486	75.645
22381	'Tceal9'	79.72	3166	71.38	2858	75.55
77006	'Ddrgk1'	74.09	3229	76.76	3374	75.425
19143	'St14'	73.06	9456	77.71	10156	75.385
22200	'Uba3'	77.52	6723	73.07	6446	75.295
14208	'Ppm1g'	74.66	6525	75.76	6684	75.21
380773	'Slirp'	82.19	1218.99	68.16	1015	75.175
66413	'Psmd6'	81.47	4177	68.81	3559	75.14
70572	'Ipo5'	76.53	14436	73.58	14018	75.055
17149	'Magoh'	80.37	2103	69.65	1835	75.01
73826	'Poldip3'	75.48	9978	74.39	9932	74.935
18571	'Pdcd6ip'	72.69	17798	77.16	19086	74.925
97212	'Hadha'	76.81	12046	72.95	11555	74.88
232174	'Cyp26b1'	74.15	14431	75.36	14816	74.755
69683	'Emc10'	76.12	5573	73.35	5416	74.735
73736	'Fcf1'	85.74	2329	63.68	1742	74.71
69186	'Tmem256'	77.37	1186	71.97	1108	74.67
20742	'Sptbn1'	71.87	25401	77.15	27256	74.51
66155	'Ufc1'	81.24	3044	67.67	2556	74.455
110208	'Pgd'	73.93	5914	74.92	6052	74.425
67771	'Arpc5'	74.57	5686	74.12	5705	74.345
192196	'Luc7l2'	76.14	13142.3	72.43	12588.5	74.285
67605	'Akt1s1'	76.15	4985	72.4	4759	74.275
59008	'Anapc5'	76.35	8227	72.18	7816	74.265
16009	'Igfbp3'	56.88	5641	91.59	9171	74.235
56327	'Arl2'	72.22	2421	76.2	2574	74.21
26992	'Brd7'	75.48	7522	72.84	7333	74.16
56462	'Mtch1'	78.16	5703	70.08	5280	74.12
67763	'Prpsap1'	73.01	5481	75.15	5696	74.08
69276	'Sec62'	74.31	11158	73.83	11290	74.07
20340	'Glg1'	72.82	11557	75.27	12066	74.045
68598	'Dnajc8'	74.74	4130	73.29	4086	74.015
60441	'Mrpl38'	74.86	4196	73.1	4134	73.98
246703	'Naxe'	71.61	2375	76.02	2547	73.815
56085	'Ubqln1'	73.62	11065	73.99	11214	73.805
68585	'Rtn4'	74.12	13426	73.47	13534	73.795
22051	'Trip6'	72.28	5100	75.31	5363	73.795
52469	'Coa3'	75.06	2045	72.3	1984	73.68
20911	'Stxbp2'	75.06	6652.11	71.88	6310.85	73.47
66420	'Polr2e'	73.72	2897	73.15	2898	73.435
66521	'Rwdd1'	77.64	3290	69.02	2949	73.33
69207	'Srsf11'	79.53	9408	67.12	7935	73.325
216150	'Cdc34'	75.46	3403	71.05	3253	73.255
108124	'Napa'	76.64	7163	69.86	6612	73.25
192185	'Nadk'	75.54	9312	70.96	8833	73.25
16590	'Kit'	56.09	11914	90.32	19381	73.205
69660	'Tmbim1'	70.69	6601	75.66	7133	73.175
20852	'Stat6'	73.29	11398	73	11470	73.145
12654	'Chil1'	59.62	4058	86.49	5928	73.055
100273	'Osbpl9'	75.02	8118.72	71.01	7752.74	73.015
67070	'Lsm14a'	75.1	8438	70.79	8020	72.945
245688	'Rbbp7'	73.26	6728.92	72.55	6727	72.905
66108	'Ndufa9'	79.03	4137	66.75	3525	72.89
212898	'Dse'	77.04	11356	68.69	10173	72.865
328365	'Zmiz1'	69.77	21612	75.91	23754	72.84
56403	'Syncrip'	74.83	12200	70.69	11999	72.76
66618	'Snrnp27'	75.93	2441	69.52	2252	72.725
20586	'Smarca4'	70.67	15725	74.71	16822	72.69
66700	'Chmp3'	75.4	7960.19	69.6	7420.57	72.5
234852	'Chmp1a'	75.28	6598	69.72	6169	72.5
170718	'Idh3b'	72.01	4358	72.91	4453	72.46
20166	'Rtkn'	68.11	6503	76.68	7476	72.395
30926	'Glrx3'	79.31	5196.04	65.4	4371	72.355
71514	'Sfpq'	76.09	13622.3	68.59	11889.9	72.34
73674	'Wdr75'	75.72	8114	68.95	7439	72.335
224742	'Abcf1'	75.41	9742	69.15	9021	72.28
13494	'Drg1'	75.32	4593	69.13	4269	72.225
66624	'Spcs2'	75.13	5425	68.94	5061	72.035
21356	'Tapbp'	67.96	7588	76.09	8578.34	72.025
66212	'Sec61b'	71.45	1454	72.59	1486	72.02
17886	'Myh9'	71.46	21902.8	72.5	22450.8	71.98
77116	'Mtmr2'	72.86	9759.42	71.1	9590.33	71.98
70415	'Stk26'	67.18	9085.87	76.62	10463.9	71.9
378702	'Serf2'	76.23	9478.65	67.38	8460.77	71.805
56258	'Hnrnph2'	74.46	7361	69	6892	71.73
19025	'Ctsa'	70.35	9485.82	73.06	9949.91	71.705
23967	'Osr1'	60.94	4936	82.44	6740	71.69
57784	'Bin3'	71.09	4777	72.29	4920	71.69
11752	'Anxa8'	63.39	4794	79.66	6081	71.525
21881	'Tkt'	68.84	9056	74.19	9857	71.515
19357	'Rad21'	74.35	10662	68.35	9858	71.35
93762	'Smarca5'	72.54	13801.2	69.69	13394	71.115
15374	'Jpt1'	74.62	4018	67.48	3666	71.05
76055	'Mgea5'	71.84	14114	70.22	14011	71.03
216825	'Usp22'	72.69	13234	69.3	12745	70.995
65963	'Tmem176b'	70.07	3459	71.83	3568	70.95
104444	'Rexo2'	73.04	3071	68.76	2917	70.9
14679	'Gnai3'	73.74	9841	67.99	9164	70.865
56758	'Mbnl1'	70.84	14499	70.72	14621	70.78
20922	'Supt4a'	76.5	2046.93	64.93	1746	70.715
230721	'Pabpc4'	64.33	7516	76.91	9025	70.62
19646	'Rbbp4'	69.82	6246.93	71.38	6361.78	70.6
170442	'Bbox1'	75.35	5856	65.71	5304	70.53
51796	'Srrm1'	70.76	10871	70.23	10873	70.495
16819	'Lcn2'	55.24	1815	85.72	2838	70.48
73024	'Emc7'	75.7	3273	64.99	2857	70.345
66711	'Sbds'	76.35	4690	64.31	3996	70.33
94227	'Pi15'	67.7	19308.1	72.83	20988	70.265
67397	'Erp29'	70.07	3438	70.27	3478	70.17
27528	'Nrep'	71.86	6099	68.41	5862	70.135
56550	'Ube2d2a'	71.3	7175	68.81	6991	70.055
107701	'Sf3b4'	72.93	5088	66.83	4706	69.88
109006	'Ciapin1'	74.47	5672.24	65.28	5026.86	69.875
13636	'Efna1'	69.66	4113	70	4170	69.83
69202	'Ptms'	62.28	2828	77.28	3539	69.78
15529	'Sdc2'	69.68	9416	69.76	9520	69.72
20637	'Snrnp70'	73.13	5051	66.3	4591	69.715
59043	'Wsb2'	71.31	6953	68.1	6704	69.705
14489	'Mtpn'	70.46	11657	68.8	11497	69.63
19352	'Rabggtb'	74.09	3935	65.06	3482	69.575
18970	'Polb'	72.78	3498.37	66.2	3195.51	69.49
66917	'Chordc1'	72.01	6413	66.86	6011	69.435
20740	'Sptan1'	71.76	23576	66.89	22197	69.325
20893	'Bhlhe40'	66.62	8448	71.96	9215	69.29
218138	'Gmds'	63.54	3799	75.01	4523	69.275
117150	'Pip4k2c'	67.77	9319	70.53	9771	69.15
18637	'Pfdn2'	71.94	1694	66.15	1560	69.045
56433	'Vps29'	72.73	3065.06	65.35	2787.16	69.04
14964	'H2-D1'	64.18	4464.61	73.86	5185.35	69.02
232989	'Hnrnpul1'	67.47	9086	70.48	9582	68.975
68219	'Nudt21'	71.55	3118	66.33	2915	68.94
22213	'Ube2g2'	70.65	5637	67.21	5413	68.93
68565	'Mrps18a'	74.5	2482	62.85	2110	68.675
22004	'Tpm2'	68.49	4659	68.84	4619	68.665
53620	'Vamp5'	72.7	4770	64.58	4275	68.64
22134	'Tgoln1'	70.51	14547	66.75	13912	68.63
16801	'Arhgef1'	66.16	8862	70.87	9569	68.515
226977	'Actr1b'	69.32	5564	67.68	5431	68.5
50529	'Mrps7'	70.72	3708	66.26	3505	68.49
22385	'Baz1b'	68.47	18149	68.48	18338	68.475
78653	'Bola3'	70.22	1377	66.67	1321	68.445
22282	'Usf2'	68.11	4477	68.64	4615	68.375
232334	'Vgll4'	63.41	5808	73.3	6803	68.355
18538	'Pcna'	68.29	3399	68.36	3432	68.325
65970	'Lima1'	59.37	9323	77.26	12311	68.315
15469	'Prmt1'	68.27	3566	68.12	3595	68.195
68032	'Emc4'	71.46	2710.08	64.74	2475.26	68.1
103742	'Mien1'	71.7	2031	64.49	1840	68.095
17357	'Marcksl1'	63.36	4052	72.82	4699	68.09
20724	'Serpinb5'	68.94	7172	67.01	7039	67.975
66945	'Sdha'	67.95	7899	68	7983	67.975
21767	'Tex264'	64.29	3962	71.58	4427	67.935
227292	'Ctdsp1'	66.04	7449	69.66	7934	67.85
66225	'Llph'	70.46	3281	65.23	3051	67.845
11886	'Asah1'	70.91	6463.89	64.77	5969.46	67.84
21771	'Utp4'	67.79	6163	67.88	6231	67.835
17991	'Ndufa2'	72.54	1627	62.92	1420	67.73
56215	'Acin1'	67.04	9774.3	68.28	10013	67.66
100494	'Zfand2a'	69.37	8756	65.93	8403	67.65
68045	'Rtraf'	67.88	4084	67.25	4083	67.565
15108	'Hsd17b10'	68.9	2430	66.2	2353	67.55
52036	'Ppp6r3'	67.88	13668	67.18	13661	67.53
19697	'Rela'	66.41	6919	68.6	7292	67.505
67023	'Use1'	61.77	2077	73.15	2473	67.46
13138	'Dag1'	65.33	14585	69.58	15690	67.455
66840	'Wdr45b'	69.91	6584.01	65	6199.99	67.455
67923	'Eloc'	73.52	3419	61.24	2929	67.38
15182	'Hdac2'	68.55	5527	66.16	5385	67.355
66661	'Srp72'	66.36	9772	68.33	10163	67.345
19303	'Pxn'	62.95	9594	71.58	11018	67.265
12340	'Capza1'	69.61	8791	64.55	8206	67.08
23942	'Mta2'	67.42	8495	66.66	8476	67.04
23806	'Arih1'	65.33	13878	68.64	14742	66.985
94067	'Mrpl43'	69.43	3319.95	64.53	3112.23	66.98
11732	'Ank'	53.36	7620	80.58	11623	66.97
12870	'Cp'	70	11658	63.94	10771	66.97
12257	'Tspo'	69.49	2292	64.42	2141	66.955
230779	'Serinc2'	63.43	4824.75	70.11	5388.89	66.77
71653	'Shtn1'	64.73	10819	68.75	11607	66.74
20222	'Sf3a2'	68.08	4229	65.4	4113	66.74
52700	'Txndc17'	70.17	4035	63.27	3671	66.72
13382	'Dld'	72.2	6646	61.17	5685	66.685
12846	'Comt'	66.01	5681.94	67.19	5892.31	66.6
66694	'Uqcrfs1'	70.05	3641	63.11	3309	66.58
240832	'Tor1aip2'	67.93	9865.03	65.23	9639.9	66.58
58210	'Sectm1b'	51.44	4768	81.7	7681	66.57
214597	'Sidt2'	68.9	11896	64.17	11143	66.535
22350	'Ezr'	66.74	8344	66.25	8365	66.495
67914	'Coq9'	68.97	4674	63.96	4375	66.465
14533	'Bloc1s1'	71.51	1462	61.39	1263	66.45
216821	'Tmem11'	67.53	3340	65.37	3260	66.45
53817	'Ddx39b'	64.73	4415	68.14	4685	66.435
18984	'Por'	63.95	6550	68.77	7110	66.36
170719	'Oxr1'	64.35	11178	68.18	12082	66.265
54196	'Pabpn1'	69.85	4984	62.64	4534	66.245
23918	'Impdh2'	64.68	4369	67.65	4638	66.165
68836	'Mrpl52'	67.26	978	64.87	947	66.065
68278	'Ddx39'	70.39	4697	61.73	4165	66.06
76740	'Efr3a'	65.98	14125	66.11	14298	66.045
67615	'Ube2r2'	65.85	8895	66.23	9036	66.04
53319	'Nxf1'	66.85	7645	65.15	7090	66
68537	'Mrpl13'	70.06	2107	61.92	1876	65.99
67291	'Ccdc137'	68.03	7627	63.45	7183	65.74
66495	'Ndufb3'	71.49	2043	59.97	1726	65.73
59029	'Psmd14'	69.53	4273	61.89	3838	65.71
70310	'Plscr3'	61.23	4440.88	70.02	5131.05	65.625
70231	'Gorasp2'	68.7	6353	62.51	5836	65.605
18150	'Npm3'	64.38	2134	66.82	2232	65.6
107358	'Tm9sf3'	64.18	16227	66.83	17069	65.505
271457	'Rab5a'	69.61	6659.74	61.31	5921.7	65.46
74022	'Glyr1'	65.49	8944	65.42	9020	65.455
50926	'Hnrnpdl'	69.98	7994	60.82	6898	65.4
75692	'Nr2c2ap'	68.72	3220.59	62.07	2930.46	65.395
66940	'Shisa5'	59.02	4378	71.68	5396	65.35
13476	'Reep5'	71.59	8438	59.04	7028	65.315
65107	'Lrp10'	63.59	7389	67.02	8011	65.305
71898	'Apol9b'	55.43	3423.99	75.17	4695.31	65.3
13424	'Dync1h1'	66.35	39543	64.18	38653	65.265
70769	'Nolc1'	65.91	9860	64.62	9764	65.265
14790	'Grcc10'	63.43	1333	67.07	1418	65.25
23872	'Ets2'	64.96	9434	65.29	9576	65.125
67903	'Gipc1'	64.39	4158	65.82	4289	65.105
66121	'Chchd1'	70.29	1556	59.84	1333	65.065
16372	'Irx2'	62.11	6670	67.96	7370	65.035
12176	'Bnip3'	71.37	5024	58.6	4163	64.985
14755	'Pigq'	71.34	9039	58.48	7465	64.91
21894	'Tln1'	62.66	21381	67.06	23113	64.86
67996	'Srsf6'	66.12	9577	63.58	9302	64.85
108160	'Fam50a'	64.99	3567	64.62	3578	64.805
70349	'Copb1'	64.77	8758	64.83	8853	64.8
233871	'Atxn2l'	65.22	10631	64.36	10591	64.79
56095	'Ftsj3'	69.68	8118	59.77	7031	64.725
50995	'Uba2'	65.97	6706	63.44	6499	64.705
67675	'Cuta'	67.87	1819	61.43	1648	64.65
54135	'Lsr'	63.84	5414	65.38	5583	64.61
67458	'Ergic1'	62.48	6904	66.6	7443	64.54
54161	'Copg1'	63.09	10365	65.82	10919	64.455
14272	'Fnta'	66.61	5035	62.22	4747	64.415
67154	'Mtdh'	62.99	10233.5	65.81	10770.4	64.4
67877	'Naa20'	69.75	3153	58.9	2685	64.325
12400	'Cbfb'	64.98	7665	63.62	7571	64.3
69878	'Snrpf'	67.5	2105.72	61.01	1917.58	64.255
26891	'Cops4'	65.5	4597	63	4455	64.25
80913	'Pum2'	66.12	16452	62.28	15737	64.2
234594	'Cnot1'	64.17	20513	64.22	20697	64.195
73158	'Larp1'	61.87	16306	66.05	17596	63.96
68735	'Mrps18c'	70.04	1280	57.69	1060	63.865
26572	'Cops3'	63.92	4146	63.77	4144	63.845
80748	'BC004004'	66.79	4008	60.78	3715	63.785
66397	'Sar1b'	67.28	3329	60.21	3005	63.745
68499	'Mrpl53'	66.49	1541	60.96	1422	63.725
14873	'Gsto1'	64.82	3008	62.6	2930	63.71
23874	'Farsb'	66.19	5639.99	61.13	5235	63.66
12587	'Mia'	64.08	1344	63.22	1334	63.65
13430	'Dnm2'	63.95	8896.2	63.29	8903.82	63.62
13803	'Enc1'	63.94	12441	63.17	12416	63.555
433702	'Ncbp1'	64.12	7655.56	62.95	7622.65	63.535
20429	'Shox2'	64.61	7247	62.43	7049	63.52
72674	'Adipor1'	65.73	8418	61.3	7927	63.515
13063	'Cycs'	67.36	8390.05	59.46	7480	63.41
77862	'Thyn1'	69.42	2446.69	57.21	2031.09	63.315
22228	'Ucp2'	63.52	3994	63.06	4003	63.29
17000	'Ltbr'	60.38	5094	65.89	5611	63.135
260409	'Cdc42ep3'	57.3	4596	68.94	5579	63.12
107071	'Wdr74'	64.47	3056	61.37	2935	62.92
19018	'Scand1'	60.11	1742.83	65.67	1917.92	62.89
20587	'Smarcb1'	62.38	4088	63.4	4192	62.89
14228	'Fkbp4'	64.12	5609	61.6	5440	62.86
105245	'Txndc5'	62.57	6725	63.07	6846	62.82
215449	'Rap1b'	63.22	4926	62.38	4906	62.8
19058	'Ppp3r1'	63.58	7312	61.98	7198	62.78
381038	'Parl'	64.59	3386	60.78	3214	62.685
268470	'Ube2z'	64.14	10429	61.22	10055	62.68
53598	'Dctn3'	63.7	2390	61.57	2330	62.635
109284	'R3hdm4'	61.54	4508	63.51	4697	62.525
50798	'Gne'	59.21	9487	65.8	10444	62.505
26396	'Map2k2'	61.53	5963	63.45	6210	62.49
15205	'Hes1'	68.86	3912	56.08	3225	62.47
28146	'Serp1'	64.17	6371	60.75	6090	62.46
24044	'Scamp2'	62.26	5906	62.57	5987	62.415
66229	'Rpl7l1'	65.34	6908.03	59.47	6348.89	62.405
53312	'Nub1'	61.32	8185.84	63.42	8550.97	62.37
79555	'BC005537'	63.62	6581	61	6371	62.31
66913	'Kdelr2'	61.02	4534	63.54	4765	62.28
67210	'Gatad1'	64.81	6693	59.68	6223	62.245
78781	'Zc3hav1'	60.82	11808	63.48	12457.9	62.15
29875	'Iqgap1'	62.38	18916	61.86	18951	62.12
67876	'Coq10b'	65.28	4533	58.86	4125	62.07
19358	'Rad23a'	59.3	4921.33	64.75	5413.64	62.025
103236	'Csnk1g2'	61.72	5867	62.31	5980	62.015
99375	'Cul4a'	61.82	9159	62.2	9311	62.01
20515	'Slc20a1'	63.32	8745	60.69	8419	62.005
67920	'Mak16'	62.73	4679.27	61.19	4607.04	61.96
216810	'Tom1l2'	61.34	12360.1	62.5	12758	61.92
18472	'Pafah1b1'	63.39	14374	60.34	13822	61.865
68137	'Kdelr1'	61	3708	62.7	3846	61.85
11757	'Prdx3'	63	3620	60.54	3510	61.77
22088	'Tsg101'	62.31	3769	61.13	3721	61.72
20249	'Scd1'	63.71	12646.6	59.73	11977.2	61.72
15369	'Hmox2'	66.74	3301.98	56.51	2829.98	61.625
223696	'Tomm22'	62.48	2497	60.76	2448	61.62
18789	'Papola'	62.73	11475	60.38	11104	61.555
66830	'Nacc1'	60.77	10679	62.33	11035	61.55
234214	'Sorbs2'	58.08	10511	64.95	11849	61.515
69459	'Ubl7'	63.3	3432	59.69	3258	61.495
16834	'Cog1'	56.07	6416.64	66.91	7702.92	61.49
30877	'Gnl3'	65.44	5069	57.54	4499	61.49
67273	'Ndufa10'	60.94	2932	62.03	3010	61.485
83409	'Lamtor2'	64.9	1372	58.07	1235	61.485
20624	'Eftud2'	61.9	8410	61.07	8380	61.485
19935	'Mrpl23'	63.12	1371	59.85	1310	61.485
14660	'Gls'	64.19	11430	58.76	10644.2	61.475
12018	'Bak1'	67	5393	55.95	4551	61.475
229512	'Smg5'	66.66	11912.9	56.25	10177.1	61.455
66271	'Tmem126a'	68.74	2010	54.12	1594	61.43
277010	'Marveld1'	60.24	7549	62.5	7909	61.37
19157	'Cyth1'	58.62	6386	64.06	6897	61.34
67838	'Dnajb11'	62.46	5005	60.21	4887	61.335
56451	'Suclg1'	59.72	3300	62.55	3487	61.135
110172	'Slc35b1'	63.3	3114	58.94	2912	61.12
20833	'Ssrp1'	62.24	7060	59.99	6933	61.115
233489	'Picalm'	61.15	9309	61.06	9390	61.105
67091	'Trappc6a'	60.7	1780	61.48	1816	61.09
114863	'Plpbp'	63.95	5858	58.06	5320	61.005
224904	'2410015M20Rik'	63.37	1824	58.6	1699	60.985
83925	'Trps1'	59.42	24261	62.54	25770	60.98
66676	'Tmed7'	62.05	8743	59.83	8515	60.94
22428	'Dctn6'	63.67	2919	58.21	2689	60.94
227624	'Rabl6'	65.28	8400	56.56	7348	60.92
74142	'Lonp1'	63.77	7700	58	7072	60.885
102414	'Clk3'	61.29	4503	60.46	4515	60.875
74192	'Arpc5l'	62.13	3190	59.47	3100	60.8
16400	'Itga3'	52.83	10381	68.75	13608	60.79
22763	'Zfr'	62.31	11718	59.24	11254	60.775
13052	'Cxadr'	64.38	12833	57.14	11719	60.76
56459	'Sae1'	62.46	4960	59.05	4733	60.755
99480	'Dnttip2'	65.18	6341	56.33	5533	60.755
12856	'Cox17'	60.05	956	61.27	978	60.66
14369	'Fzd7'	60.86	12010	60.45	12050	60.655
70123	'Nbdy'	66.04	2178	55.15	1833	60.595
19262	'Ptpra'	63.15	8799	58.01	8205	60.58
66498	'Dda1'	57.98	4389	63.18	4804	60.58
66053	'Ppil2'	61.78	4974.75	59.37	4796.68	60.575
19656	'Rbmxl1'	62.48	4324	58.47	4077	60.475
14042	'Ext1'	65.56	9271	55.39	7911	60.475
66587	'Fastk'	60.77	4590	60.13	4584	60.45
54151	'Cyhr1'	63.45	8583.05	57.39	7615.62	60.42
56409	'Nudt3'	61	5348	59.69	5283	60.345
52530	'Nhp2'	61.02	2388	59.67	2354	60.345
233726	'Ipo7'	61.64	10293	58.99	10053	60.315
19704	'Upf1'	58.02	10927	62.46	11879	60.24
69804	'Tmem147'	59.95	2007	60.52	2042	60.235
226982	'Eif5b'	63.5	20420	56.78	18447.3	60.14
12380	'Cast'	59.78	10173.4	60.36	10517	60.07
68212	'Tmbim4'	62.61	1940	57.5	1795	60.055
71766	'Raver1'	59.02	8311	61.07	8686	60.045
17134	'Mafg'	60.26	11085	59.79	10869	60.025
192292	'Nrbp1'	61.46	5330	58.56	5129	60.01
67619	'Nob1'	63.33	4171	56.65	3765	59.99
11677	'Akr1b3'	66.13	3682	53.75	3019	59.94
13211	'Dhx9'	60.83	11569	58.94	11327	59.885
68263	'Pdhb'	62.68	3706	57.06	3404	59.87
24128	'Xrn2'	59.19	8120	60.55	8396	59.87
72515	'Wdr43'	61.95	8725	57.79	8221	59.87
19344	'Rab5b'	61.35	7979	58.27	7652	59.81
21849	'Trim28'	57.77	7635.91	61.74	8240.94	59.755
227197	'Ndufs1'	62.08	6876	57.37	6425	59.725
56494	'Gosr2'	62.8	7859	56.63	7155	59.715
66390	'Prelid3b'	59.86	3324	59.49	3324	59.675
28064	'Yipf3'	62.65	4329	56.53	4011	59.59
26442	'Psma5'	61.94	2972	57.21	2769	59.575
59050	'Nsa2'	60.26	6571.95	58.84	6479.16	59.55
13885	'Esd'	63.86	4047	55.21	3466	59.535
66379	'Cox14'	58.64	1610	60.29	1667	59.465
17749	'Polr2k'	69.1	1311.69	49.68	949.61	59.39
67123	'Ubap1'	61.27	6634.61	57.47	6300.15	59.37
70247	'Psmd1'	58.75	7799	59.93	8035	59.34
66359	'Cox20'	68.2	1151.71	50.42	877.48	59.31
20924	'Supt5'	60.79	8757	57.73	8391	59.26
19664	'Rbpj'	55.79	10576	62.7	12116	59.245
107817	'Jmjd6'	58.87	3942	59.57	4023	59.22
109620	'Dsp'	55.9	20658	62.45	23322	59.175
232157	'Mob1a'	57.28	7477	60.88	7925	59.08
66914	'Vps28'	56.63	2075	61.47	2270	59.05
223697	'Sun2'	56.24	8732	61.86	9705	59.05
11776	'Ap3d1'	59.05	11508	59.04	11617	59.045
73078	'Pmpcb'	61	3888	57.09	3672	59.045
66317	'Wdr61'	59.5	2943	58.58	2926	59.04
74167	'Nudt9'	62.46	3717	55.61	3341	59.035
170759	'Atp13a1'	57.71	8946	60.26	9425	58.985
66377	'Ndufc1'	60.52	885	57.28	841	58.9
66523	'2810004N23Rik'	58.58	3213	59.15	3273	58.865
13047	'Cux1'	62.11	11087	55.45	9899	58.78
353502	'Hcfc1r1'	64.89	3183.72	52.55	2600.75	58.72
67830	'Rer1'	62.56	4162	54.85	3694	58.705
67767	'Jagn1'	59.47	2793	57.89	2725	58.68
106581	'Fam234a'	61.53	7077	55.77	6491	58.65
99045	'Mrps26'	61.41	2296	55.83	2104	58.62
68523	'Ciao2b'	60.04	1541	57.19	1478	58.615
67231	'Tbc1d20'	59.41	7607	57.8	7513	58.605
19346	'Rab6a'	58.65	7684	58.52	7742	58.585
68481	'Mpzl1'	59.3	5590	57.86	5511	58.58
20892	'Cenpx'	61.63	1516	55.53	1361	58.58
69178	'Snx5'	56.69	5645	60.43	6082	58.56
69742	'Tm2d2'	59.1	2993	57.92	2959	58.51
218442	'Serinc5'	67.9	14838	49.07	10832	58.485
13664	'Eif1a'	57.8	6784	59.1	7013.79	58.45
17210	'Mcl1'	60.48	8607	56.13	8072	58.305
103583	'Fbxw11'	60.15	10237	56.44	9686	58.295
214791	'Sertad4'	53.37	6945	63.17	8329	58.27
80886	'Senp3'	59.25	5801	57.15	5676	58.2
66496	'Ppdpf'	61.3	1880	55.09	1702	58.195
68198	'Ndufb2'	62.75	1074	53.48	924	58.115
56018	'Stard10'	60.69	2992	55.5	2765	58.095
26611	'Rcn2'	55.29	4542	60.83	5049	58.06
17164	'Mapkapk2'	60.76	7094	55.17	6504	57.965
12359	'Cat'	55.11	5701	60.8	6351	57.955
16202	'Ilk'	59.27	4260.89	56.6	4120.75	57.935
50785	'Hs6st1'	60.14	9142	55.68	8548	57.91
13722	'Aimp1'	62.88	2769	52.85	2347	57.865
26914	'H2afy'	55.2	4705	60.51	5086	57.855
67604	'Get4'	57.95	4939	57.76	4963	57.855
23879	'Fxr2'	59.53	7195	56.11	6849	57.82
67738	'Ppid'	59.19	4111	56.45	3968	57.82
60409	'Trappc4'	60.19	2704	55.42	2506	57.805
18570	'Pdcd6'	60.2	3514	55.29	3265	57.745
57912	'Cdc42se1'	55.39	6669.53	60.07	7246.87	57.73
69227	'Selenot'	58.64	8492	56.8	8307	57.72
22142	'Tuba1a'	60.45	3840.33	54.75	3510.34	57.6
21968	'Tom1'	58.4	5373	56.78	5287	57.59
66734	'Map1lc3a'	53.78	2196	61.37	2527	57.575
20524	'Slc25a17'	60.85	4058	54.27	3653	57.56
381629	'Atraid'	54.4	2045	60.66	2307	57.53
66958	'Tmx2'	61.03	5488	53.98	4911	57.505
231580	'Gak'	57.18	10190	57.79	10419	57.485
19055	'Ppp3ca'	53.46	10564	61.46	12259	57.46
74132	'Rnf6'	56.17	7417	58.7	7835	57.435
68652	'Tab2'	56.09	9893	58.77	10463	57.43
259300	'Ehd2'	52.68	8741	62.16	10099	57.42
20284	'Scrg1'	51.59	1662	63.22	2198.97	57.405
65961	'Utp3'	59.02	3774	55.79	3600	57.405
665270	'Plb1'	64.69	1897	50.1	1474	57.395
228889	'Ddx27'	58.39	6155	56.35	6001	57.37
78304	'Naa38'	56.61	1072.08	58.03	1105.15	57.32
20970	'Sdc3'	53.28	10573	61.19	12305	57.235
20846	'Stat1'	48.4	8403.02	66.06	11613	57.23
56208	'Becn1'	57.55	4706.68	56.8	4690.08	57.175
75991	'Slain2'	56.49	10278	57.84	10727	57.165
69305	'Dcps'	58.47	2750	55.78	2646	57.125
12739	'Cldn3'	57.8	2884	56.35	2836	57.075
59013	'Hnrnph1'	62.41	5149	51.71	4354	57.06
12848	'Cops2'	61.22	8301	52.88	7240	57.05
66890	'Lman2'	57.26	10122	56.79	10141	57.025
53382	'Txnl1'	60.17	6242	53.84	5639	57.005
108037	'Shmt2'	55.81	5198	58.18	5471	56.995
18772	'Pkp1'	59.49	11395	54.43	10531	56.96
94064	'Mrpl27'	60.47	1773.46	53.33	1631.43	56.9
13169	'Dbnl'	54.93	5243	58.49	5636	56.71
110052	'Dek'	59.22	6255.55	54.15	5774.72	56.685
50933	'Uchl3'	61.32	2247.98	52.05	1920.98	56.685
16800	'Arhgef2'	53.92	10486	59.4	11610	56.66
17256	'Mea1'	59.61	1891.12	53.64	1714.25	56.625
75909	'Vmp1'	59.83	6749	53.35	6076	56.59
72900	'Ndufv2'	59.01	3624	54.16	3356	56.585
26433	'Plod3'	55.25	6651.99	57.84	7057.63	56.545
54170	'Rragc'	57.31	6059	55.74	5951	56.525
74006	'Dnm1l'	57.26	9187	55.69	9073	56.475
20218	'Khdrbs1'	55.82	8671	57.04	8912	56.43
94065	'Mrpl34'	58.09	1409	54.76	1337	56.425
11836	'Araf'	57.65	5419	55.18	5167	56.415
20335	'Sec61g'	62.9	1809.46	49.93	1446.68	56.415
68420	'Ankrd13a'	56.25	7621	56.58	7715	56.415
94184	'Pdxdc1'	58.45	7766	54.35	7299.09	56.4
107976	'Babam2'	52.61	2864	60.16	3320	56.385
68035	'Rbm42'	59.14	4028	53.41	3671	56.275
74778	'Rrp7a'	55.85	4334.88	56.69	4457.47	56.27
56460	'Pkp3'	55.63	6415	56.78	6610	56.205
68184	'Denr'	60.24	2883.49	51.97	2518.99	56.105
56305	'Pitpnb'	56.39	6366	55.73	6364	56.06
66736	'Emc2'	61.38	3017	50.31	2494	55.845
19708	'Dpf2'	58.54	7915	53.15	7258	55.845
234366	'Gatad2a'	52.33	7791	59.26	8993	55.795
67843	'Slc35a4'	57.23	6322	54.31	6050.79	55.77
18983	'Cnot7'	56.8	6185	54.72	6016	55.76
50884	'Nckap1'	56.16	10080	55.34	10050	55.75
13495	'Drg2'	56.72	3894	54.75	3792	55.735
66834	'Acot13'	62.97	1632	48.47	1265	55.72
74351	'Ddx23'	58.77	6965	52.54	6316	55.655
66612	'Ormdl3'	56.93	4639	54.34	4470	55.635
13800	'Enah'	52.04	10887	59.22	12398	55.63
76799	'Tmem234'	54.96	2920.72	56.18	3042.25	55.57
59090	'Midn'	58.26	8703	52.87	7966	55.565
223473	'Nipal2'	56.15	9008.73	54.93	8940.02	55.54
232910	'Ap2s1'	54.82	1703	56.09	1742	55.455
67832	'Brix1'	59.95	6458	50.92	5539	55.435
20224	'Sar1a'	55.77	5947	55.06	5929	55.415
223499	'Dcaf13'	61.39	3775	49.41	3066	55.4
17846	'Commd1'	61.91	1964.91	48.79	1562.61	55.35
53607	'Snrpa'	53.65	2846.96	56.99	3053	55.32
50772	'Mapk6'	54.6	9407	55.98	9741	55.29
234664	'Nae1'	59.99	4348	50.48	3694	55.235
20383	'Srsf3'	55.67	5837	54.74	5796	55.205
30795	'Fkbp3'	61.79	2266.49	48.61	1797.43	55.2
75734	'Mff'	58.38	4042	52	3655	55.19
110826	'Etfb'	56.64	1981	53.73	1894	55.185
14300	'Frg1'	56.47	2428.11	53.86	2328	55.165
212999	'Tnpo2'	57.95	11848	52.38	10846	55.165
67949	'Nifk'	59.7	4545	50.58	3887	55.14
20602	'Ncor2'	52.43	18677	57.83	20791	55.13
382423	'Atxn7l3b'	55.82	8207	54.31	8064	55.065
11370	'Acadvl'	56.59	5000	53.5	4772	55.045
22327	'Vbp1'	60.49	3868	49.56	3198	55.025
229861	'Gm567'	60.97	1234	49.05	998	55.01
18024	'Nfe2l2'	55.95	5662	54.01	5519	54.98
19317	'Qk'	55.98	11152	53.9	10736	54.94
52637	'Cisd1'	58.84	2207	50.96	1927	54.9
56330	'Pdcd5'	60.63	1491	49.17	1208	54.9
51798	'Ech1'	55.32	2473	54.46	2455	54.89
22192	'Ube2m'	55.05	2753	54.73	2764	54.89
59026	'Huwe1'	55.9	33929	53.87	33053	54.885
77721	'Mrps5'	58.41	3330	51.36	2954	54.885
56637	'Gsk3b'	55.61	17778	54.11	17439	54.86
13000	'Csnk2a2'	55.43	3845	54.25	3792	54.84
74194	'Rnd3'	49.05	5637	60.49	7020	54.77
67860	'S100a16'	55.79	2468	53.74	2396	54.765
321022	'Cdv3'	55.1	8430	54.29	8477	54.695
56430	'Clip1'	53.87	13423	55.5	13968.6	54.685
21969	'Top1'	53.72	8452	55.59	8833	54.655
18451	'P4ha1'	53.8	6246	55.46	6830	54.63
69917	'Nabp2'	55.19	2333	53.94	2294	54.565
16573	'Kif5b'	54.87	13612	54.24	13595.4	54.555
67500	'Ccar1'	58.11	9974	50.97	8902	54.54
17387	'Mmp14'	52.4	8143	56.67	8895	54.535
211548	'Nomo1'	54.19	9454	54.81	9659	54.5
81601	'Kat5'	55.21	4270	53.67	4192	54.44
67684	'Luc7l3'	62.48	5650	46.34	4225	54.41
20641	'Snrpd1'	56.1	1806.1	52.7	1709.42	54.4
121022	'Mrps6'	52.24	1557.81	56.53	1698.29	54.385
51788	'H2afz'	57.81	2418	50.89	2146	54.35
74255	'Smu1'	55.56	7415	53.14	7163	54.35
15331	'Hmgn2'	57.43	2844	51.15	2555	54.29
56212	'Rhog'	56.27	2810	52.27	2633	54.27
13498	'Atn1'	53.44	9627	55.07	10021	54.255
75398	'Mrpl32'	58.21	1707	50.2	1483	54.205
66151	'Prr13'	55.63	2460	52.72	2366	54.175
217310	'Hid1'	49.54	6587	58.78	7886	54.16
56695	'Pnkd'	57.24	1798	51.02	1675	54.13
104721	'Ddx1'	55.41	5543	52.62	5315	54.015
18555	'Cdk16'	53.46	6724	54.44	6908	53.95
232227	'Iqsec1'	51.38	12993	56.48	14451	53.93
67841	'Atg3'	51.21	3450	56.55	3819	53.88
102122	'Fam192a'	53.58	3876	54.16	3955	53.87
76014	'Zc3h18'	52.71	8203	54.93	8634	53.82
93736	'Aff4'	53.92	21934	53.66	22070	53.79
267019	'Rps15a'	57.85	12202	49.69	10587	53.77
18146	'Npdc1'	50.5	3112	56.97	3519	53.735
74440	'Cmip'	51.62	9031	55.67	9971	53.645
231712	'Trafd1'	51.73	5205	55.56	5635	53.645
108100	'Baiap2'	48.84	4957	58.42	5750	53.63
67952	'Tomm20'	54.23	11100	52.97	10953	53.6
20397	'Sgpl1'	55.06	9206	52.1	8797	53.58
70456	'Mpc2'	56.93	1873	50.04	1659	53.485
15957	'Ifit1'	43.27	4632.51	63.67	6883.03	53.47
21937	'Tnfrsf1a'	50.6	4401	56.28	4942	53.44
107338	'Gbf1'	52.64	11762	54.23	12306	53.435
66335	'Atp6v1c1'	55.51	4697	51.27	4379	53.39
17988	'Ndrg1'	56.44	6634	50.28	5968	53.36
18518	'Igbp1'	53.44	3233	53.27	3252	53.355
60406	'Sap30'	53.81	2506	52.86	2483	53.335
18187	'Nrp2'	52.43	12957	54.12	13507	53.275
17826	'Fam89b'	52.5	2500	54.03	2598	53.265
83945	'Dnaja3'	53.42	5570	53.1	5574	53.26
72169	'Trim29'	60.05	6924	46.37	5405	53.21
56748	'Nfu1'	51.39	1909	55.03	2063	53.21
70561	'Txndc16'	48.99	7069	57.42	8570	53.205
18414	'Osmr'	49.64	9527	56.67	11055	53.155
66242	'Mrps16'	59.57	1247	46.68	983	53.125
68015	'Trap1'	53.5	4981	52.71	4958	53.105
54383	'Phc2'	49.12	5007	57.05	5828	53.085
226101	'Myof'	51.19	14954	54.95	16224	53.07
19072	'Prep'	54.45	6081	51.69	5829	53.07
67956	'Kmt5a'	52.48	5762	53.57	5929	53.025
66231	'Thoc7'	60.34	2233	45.59	1727	52.965
66199	'Commd4'	55.82	1806	50.07	1622	52.945
52331	'Stbd1'	60.65	4847	45.12	3640	52.885
60321	'Wbp11'	54.58	5858	51.18	5555	52.88
98682	'Mfsd6'	54.96	10764	50.75	10034	52.855
27096	'Trappc3'	53.4	2649	52.28	2616	52.84
68024	'Hist1h2bc'	54.64	1511.55	50.96	1416.24	52.8
94249	'Slc24a3'	57.49	8455	48.11	7209	52.8
230082	'Nol6'	54.27	9974	51.3	9522	52.785
11744	'Anxa11'	54.98	5335.61	50.5	4946	52.74
232341	'Wnk1'	50.61	20665	54.75	22623	52.68
12995	'Csnk2a1'	52.53	9049	52.83	9190	52.68
68572	'Mrpl58'	52.17	1710	53.15	1743	52.66
56069	'Il17b'	59.97	1570	45.34	1197	52.655
224045	'Eif2b5'	54.23	5622	51.05	5344	52.64
56176	'Pigp'	54.23	1618.1	51	1521.84	52.615
100040563	'Dynlt1c'	54.47	1427.61	50.75	1339.23	52.61
21766	'Tex261'	50.01	5133	55.2	5613	52.605
20187	'Ryk'	52.81	7022	52.32	7030	52.565
12334	'Capn2'	54.73	7104	50.27	6590	52.5
68991	'Ssu72'	55.88	3237	49.03	2866	52.455
67247	'Marc2'	54.4	2916	50.38	2758	52.39
20901	'Strap'	54.24	5821	50.54	5476	52.39
252870	'Usp7'	52.98	11527	51.72	11369	52.35
23997	'Psmd13'	55.78	3479	48.86	3075	52.32
226414	'Dars'	53.03	4782	51.58	4696	52.305
14043	'Ext2'	50.81	5958	53.78	6368	52.295
22225	'Usp5'	55.27	7095	49.32	6398	52.295
75416	'Nop14'	53.92	5913	50.62	5606	52.27
27681	'Snf8'	53.12	2049	51.41	1985	52.265
22224	'Usp10'	50.89	7759	53.64	8260	52.265
217039	'Ggnbp2'	53.37	6503	51.13	6285	52.25
54633	'Pqbp1'	54.91	2430	49.48	2226	52.195
66310	'Dpy30'	56.23	1502	48.1	1293	52.165
11538	'Adnp'	51.04	10470	53.21	11007	52.125
17184	'Matr3'	54.44	9979	49.7	9203	52.07
52683	'Ncaph2'	54.62	6300.99	49.52	5658.18	52.07
76501	'Commd9'	58.09	2686	46	2145	52.045
13177	'Eci1'	54.48	2329	49.6	2138	52.04
19272	'Ptprk'	49.82	13040	54.26	14340	52.04
27984	'Efhd2'	50.03	4822	54.03	5257	52.03
76938	'Rbm17'	51.78	3167	52.27	3226	52.025
23970	'Pacsin2'	49.83	6691	54.13	7324	51.98
56421	'Pfkp'	48.96	6720.06	54.95	7267.02	51.955
67145	'Tomm34'	57.07	4400	46.79	3651	51.93
66449	'Pam16'	56.23	1159.29	47.61	985.19	51.92
78920	'Dlst'	51.94	5847	51.8	5888	51.87
68861	'1190002N15Rik'	47.12	7615	56.5	9223	51.81
58875	'Hibadh'	53.13	3691	50.31	3528	51.72
52858	'Cdipt'	52.92	4809	50.46	4648	51.69
20591	'Kdm5c'	52.19	15518	51.12	15127	51.655
93679	'Trim8'	47.66	6230	55.6	7373	51.63
66973	'Mrps18b'	54.84	2204	48.41	1969	51.625
212528	'Trmt1'	53.89	4717	49.29	4370	51.59
100862468	'LOC100862468'	56.42	1232.54	46.68	1026.07	51.55
17913	'Myo1c'	52.25	10163	50.76	10010	51.505
108148	'Galnt2'	46.9	7892	56.07	9530	51.485
13356	'Dgcr2'	49.61	8279	53.36	8993	51.485
53761	'Prrc2a'	50.56	14296	52.32	14940	51.44
68089	'Arpc4'	49.49	4540.87	53.3	4936.71	51.395
13728	'Mark2'	51.11	8812	51.59	9032	51.35
56443	'Arpc1a'	48.23	3058	54.4	3481	51.315
69713	'Pin4'	54.98	943.18	47.62	821	51.3
14718	'Got1'	53.07	4402	49.45	4141	51.26
17192	'Mbd3'	47.73	2992	54.76	3465	51.245
104215	'Rhoq'	51.98	8766.68	50.49	8599.65	51.235
54353	'Skap2'	46.22	3029	56.16	3714	51.19
98366	'Smap1'	52.97	4723.72	49.41	4451.4	51.19
14884	'Gtf2h1'	50.88	5665	51.49	5786	51.185
56529	'Sec11a'	53.55	2338	48.63	2141	51.09
11736	'Ankfy1'	52.46	15293.8	49.72	14725.1	51.09
107242	'AI837181'	49.95	3054	52.2	3222	51.075
12747	'Clk1'	56.09	4121	46.04	3414	51.065
233870	'Tufm'	51.33	3472	50.79	3467	51.06
30055	'Timm13'	54.12	2615	47.97	2338	51.045
116701	'Fgfrl1'	47.64	4950	54.42	5720	51.03
14595	'B4galt1'	53.01	8683	48.96	8179	50.985
230673	'Ipo13'	53.56	7846	48.41	7167	50.985
14784	'Grb2'	50.03	5355	51.82	5590	50.925
23808	'Ash2l'	52.12	5802.95	49.62	5603.41	50.87
107045	'Lars'	53.25	8301	48.48	7632	50.865
72344	'Usp36'	51.96	10927	49.74	10583	50.85
69237	'Gtpbp4'	52.15	5525	49.48	5290	50.815
320938	'Tnpo3'	52.1	8657	49.51	8312.82	50.805
68463	'Mrpl14'	53.68	1192	47.92	1072	50.8
66154	'Tmem14c'	51.89	1909	49.61	1835	50.75
66511	'Chtop'	50.95	5616	50.5	5663	50.725
108903	'Tbcd'	48.7	6640.24	52.71	7266.36	50.705
66169	'Tomm7'	56.03	2437	45.35	1989	50.69
11987	'Slc7a1'	50.89	14979	50.4	14993	50.645
18247	'Oaz2'	52.94	3920	48.33	3612	50.635
27054	'Sec23b'	54.02	6094	47.25	5423	50.635
208501	'Ndufaf8'	52.22	937	49.01	884	50.615
53614	'Reck'	38.95	6834	62.2	10968	50.575
16476	'Jun'	57.94	7526	43.16	5661	50.55
69754	'Fbxo7'	52.21	3871	48.87	3665	50.54
11750	'Anxa7'	50.67	5707	50.39	5760	50.53
67808	'Tprgl'	53.51	3702	47.51	3295	50.51
53424	'Tsnax'	49.87	4827	51.12	4996	50.495
56321	'Aatf'	51.02	4075	49.91	3950.22	50.465
21815	'Tgif1'	49.94	3212	50.96	3303	50.45
101214	'Tra2a'	50.38	4325	50.51	4310	50.445
28114	'Nsun2'	52.72	9244	48.13	8524	50.425
67898	'Pef1'	51.96	3215	48.84	3049	50.4
70285	'Rpf1'	55.81	2811	44.89	2291	50.35
19671	'Rce1'	48.75	2733	51.86	2924	50.305
98053	'Gtf2f1'	55.65	3893	44.95	3174	50.3
67039	'Rbm25'	50.48	8865	50.08	8880	50.28
68917	'Hint2'	53.14	1172	47.41	1052	50.275
71949	'Cers5'	52.19	4225	48.29	3946	50.24
24110	'Usp18'	37.26	2646	63.15	4526	50.205
66125	'Sf3b5'	49.91	1393	50.48	1419	50.195
21856	'Timm44'	53.6	3831	46.79	3375	50.195
11532	'Adh5'	53.33	3417	47.03	3041	50.18
17768	'Mthfd2'	49.53	4137	50.8	4285	50.165
18590	'Pdgfa'	49.56	3092	50.63	3163	50.095
56398	'Chp1'	49.96	5261	50.2	5338	50.08
83486	'Rbm5'	49.34	6258	50.67	6522	50.005
24017	'Rnf13'	52.87	5462	47.1	5068	49.985
22061	'Trp63'	46.58	6930	53.38	8330	49.98
70361	'Lman1'	51.01	7095	48.92	6871	49.965
22194	'Ube2e1'	52.39	2872	47.53	2630.77	49.96
230249	'Ecpas'	51.66	12538	48.12	12025	49.89
66162	'Bola2'	49.85	570	49.91	572	49.88
66505	'Zmynd11'	51.25	7983	48.42	7595	49.835
72881	'Zdhhc4'	47.5	2654	52.16	2912	49.83
69225	'Naxd'	47.5	2448	52.11	2717	49.805
226562	'Prrc2c'	50.18	21012	49.43	20840	49.805
66899	'Fip1l1'	51.63	7385.48	47.96	7107.12	49.795
66588	'Cmpk1'	52.36	3956	47.22	3601	49.79
68671	'Pcyt2'	45.6	3679	53.93	4368	49.765
57436	'Gabarapl1'	50.59	3597	48.91	3510	49.75
59005	'Trappc2l'	51.41	1170	47.98	1099	49.695
66094	'Lsm7'	50.73	859	48.63	829	49.68
231874	'Ccz1'	48.75	3456	50.59	3615	49.67
56389	'Stx5a'	50.1	3820	49.19	3754	49.645
20869	'Stk11'	49.37	4995.11	49.74	5116.72	49.555
211673	'Arfgef1'	50.25	14581	48.86	14324	49.555
28185	'Tomm70a'	49.93	7712	49.16	7670	49.545
55978	'Ift20'	51.73	1590	47.31	1465	49.52
73046	'Glrx5'	48.3	1886	50.7	1996	49.5
66998	'Psmd5'	53.82	4410	45.15	3731	49.485
24068	'Sra1'	51.86	1954	47.1	1789	49.48
26921	'Map4k4'	49.37	11617	49.57	11817	49.47
228140	'Tnks1bp1'	48.62	11534	50.25	12059	49.435
14388	'Gab1'	48.67	8652	49.99	8988	49.33
13209	'Ddx6'	47.49	11582	51.16	12608	49.325
268996	'Ss18'	48.85	5982	49.59	6127	49.22
231672	'Fbxw8'	53.43	10919	45	9290	49.215
93742	'Pard3'	50.21	10275	48.17	9877	49.19
231413	'Grsf1'	49.78	5219	48.59	5209	49.185
81702	'Ankrd17'	49.57	18243	48.73	18123	49.15
14712	'Gnpat'	51	6194	47.2	5789	49.1
20926	'Supt6'	48.38	12272	49.78	12764	49.08
53861	'Zranb2'	52.13	5668	45.98	5016	49.055
21857	'Timp1'	47.47	1616	50.57	1735	49.02
11910	'Atf3'	51.11	4067	46.87	3765	48.99
16647	'Kpna2'	50.62	4157	47.34	3924	48.98
108679	'Cops8'	52.5	3880	45.46	3392	48.98
16691	'Krt8'	46.39	3360	51.56	3769	48.975
28106	'Mydgf'	51.97	1837	45.92	1636	48.945
66383	'Iscu'	50.63	1735	47.2	1630	48.915
13002	'Dnajc5'	49.52	8810	48.31	8689	48.915
56350	'Arl3'	47.29	1495	50.53	1610	48.91
66590	'Farsa'	49.05	3568	48.69	3590	48.87
13512	'Dsg3'	49.8	8438	47.84	8187	48.82
110109	'Nop2'	49.63	5288	47.93	5158	48.78
67681	'Mrpl18'	52.17	1908	45.36	1689	48.765
68728	'Trp53inp2'	47.44	7822	50.08	8348	48.76
13854	'Epn1'	53.11	5188	44.35	4486	48.73
69612	'Kansl2'	48.21	5474	49.18	5605	48.695
11737	'Anp32a'	49.23	4138	48.11	4085	48.67
74370	'Rptor'	49.89	12281	47.44	11836	48.665
80795	'Selenok'	48.12	1911	49.15	1968	48.635
74451	'Pgs1'	47.18	4409	49.97	4730	48.575
12283	'Cab39'	49.7	7596	47.39	7348	48.545
353258	'Ltv1'	50.31	3603	46.78	3387	48.545
53317	'Plrg1'	51.47	3655	45.59	3268	48.53
18822	'Plod1'	50.99	6761	45.93	6150	48.46
73737	'1110008P14Rik'	47.55	1175	49.36	1228	48.455
14701	'Gng12'	47.62	8267	49.25	8632	48.435
72007	'Fndc3b'	48.71	13653	48.16	13693	48.435
19230	'Twf1'	49.04	5932.83	47.79	5837.61	48.415
216344	'Rab21'	48.09	3501	48.59	3575	48.34
230654	'Lrrc41'	50.63	6458.77	46.03	5929.07	48.33
20810	'Srm'	47.97	2523	48.66	2582	48.315
16391	'Irf9'	45.07	4457	51.54	5125	48.305
19326	'Rab11b'	44.85	4484	51.75	5076	48.3
71750	'R3hdm2'	46.69	7271	49.79	7919	48.24
553127	'Rtl8b'	44.21	2148.99	52.27	2562.92	48.24
67205	'Utp11'	49.74	1867	46.7	1767	48.22
51797	'Ctps'	47.81	5260	48.59	5397	48.2
12793	'Cnih1'	48.34	2858	48.03	2866	48.185
68090	'Yif1a'	48.66	2893	47.65	2859	48.155
69010	'Anapc13'	47.68	691	48.59	710	48.135
107351	'Kank1'	46.77	9893	49.45	10559	48.11
66156	'Anapc11'	50.88	6841.06	45.33	6165.65	48.105
100041273	'Ndufb4c'	55.58	971.94	40.52	712.08	48.05
59035	'Carm1'	47.48	6154.74	48.55	6362.98	48.015
22632	'Yy1'	47.78	4464	48.24	4534	48.01
56420	'Ppp4c'	49.41	2603	46.57	2474	47.99
75553	'Zc3h14'	49.23	5636.86	46.69	5628.01	47.96
12028	'Bax'	47.13	1596	48.7	1665	47.915
54325	'Elovl1'	48.11	3535	47.72	3533	47.915
16419	'Itgb5'	48.77	6526	47.04	6357	47.905
13144	'Dapk3'	46.76	3053	49.05	3250	47.905
20316	'Sdf2'	47.06	2339	48.74	2430	47.9
21781	'Tfdp1'	45.66	4721	50.11	5222	47.885
11768	'Ap1m2'	48.5	3455	47.19	3385	47.845
66911	'Nudt16l1'	51.54	2608	44.09	2252	47.815
18003	'Nedd9'	51.24	9026	44.39	7888	47.815
224727	'Bag6'	47.12	7300	48.47	7598	47.795
72068	'Cnot2'	50.14	5431	45.39	5002	47.765
81018	'Rnf114'	47.53	4812	47.93	4916	47.73
66827	'Ttc1'	49.12	2796	46.32	2660	47.72
26936	'Mprip'	47.46	17234.4	47.95	17235.8	47.705
22682	'Zfand5'	45.46	5724	49.94	6305	47.7
70616	'Sugp1'	48.28	4294	46.97	4213	47.625
74549	'Mau2'	48.39	6857.99	46.7	6695.27	47.545
73389	'Hbp1'	50.24	5769.64	44.85	5219.86	47.545
70248	'Dazap1'	47.08	3654	48	3730	47.54
11518	'Add1'	47.61	7673	47.4	7699	47.505
56045	'Samhd1'	51.15	8132	43.85	7059	47.5
16582	'Kifc3'	43.68	5994	51.3	7169	47.49
57875	'Angptl4'	47.08	3602	47.86	3696	47.47
29812	'Ndrg3'	46.65	5003	48.24	5227	47.445
266781	'Snx17'	47.61	3718	47.26	3725	47.435
223453	'Dap'	42.45	2503	52.36	3115	47.405
19719	'Rfng'	49.38	4004	45.38	3691	47.38
12048	'Bcl2l1'	48.41	4843.39	46.31	4717.91	47.36
268420	'Alkbh5'	48.43	12004	46.21	11572	47.32
50493	'Txnrd1'	46.02	6408	48.62	6845	47.32
68833	'Pdcl3'	51.51	3519	43.08	2970	47.295
12913	'Creb3'	47.69	3011.92	46.9	2989	47.295
11669	'Aldh2'	44.94	5565	49.61	6362	47.275
54128	'Pmm2'	50.87	3654	43.68	3172	47.275
11632	'Aip'	48.94	2802.6	45.52	2606.13	47.23
56280	'Mrpl37'	49.12	2927	45.31	2724	47.215
106572	'Rab31'	53.75	7627	40.66	5827	47.205
217333	'Trim47'	46.24	4095	48.14	4304	47.19
102115	'Dohh'	49.81	2860	44.57	2582	47.19
19330	'Rab18'	48.91	7335	45.44	6882	47.175
77034	'2510039O18Rik'	46.8	5209	47.55	5342	47.175
67465	'Sf3a1'	50.39	10168	43.93	8954	47.16
15902	'Id2'	49.91	2509	44.39	2251	47.15
56194	'Prpf40a'	48.27	8476	45.98	8396	47.125
66192	'Lage3'	51.5	1493	42.73	1248	47.115
16971	'Lrp1'	35.58	21938	58.63	36529	47.105
76522	'Lsm8'	51.13	1461	43.08	1240	47.105
213491	'Szrd1'	49.69	6650	44.5	6040	47.095
106298	'Rrn3'	47.05	6915	47.14	6998	47.095
208606	'Rsrc2'	49.15	4435	45	4118	47.075
29810	'Bag3'	47.19	4968	46.95	4991	47.07
224619	'Traf7'	50.74	5539	43.35	4782	47.045
20021	'Polr2c'	48.9	3084.69	45.15	2873.69	47.025
77134	'Hnrnpa0'	44.45	4833	49.51	5435	46.98
66320	'Tmem208'	47.15	1310	46.8	1328.46	46.975
57741	'Noc2l'	47.09	5261.75	46.84	5275.93	46.965
67826	'Snap47'	46.8	3460	47.11	3511	46.955
14977	'Slc39a7'	46.93	4387	46.95	4401	46.94
107732	'Mrpl10'	47.59	3069	46.23	3065	46.91
69981	'Tmem30a'	47.07	7040	46.69	7053	46.88
66404	'Rtf2'	47.5	4106	46.23	4034	46.865
18759	'Prkci'	47.13	8581	46.54	8576	46.835
12053	'Bcl6'	43.29	6025	50.38	6995	46.835
78308	'Gpr108'	49.04	4228	44.61	3883	46.825
212442	'Lactb2'	50.37	3822	43.17	3306	46.77
14700	'Gng10'	48.89	2149	44.63	1978	46.76
231329	'Polr2b'	48.07	7492	45.31	7133	46.69
11593	'Aga'	46.57	2303	46.79	2327	46.68
74493	'Tnks2'	45.49	12104	47.87	12870	46.68
66253	'Aig1'	44.43	2739	48.91	3048	46.67
20174	'Ruvbl2'	45.7	3041.69	47.61	3191.57	46.655
14248	'Flii'	47.83	7947	45.4	7619	46.615
68796	'Tmem214'	46.94	5189	46.27	5180	46.605
50708	'Hist1h1c'	44.18	1216.51	49.02	1359.54	46.6
231861	'Tnrc18'	47.72	20693	45.47	19962	46.595
227298	'Retreg2'	47.82	4881	45.29	4714	46.555
68292	'Stt3b'	46.59	8055	46.44	8109	46.515
71472	'Usp19'	45.31	8762	47.65	9308	46.48
15107	'Hadh'	46.65	3348	46.18	3345	46.415
56726	'Sh3bgrl'	46.7	5384	46.11	5368	46.405
107829	'Thoc5'	48.31	4374	44.48	4068	46.395
66942	'Ddx18'	48.14	4374	44.63	4094	46.385
14791	'Emg1'	46.01	1878.77	46.7	1922.78	46.355
12389	'Cav1'	42.73	4080	49.94	4799	46.335
104662	'Tsr1'	49.05	6774.12	43.56	6076.64	46.305
74200	'Khdc4'	49.44	6268	43.15	5485	46.295
100463512	'Gm20594'	46.68	528	45.88	520	46.28
99237	'Tm9sf4'	46.18	7268	46.35	7390	46.265
230908	'Tardbp'	49.5	10453.4	42.99	9078.3	46.245
26987	'Eif4e2'	46.74	4140	45.74	4015	46.24
14897	'Trip12'	47.91	16596	44.55	15701	46.23
72117	'Naa50'	45.31	8415	47.13	8842	46.22
67811	'Poldip2'	46.83	3676	45.6	3613	46.215
56455	'Dynll1'	46.81	3810.96	45.58	3745.76	46.195
72503	'2610507B11Rik'	45.92	14082	46.46	14398	46.19
17955	'Nap1l4'	46.31	4281	46.02	4297	46.165
19211	'Pten'	45.04	15234	47.29	16169	46.165
73178	'Wasl'	46.03	8140	46.28	8269	46.155
70110	'Ifi35'	43.65	2354	48.52	2640	46.085
13859	'Eps15l1'	46.11	6438	46.04	6298.41	46.075
65112	'Pmepa1'	48.45	8984	43.68	8164	46.065
59025	'Usp14'	48.86	5077.57	43.22	4517.91	46.04
66201	'Vta1'	46.11	2459	45.91	2471	46.01
17169	'Mark3'	48.5	6443	43.52	5849	46.01
15530	'Hspg2'	42.01	24710	49.97	29700	45.99
106021	'Topors'	47.27	7427	44.51	7063	45.89
66679	'Rae1'	48.35	3292	43.29	2990	45.82
68682	'Slc44a2'	49.13	6940	42.5	6068	45.815
54394	'Crlf3'	47.94	5383.56	43.69	4842.02	45.815
17191	'Mbd2'	47.61	3538	43.98	3300	45.795
19082	'Prkag1'	46.49	3055	45.07	2985	45.78
217715	'Eif2b2'	44.9	2879	46.65	3018	45.775
14187	'Akr1b8'	47.98	2476	43.55	2267	45.765
19247	'Ptpn11'	45.17	10407	46.33	10785	45.75
[truncated: 14,447 more rows]

## Sheet: S4-965 DEGs
Gene ID	Gene Symbol	Type	log2 (MMTV/ CTRL)	Qvalue (MMTV/ CTRL)
105246811	105246811	mRNA	-2.00218	6.47037e-24
105247125	105247125	mRNA	10.1506	6.41792e-89
75462	1700001C19Rik	mRNA	-2.31585	0.0771101
69428	1700016C15Rik	mRNA	-2.12408	0.0137812
112418	1700102P08Rik	mRNA	2.47674	2.33868e-05
72097	2010300C02Rik	mRNA	-4.90226	3.23535e-109
102635707	2600014E21Rik	lncRNA	-5.39167	0.000128089
70045	2610528A11Rik	mRNA	-2.13658	0.00062283
228151	4833423E24Rik	mRNA	-5.73585	1.20165e-07
230757	5730409E04Rik	mRNA	2.39779	3.81221e-08
381933	6430531B16Rik	mRNA	-3.3322	0.0554462
212448	9330159F19Rik	mRNA	4.30194	0.00017647
11302	Aatk	mRNA	-2.38049	0.0797268
382062	AB124611	mRNA	-2.24854	0.00616484
74591	Abca12	mRNA	-4.43697	6.38645e-26
76184	Abca6	mRNA	2.12179	0.0495906
217262	Abca9	mRNA	-3.00438	8.17843e-05
18671	Abcb1a	mRNA	3.53022	0.000133862
18670	Abcb4	mRNA	2.42312	0.083383
76408	Abcc3	mRNA	-2.37046	5.6326e-10
239273	Abcc4	mRNA	2.14479	4.29753e-39
320712	Abi3bp	mRNA	-2.13721	0.00689083
11421	Ace	mRNA	-2.86299	0.0308173
70008	Ace2	mRNA	-3.65713	1.20208e-19
329910	Acot11	mRNA	-5.74156	2.57359e-14
171210	Acot2	mRNA	2.34535	5.83995e-57
56318	Acpp	mRNA	-2.98615	3.14666e-30
94180	Acsbg1	mRNA	-3.028	8.73144e-22
20216	Acsm3	mRNA	-6.66371	0.00139018
68738	Acss1	mRNA	-2.47068	2.75567e-22
11475	Acta2	mRNA	-2.24103	0.015075
11482	Acvrl1	mRNA	-5.72644	1.37224e-07
224697	Adamts10	mRNA	-2.36766	1.12244e-28
239337	Adamts12	mRNA	-2.44966	2.50234e-05
271127	Adamts16	mRNA	-2.03416	0.0315087
77739	Adamtsl1	mRNA	-3.6885	1.1137e-27
77794	Adamtsl2	mRNA	-4.23365	1.16042e-73
269959	Adamtsl3	mRNA	-2.57577	1.0095e-23
230775	Adgrb2	mRNA	-3.24545	2.24901e-05
224792	Adgrf5	mRNA	-4.5169	0.0638597
110789	Adgrv1	mRNA	3.01357	4.09783e-07
11535	Adm	mRNA	-3.10296	7.22019e-09
11540	Adora2a	mRNA	2.52835	0.0816842
11554	Adrb1	mRNA	4.45647	1.59637e-06
403205	Agr3	mRNA	-4.29512	0.0960126
11609	Agtr2	mRNA	-6.30641	0.0048285
11628	Aicda	mRNA	-3.47068	0.0344414
72168	Aifm3	mRNA	-2.93731	0.00328383
229949	Ak5	mRNA	-2.1697	0.0125588
78801	Ak7	mRNA	2.21481	0.0666113
68870	Ak8	mRNA	3.76223	0.0559648
329738	Aknad1	mRNA	-4.13772	0.00305583
11656	Alas2	mRNA	-3.37326	0.00440141
56847	Aldh1a3	mRNA	-5.71197	2.19925e-05
26358	Aldh1a7	mRNA	-2.55603	0.0774746
107747	Aldh1l1	mRNA	-4.02044	1.59732e-14
621603	Aldh3b2	mRNA	-5.10964	6.18243e-48
11676	Aldoc	mRNA	-3.82657	1.16297e-51
11684	Alox12	mRNA	-4.58737	2.83838e-15
11690	Alox5ap	mRNA	-4.66853	1.27624e-14
11647	Alpl	mRNA	-2.16417	0.000782164
229665	Ampd1	mRNA	2.84991	0.0407277
11601	Angpt2	mRNA	2.57728	0.0983075
109676	Ank2	mRNA	2.04195	0.0214865
382543	Ankfn1	mRNA	-4.07799	8.74426e-09
244859	Ankk1	mRNA	-3.31343	1.71013e-09
77318	Ankrd55	mRNA	3.46686	0.0123359
101772	Ano1	mRNA	-3.23927	9.66863e-13
71345	Ano9	mRNA	-2.27391	0.006917
16790	Anpep	mRNA	-2.40291	1.00243e-18
11754	Aoc3	mRNA	2.64621	0.000319785
11761	Aox1	mRNA	-2.02944	1.49851e-05
71872	Aox4	mRNA	2.05728	0.0305674
319924	Apba1	mRNA	2.15947	3.92273e-23
71898	Apol9b	mRNA	2.35081	2.47172e-37
11828	Aqp3	mRNA	-2.57333	0.00318091
215821	Arfgef3	mRNA	2.31129	0.00213426
11846	Arg1	mRNA	-4.16906	7.78092e-131
244867	Arhgap20	mRNA	-2.16515	0.0140733
11856	Arhgap6	mRNA	-2.21344	0.0103961
73167	Arhgap8	mRNA	-2.84749	2.18378e-23
11857	Arhgdib	mRNA	-3.68828	1.3216e-10
442801	Arhgef15	mRNA	-2.26678	0.0219158
230972	Arhgef16	mRNA	-2.28981	3.49509e-08
236915	Arhgef9	mRNA	-2.4348	1.15627e-31
74934	Armc4	mRNA	5.19638	0.0825006
545260	Arsi	mRNA	-7.5197	4.81915e-05
109978	Art4	mRNA	-5.88402	0.0164822
76976	Arxes2	mRNA	-5.08324	0.0974729
104816	Aspg	mRNA	-2.55296	1.04936e-10
66695	Aspn	mRNA	-4.96799	4.74455e-12
67855	Asprv1	mRNA	-2.07205	0.0121807
11910	Atf3	mRNA	2.1401	3.74738e-44
192113	Atp12a	mRNA	-3.12828	4.71165e-19
268878	Atp13a5	mRNA	-2.15475	1.39104e-19
98660	Atp1a2	mRNA	2.00006	0.0955818
53313	Atp2a3	mRNA	-4.04693	1.44094e-08
242341	Atp6v0d2	mRNA	-2.48448	0.00204134
110935	Atp6v1b1	mRNA	-2.93334	1.29467e-57
68775	Atp6v1c2	mRNA	-2.53474	2.56415e-53
67331	Atp8b3	mRNA	3.2189	6.49857e-05
239691	AU021092	mRNA	-4.56338	8.7877e-24
11567	Avil	mRNA	2.02481	2.88626e-05
272411	B3gnt6	mRNA	2.8888	0.0245717
232984	B3gnt8	mRNA	-2.50871	1.64016e-05
12012	Baat	mRNA	4.33633	0.0821657
57278	Bcam	mRNA	-3.85099	1.84188e-17
12035	Bcat1	mRNA	-5.01642	4.20948e-05
58208	Bcl11b	mRNA	-6.07478	2.04102e-06
66813	Bcl2l14	mRNA	-2.80953	0.0926471
320705	Bend6	mRNA	2.2157	0.000423062
83675	Bicc1	mRNA	-2.25457	2.56058e-08
171543	Bmf	mRNA	-2.18501	6.91101e-50
12155	Bmp15	mRNA	-5.05205	0.0198147
12161	Bmp6	mRNA	-3.07916	2.55715e-13
171388	Bnipl	mRNA	-3.66174	2.86681e-47
19194	Bpifa2	mRNA	3.05344	0.000816479
381979	Brsk1	mRNA	-3.64337	3.59612e-15
12182	Bst1	mRNA	-2.42589	1.19898e-38
208154	Btla	mRNA	-6.1206	9.11478e-86
319772	C130050O18Rik	mRNA	-2.67973	1.32032e-12
56745	C1qtnf1	mRNA	-2.86709	3.55659e-13
81799	C1qtnf3	mRNA	-5.37465	0.00894349
271944	C2cd4d	mRNA	-3.11343	0.0857692
12268	C4b	mRNA	4.08387	8.09865e-64
12291	Cacna1g	mRNA	-3.08941	1.28713e-35
54725	Cadm1	mRNA	-2.87113	2.26573e-56
70405	Calml3	mRNA	-4.09415	9.15832e-18
227541	Camk1d	mRNA	-4.3434	0.0122354
215303	Camk1g	mRNA	4.7047	0.042708
12337	Capn5	mRNA	-2.2472	5.71008e-17
170725	Capn8	mRNA	-3.78807	0.0118609
69543	Capns2	mRNA	-3.49232	0.000547194
353025	Caps2	mRNA	-3.10355	0.0486079
230099	Car9	mRNA	-3.01915	2.4218e-14
170720	Card14	mRNA	-3.18856	5.02785e-17
107239	Carns1	mRNA	-2.38211	1.87933e-07
12365	Casp14	mRNA	-3.69286	0.0693789
12373	Casq2	mRNA	-2.01436	7.9532e-14
76856	Catsper3	mRNA	-2.19481	0.042708
545391	Catspere2	mRNA	-2.47527	0.00734943
12411	Cbs	mRNA	-4.66453	2.32661e-42
100502861	Ccdc13	mRNA	-4.69886	0.043482
227933	Ccdc148	mRNA	-2.19258	0.00277412
329366	Ccdc187	mRNA	-2.00423	0.067793
100504112	Ccer2	mRNA	2.50148	0.0752391
12424	Cck	mRNA	-7.98005	1.33811e-05
20295	Ccl17	mRNA	-2.24137	0.0284652
20296	Ccl2	mRNA	4.85635	0.029894
271375	Cd200r2	mRNA	-2.94132	0.015333
239849	Cd200r4	mRNA	-3.317	1.50241e-20
246278	Cd207	mRNA	-2.85658	0.0181019
12490	Cd34	mRNA	-4.65743	2.73981e-21
13136	Cd55	mRNA	-2.08768	8.09321e-10
12515	Cd69	mRNA	-7.56337	3.9788e-05
58804	Cdc42ep5	mRNA	-3.43111	3.63346e-20
26365	Ceacam1	mRNA	-2.13154	4.00163e-32
109901	Cela1	mRNA	-2.66723	2.64968e-06
66570	Cenpm	mRNA	-2.65765	2.59419e-18
234673	Ces2e	mRNA	-3.93105	3.63413e-41
71903	Ces2f	mRNA	-2.82706	5.48932e-17
72361	Ces2g	mRNA	-2.41524	1.99038e-06
212517	Cfap44	mRNA	-4.4416	0.0725851
12643	Chad	mRNA	-2.54262	0.0256914
108699	Chn1	mRNA	4.14032	0.000482505
246048	Chodl	mRNA	-5.88934	4.90691e-08
83453	Chrdl1	mRNA	-2.91056	0.0182163
12669	Chrm1	mRNA	-2.40262	5.37822e-05
11438	Chrna4	mRNA	-5.92985	2.74105e-30
56773	Chst5	mRNA	-3.55132	1.15896e-20
234421	Cib3	mRNA	-2.92265	2.19019e-06
100504524	Cisd3b	pseudo	-4.59826	1.60613e-12
12700	Cish	mRNA	-2.40141	1.18029e-12
12733	Clcnka	mRNA	-5.08937	1.28108e-23
56365	Clcnkb	mRNA	-4.30188	0.0912838
12738	Cldn2	mRNA	-4.45026	0.0731765
71908	Cldn23	mRNA	-2.96993	4.15245e-32
53624	Cldn7	mRNA	-3.52909	1.06447e-09
54420	Cldn8	mRNA	-3.94063	4.43114e-73
20256	Clec11a	mRNA	-2.19699	7.99382e-12
232409	Clec2e	mRNA	-2.93788	1.08258e-06
403395	Clec3a	mRNA	-6.68223	0.000728909
69454	Clic3	mRNA	-3.58321	2.13683e-06
71566	Clmp	mRNA	4.13408	0.000557224
68119	Cmtm3	mRNA	-2.15877	2.29961e-17
67272	Cmtm5	mRNA	-2.26216	2.50194e-06
70031	Cmtm8	mRNA	-4.77312	0.000167887
76469	Cmya5	mRNA	-2.36089	6.36016e-09
72978	Cnih3	mRNA	-3.54423	0.00598322
245684	Cnksr2	mRNA	-5.19077	9.18934e-76
338349	Cntln	mRNA	-2.09314	5.54328e-05
12805	Cntn1	mRNA	6.07285	2.49498e-25
21367	Cntn2	mRNA	-2.6926	0.0193323
12819	Col15a1	mRNA	-4.06205	5.4454e-08
12822	Col18a1	mRNA	-3.39794	9.09462e-15
12842	Col1a1	mRNA	-3.03314	1.34163e-06
12843	Col1a2	mRNA	-2.77888	0.0179827
12825	Col3a1	mRNA	-4.91066	3.31382e-184
12832	Col5a2	mRNA	-2.82155	5.51659e-18
12835	Col6a3	mRNA	-3.16977	4.96089e-28
12836	Col7a1	mRNA	-2.37495	2.37086e-35
12837	Col8a1	mRNA	-3.08339	1.24799e-97
12840	Col9a2	mRNA	-5.10586	3.1128e-13
269132	Colgalt2	mRNA	-3.66848	1.4686e-16
71791	Cpa4	mRNA	-3.95885	0.000282219
214642	Cped1	mRNA	2.4479	0.0209347
240058	Cpne5	mRNA	-5.53828	1.49023e-14
78284	Creb3l4	mRNA	-2.22105	2.92444e-11
114570	Crip3	mRNA	-3.14262	0.0412877
105859	Csdc2	mRNA	-2.10951	0.0142699
18163	Ctnnd2	mRNA	-8.37925	2.01506e-07
78309	Cul9	mRNA	-2.6573	1.38135e-06
231293	Cwh43	mRNA	-6.01561	0.0114187
15945	Cxcl10	mRNA	2.18748	0.00234516
20315	Cxcl12	mRNA	-3.23446	5.29092e-49
57266	Cxcl14	mRNA	-3.52061	8.36024e-15
232983	Cxcl17	mRNA	-4.00726	1.17569e-32
67393	Cxxc5	mRNA	-2.55266	2.0463e-19
13074	Cyp17a1	mRNA	-4.17573	0.000222882
13115	Cyp27b1	mRNA	2.69488	9.59607e-13
13090	Cyp2b19	mRNA	-2.67116	0.0242767
226143	Cyp2c23	mRNA	4.03466	0.0213751
13101	Cyp2d10	mRNA	-6.73135	3.88016e-27
545123	Cyp2d11	mRNA	-5.40553	6.25944e-08
380997	Cyp2d12	mRNA	-5.59166	0.0384578
56448	Cyp2d22	mRNA	-5.81725	2.53617e-24
223706	Cyp2d34	mRNA	-5.30061	0.0642048
13105	Cyp2d9	mRNA	-6.44985	6.35796e-14
13107	Cyp2f2	mRNA	-6.77195	4.35191e-106
74134	Cyp2s1	mRNA	-2.64551	2.76843e-09
545817	Cyp2w1	mRNA	-7.16833	0.000202405
13116	Cyp46a1	mRNA	-2.62317	0.000455466
58861	Cysltr1	mRNA	-5.49355	0.0423211
67859	Cysrt1	mRNA	-2.82946	0.0363322
227929	Cytip	mRNA	-2.15233	8.23072e-16
69635	Dapk1	mRNA	-4.82201	6.10108e-51
76747	Dapl1	mRNA	-4.27859	2.17075e-30
195208	Dcdc2a	mRNA	4.80282	0.0336602
13195	Ddc	mRNA	-7.19353	0.000188795
73284	Ddit4l	mRNA	-3.02721	0.0179707
213393	Depp1	mRNA	-2.86299	1.818e-26
320127	Dgki	mRNA	-2.79786	0.000964884
68203	Diras2	mRNA	-4.69752	2.31838e-10
244667	Disc1	mRNA	2.61356	0.0614944
13385	Dlg4	mRNA	-3.48285	1.08525e-33
13393	Dlx3	mRNA	-4.29991	9.63146e-15
73712	Dmkn	mRNA	-3.78243	1.56597e-42
668357	Dmrtc1c2	mRNA	2.82377	6.41795e-06
13411	Dnah11	mRNA	-2.79076	0.00012614
54427	Dnmt3l	mRNA	4.7567	0.0363023
231134	Dok7	mRNA	-3.40098	6.76936e-12
29861	Dpf1	mRNA	2.10028	0.0163097
70127	Dpf3	mRNA	4.59618	0.0044615
13506	Dsc2	mRNA	-2.91958	3.42408e-28
13510	Dsg1a	mRNA	-6.35379	0.000590923
225256	Dsg1b	mRNA	-4.48829	3.63763e-40
100322896	Dthd1	mRNA	2.38016	0.031424
14357	Dtx1	mRNA	-2.89959	5.82002e-14
75590	Dusp9	mRNA	2.89528	7.28514e-08
100039293	Duxbl3	mRNA	-3.70376	0.0613432
574405	DXBay18	mRNA	-6.54639	0.00249198
75577	Dynap	mRNA	2.37024	5.74089e-06
13426	Dync1i1	mRNA	-2.22647	0.0676074
26903	Dysf	mRNA	2.15997	1.16996e-15
67685	Dyx1c1	mRNA	-2.91359	0.0724865
105418	E330034G19Rik	mRNA	2.12375	0.03133
228598	Ebf4	mRNA	-3.8031	0.000170568
13607	Eda	mRNA	2.53122	0.0257772
245527	Eda2r	mRNA	-2.71087	0.051049
13612	Edil3	mRNA	-2.00034	1.1095e-20
13615	Edn2	mRNA	-6.62904	0.00169551
212516	Efcab12	mRNA	-2.47112	0.036277
58859	Efemp2	mRNA	2.07296	5.48152e-08
71877	Efhc1	mRNA	-2.25883	2.96939e-11
13711	Elf5	mRNA	-2.92569	2.57248e-20
13717	Eln	mRNA	-5.82375	0.00013535
83603	Elovl4	mRNA	3.0378	2.87316e-22
19011	Endou	mRNA	-3.69309	5.44582e-18
83965	Enpp5	mRNA	-2.36121	8.58714e-60
13813	Eomes	mRNA	3.08626	0.0211002
230735	Epha10	mRNA	4.40293	0.0744345
13841	Epha7	mRNA	2.67687	1.91775e-06
13842	Epha8	mRNA	5.60384	6.60851e-16
270190	Ephb1	mRNA	-5.31876	1.84226e-21
13516	Epyc	mRNA	-4.78822	4.36851e-17
13876	Erg	mRNA	-4.17283	7.08276e-48
71690	Esm1	mRNA	-3.31956	0.0103187
104156	Etv5	mRNA	2.0875	0.000322785
101488212	Evi2	mRNA	-5.59976	0.0851033
14064	F2rl2	mRNA	-5.81098	0.0211566
14070	F8a	mRNA	-2.35484	2.56607e-27
268709	Fam107a	mRNA	-3.77245	2.72982e-08
78408	Fam131a	mRNA	-2.1523	0.0320828
329831	Fam166b	mRNA	-2.51502	0.0882816
269233	Fam171a1	mRNA	2.83143	4.51842e-13
241520	Fam171b	mRNA	3.40347	2.3898e-18
245050	Fam198a	mRNA	-4.70288	1.08153e-10
68659	Fam198b	mRNA	-2.3252	0.00266245
106014	Fam19a5	mRNA	-2.72489	1.91495e-13
69134	Fam25c	mRNA	-5.05102	1.75656e-08
76886	Fam81a	mRNA	-2.45658	0.0312708
239463	Fam83a	mRNA	-2.52002	4.69522e-46
105005	Fam84a	mRNA	-2.79947	1.76911e-09
14114	Fbln1	mRNA	-2.95958	0.000614017
64435	Fcamr	mRNA	-4.15884	7.34915e-05
215384	Fcgbp	mRNA	-2.14748	1.71484e-05
73191	Fezf1	mRNA	4.80239	0.0328444
14168	Fgf13	mRNA	2.4349	7.46807e-33
14181	Fgfbp1	mRNA	-4.34868	2.00521e-06
14198	Fhit	mRNA	-2.40982	0.00045509
225288	Fhod3	mRNA	-2.32499	3.56055e-13
396184	Flrt1	mRNA	3.29067	0.000145915
57778	Fmnl1	mRNA	-2.18342	0.00571307
14261	Fmo1	mRNA	3.31553	1.28753e-06
14264	Fmod	mRNA	-5.09649	8.62762e-11
63828	Fn3k	mRNA	-2.48924	4.83841e-09
14283	Fosl1	mRNA	2.35074	0.0331283
14233	Foxi1	mRNA	7.57764	6.96642e-06
666060	Frmpd1	mRNA	-2.37321	0.000140417
20378	Frzb	mRNA	-4.68071	2.37396e-10
14313	Fst	mRNA	-3.03219	8.47653e-74
83554	Fstl3	mRNA	-2.31303	1.69275e-11
59095	Fxyd6	mRNA	-2.02003	4.23804e-08
233733	Galnt18	mRNA	-2.54832	0.000158199
207839	Galnt6	mRNA	-5.80849	0.00267902
14428	Galr2	mRNA	2.11324	7.60451e-06
14431	Gamt	mRNA	-2.91733	3.22908e-09
14461	Gata2	mRNA	-3.793	1.58908e-05
227671	Gbgt1	mRNA	-3.05339	0.0302815
626578	Gbp10	mRNA	2.16619	2.07347e-10
100702	Gbp6	mRNA	2.21234	2.41058e-28
14528	Gch1	mRNA	3.25058	3.22006e-14
320415	Gchfr	mRNA	-2.28675	0.00839146
14537	Gcnt1	mRNA	-2.10383	2.01069e-31
72077	Gcnt3	mRNA	-5.30756	0.0647705
14525	Gcsam	mRNA	-3.25825	0.0160631
228858	Gdap1l1	mRNA	2.48836	0.0948563
14560	Gdf10	mRNA	-3.57186	0.0245402
14573	Gdnf	mRNA	2.55024	1.69703e-16
71584	Gdpd2	mRNA	-3.48743	3.75853e-11
23887	Ggt5	mRNA	-2.37853	1.77896e-08
71522	Ggt6	mRNA	-3.9522	2.79504e-42
14619	Gjb2	mRNA	-6.63744	0.000183167
14622	Gjb5	mRNA	-3.4872	0.0262191
14623	Gjb6	mRNA	-6.13879	0.00776106
14633	Gli2	mRNA	-2.4204	3.05583e-06
101055806	Gm10378	mRNA	2.27412	0.0223056
100041264	Gm10424	mRNA	2.73623	0.00852983
100039674	Gm10634	lncRNA	2.70584	0.0917277
100169871	Gm10910	lncRNA	-2.91034	0.0712056
382097	Gm1123	mRNA	4.03506	3.42368e-10
626870	Gm11992	mRNA	-3.14222	0.037369
102633420	Gm12223	lncRNA	-3.57439	0.0733601
574404	Gm14685	mRNA	-7.48148	0.000101216
100040981	Gm16429	mRNA	5.97469	0.0115307
100502955	Gm19470	mRNA	3.15614	0.037443
434223	Gm1966	mRNA	4.66955	1.03471e-53
100861708	Gm21154	mRNA	4.59626	0.0042173
100862314	Gm21637	mRNA	-2.11254	0.00219148
102902673	Gm21992	mRNA	3.29559	0.0418891
100039815	Gm2436	mRNA	-5.18721	0.0872524
101056102	Gm29779	mRNA	-2.44477	0.00027603
102632738	Gm30733	mRNA	-2.60519	0.000166931
100041639	Gm3448	mRNA	2.02658	0.000394262
100042267	Gm3757	pseudo	-7.02056	0.000365048
105244006	Gm39701	mRNA	-5.19005	0
105244343	Gm39972	other	-5.45505	8.44746e-224
105244980	Gm40498	mRNA	-11.5697	3.3886e-224
100042856	Gm4070	mRNA	4.27644	9.19228e-44
105245436	Gm40892	mRNA	7.03719	9.47441e-97
105245449	Gm40902	mRNA	11.22	1.70066e-37
105245547	Gm40991	mRNA	-10.1243	7.95624e-24
105245604	Gm41035	mRNA	-5.31223	0.0702458
105245842	Gm41231	lncRNA	-5.74436	0.0230485
105246618	Gm41885	other	-7.51096	0.00515138
105246807	Gm42031	mRNA	-9.74702	1.09778e-09
105247050	Gm42226	mRNA	-7.56248	8.10916e-36
108167571	Gm43263	mRNA	2.68154	0.00418264
108168162	Gm43305	mRNA	-8.63255	2.01621e-80
100043292	Gm4340	mRNA	5.55829	0.0875457
108167809	Gm46223	mRNA	-6.25107	0.00551259
108167858	Gm46257	mRNA	-3.85925	8.28407e-39
108168323	Gm46580	mRNA	-2.48828	0.0122042
108168467	Gm46683	mRNA	-5.40571	0.0520526
108169021	Gm46900	mRNA	4.40177	0.0908599
108169098	Gm46934	mRNA	2.86044	0.00321662
108169101	Gm46935	mRNA	5.09103	0.0981902
101055939	Gm4869	mRNA	5.8764	0.00202749
331493	Gm5127	mRNA	-3.96358	5.34939e-12
622731	Gm6348	mRNA	6.03353	0.00980806
622744	Gm6351	mRNA	5.9748	0.0114783
624421	Gm6502	mRNA	7.81624	1.18573e-05
638262	Gm7233	mRNA	4.33959	0.00830612
330390	Gm765	mRNA	-3.99062	0.00541002
666187	Gm7971	mRNA	5.97469	0.0115307
666209	Gm7982	mRNA	5.9748	0.0114783
666233	Gm7995	mRNA	6.59949	0.00160806
666485	Gm8127	mRNA	5.1982	0.0887776
666744	Gm8267	mRNA	5.47788	0.0438718
667693	Gm8765	mRNA	4.22669	0.00264467
14724	Gp1bb	mRNA	-2.34388	1.00489e-10
14555	Gpd1	mRNA	-2.05466	1.12496e-05
76854	Gper1	mRNA	-3.75895	0.000163769
93695	Gpnmb	mRNA	3.90572	2.09219e-94
100129	Gpr153	mRNA	-2.25512	7.69456e-23
229323	Gpr171	mRNA	-4.81409	0.0371434
213439	Gpr174	mRNA	2.35886	0.00439663
23890	Gpr34	mRNA	-3.49204	3.80477e-10
238377	Gpr68	mRNA	-2.48852	1.1403e-12
319200	Gpr82	mRNA	-2.30685	0.0758568
84111	Gpr87	mRNA	-5.61527	0.00602162
64297	Gprc5b	mRNA	-3.26429	5.9621e-73
70355	Gprc5c	mRNA	-4.40099	1.86707e-58
210198	Gprc6a	mRNA	-4.30167	0.0101637
14783	Grb10	mRNA	-2.58019	1.44473e-05
14802	Gria4	mRNA	-7.32876	0.000105376
14810	Grin1	mRNA	-6.30048	0.000571651
320354	Grin1os	mRNA	-4.41472	2.51683e-17
66790	Grtp1	mRNA	-2.35716	0.000203894
14859	Gsta3	mRNA	-2.39478	3.18575e-06
14860	Gsta4	mRNA	-2.25817	1.71011e-09
14862	Gstm1	mRNA	-2.51311	7.46693e-13
74174	Gtsf1	mRNA	5.29719	0.0628465
239134	Gucy1b2	mRNA	-2.78217	0.00485992
232313	Gxylt2	mRNA	-5.15461	1.6597e-43
16904	Gzmm	mRNA	2.03401	0.000109633
14964	H2-D1	mRNA	2.16517	1.03361e-37
15019	H2-Q8	mRNA	6.38984	0.00321655
667281	H60b	mRNA	4.14999	1.9053e-06
30963	Hacd1	mRNA	2.19901	0.00678581
56185	Hao2	mRNA	-3.37497	0.00696146
12950	Hapln1	mRNA	-3.0914	3.01916e-13
15186	Hdc	mRNA	6.80333	6.12766e-12
29877	Hdgfl3	mRNA	3.13385	7.86495e-37
15245	Hhip	mRNA	-6.6695	1.25194e-15
214305	Hhipl1	mRNA	2.92573	0.00383008
56702	Hist1h1b	mRNA	3.02849	0.0210858
14957	Hist1h1d	mRNA	2.55806	0.00325685
319191	Hist1h2ai	mRNA	-5.08053	0.0972294
319149	Hist1h3d	mRNA	2.30461	0.0744525
15360	Hmgcs2	mRNA	-5.20226	0.0812953
74318	Hopx	mRNA	-4.46995	0.000953238
15426	Hoxc8	mRNA	-3.04718	0.00252115
15439	Hp	mRNA	-2.95806	4.96955e-09
15478	Hs3st3a1	mRNA	2.29643	2.37559e-14
50786	Hs6st2	mRNA	2.4162	0.000990477
15483	Hsd11b1	mRNA	-2.82197	4.45199e-17
78558	Htra3	mRNA	-3.40062	3.31451e-05
15891	Ibsp	mRNA	-5.72177	4.88895e-19
15894	Icam1	mRNA	2.14475	0.000352297
15898	Icam5	mRNA	-2.32056	3.63444e-05
50723	Icosl	mRNA	-2.90883	4.47024e-28
15957	Ifit1	mRNA	2.05469	5.20739e-28
112419	Ifit1bl2	mRNA	2.53507	3.36474e-15
15959	Ifit3	mRNA	2.03106	2.1868e-15
16000	Igf1	mRNA	-4.54631	0.00549697
16002	Igf2	mRNA	-2.9286	3.12677e-05
319765	Igf2bp2	mRNA	4.09774	7.71211e-28
16008	Igfbp2	mRNA	-7.47599	7.48304e-83
16010	Igfbp4	mRNA	2.41524	1.91495e-13
242050	Igsf10	mRNA	-4.40556	3.12629e-28
16170	Il16	mRNA	-2.24582	1.49043e-06
257630	Il17f	mRNA	2.71472	0.0685846
16182	Il18r1	mRNA	-6.07511	0.0100805
17082	Il1rl1	mRNA	-2.28585	0.00819536
77125	Il33	mRNA	-5.22008	3.66129e-28
16331	Inpp5d	mRNA	-2.85697	0.0200228
170835	Inpp5j	mRNA	-3.8804	1.71037e-54
26968	Islr	mRNA	-4.28901	1.38445e-08
319909	Ism1	mRNA	-2.62986	0.0012893
213119	Itga10	mRNA	-2.00116	6.96464e-20
16409	Itgam	mRNA	-3.91087	9.90877e-05
16425	Itih2	mRNA	2.51876	0.000156316
16431	Itm2a	mRNA	-4.37162	2.01828e-117
57340	Jph3	mRNA	5.08995	0.0920235
242553	Kank4	mRNA	-3.84783	9.91071e-06
98741	Kcnb2	mRNA	2.50443	0.0401549
382571	Kcnf1	mRNA	-2.65292	7.00882e-07
16510	Kcnh1	mRNA	-8.31438	2.67151e-07
16511	Kcnh2	mRNA	-3.43557	0.000968489
211480	Kcnj14	mRNA	3.8434	9.2622e-09
16518	Kcnj2	mRNA	3.54574	6.07343e-14
72413	Kcnmb2	mRNA	-5.84331	4.52582e-08
60613	Kcnq4	mRNA	-6.30294	0.00467096
16538	Kcns1	mRNA	-4.3697	0.0833292
227632	Kcnt1	mRNA	-5.04682	0.000744209
333088	Kcp	mRNA	-4.6072	3.17429e-08
233529	Kctd14	mRNA	-2.50298	1.16613e-24
16552	Kif12	mRNA	-2.97813	0.00656262
16565	Kif21b	mRNA	-4.10006	6.94413e-18
67455	Klhl13	mRNA	-5.31578	1.08071e-110
245683	Klhl34	mRNA	-5.36807	4.30579e-18
56538	Klk11	mRNA	-4.5532	3.08914e-06
317653	Klk14	mRNA	-3.41623	0.0431374
16613	Klk1b11	mRNA	-4.6416	0.0499547
74253	Klrg2	mRNA	2.40368	2.35198e-26
76484	Kndc1	mRNA	-4.49011	2.05866e-21
16644	Kng1	mRNA	6.03443	0.0118717
385643	Kng2	mRNA	3.13336	0.000635577
433619	Kprp	mRNA	-5.00294	0.000761913
16665	Krt15	mRNA	-2.99951	1.56488e-05
16668	Krt18	mRNA	-4.31263	1.38422e-50
94179	Krt23	mRNA	-6.64679	1.4157e-11
110308	Krt5	mRNA	-2.55258	3.37154e-09
16687	Krt6a	mRNA	-2.84876	9.47441e-97
16688	Krt6b	mRNA	-3.11974	5.07772e-33
109052	Krt75	mRNA	-3.25544	1.37324e-54
223917	Krt79	mRNA	-3.47027	1.21175e-21
16680	Krt84	mRNA	-3.11381	0.00214209
69664	Krtap1-5	mRNA	-2.04896	1.49043e-06
16774	Lama3	mRNA	-2.10737	6.8044e-51
16792	Laptm5	mRNA	-3.11769	0.0190147
228366	Large2	mRNA	-2.71124	1.65636e-18
77889	Lbh	mRNA	-2.49169	3.18036e-10
16826	Ldb2	mRNA	-6.49457	0.0024912
56072	Lgals12	mRNA	-2.8414	0.00430852
16858	Lgals7	mRNA	-2.84744	1.49133e-51
329252	Lgr6	mRNA	-5.24424	8.36586e-66
218454	Lhfpl2	mRNA	2.49421	1.15406e-37
240633	Lipk	mRNA	-4.06339	4.46597e-41
381236	Lipo3	mRNA	3.74696	0.0563037
109594	Lmo1	mRNA	-2.20716	3.4609e-08
93689	Lmod1	mRNA	-2.81403	1.02306e-12
101056159	LOC101056159	mRNA	3.3536	0.0630579
102640586	LOC102640586	lncRNA	-2.67186	7.03577e-16
105244034	LOC105244034	mRNA	-2.77481	1.84039e-06
105245043	LOC105245043	mRNA	2.5321	0.000909789
108168468	LOC108168468	mRNA	-5.88712	0.0158477
620639	LOC620639	mRNA	-5.30061	0.0642048
74365	Lonrf3	mRNA	2.16054	2.667e-07
16948	Lox	mRNA	-2.12841	1.84085e-31
78134	Lpar4	mRNA	-3.97344	1.94583e-18
16956	Lpl	mRNA	2.22075	3.69801e-11
80749	Lrfn1	mRNA	-2.9269	0.0061377
233067	Lrfn3	mRNA	3.48881	0.0293957
227618	Lrrc26	mRNA	-4.53735	7.00473e-50
211187	Lrtm2	mRNA	2.90115	0.070004
16985	Lsp1	mRNA	-2.68725	2.80524e-09
16995	Ltb4r1	mRNA	-3.28113	1.13715e-08
268977	Ltbp1	mRNA	-2.14337	2.44537e-27
17002	Ltf	mRNA	-4.0985	3.96559e-07
17005	Ltk	mRNA	-2.68795	0.00158663
17022	Lum	mRNA	-2.39674	0.000828187
233271	Luzp2	mRNA	-3.63365	0.0216504
17068	Ly6d	mRNA	-7.1775	1.30675e-25
17071	Ly6f	mRNA	-5.19726	0.0785422
68468	Ly6g6c	mRNA	-3.14199	1.96665e-07
70274	Ly6g6e	mRNA	-2.60067	0.0708669
69032	Lyzl4	mRNA	-7.05259	0.000330854
17153	Mal	mRNA	-3.12947	1.73535e-100
71738	Mamdc2	mRNA	4.27516	0.0129542
234878	Map3k21	mRNA	-3.83442	8.70144e-06
78283	Map7d2	mRNA	-3.93636	0.00142024
332110	Mapk15	mRNA	-3.31414	7.63558e-06
17180	Matn1	mRNA	-2.01668	0.0507071
17182	Matn3	mRNA	-5.40248	3.46037e-08
17207	Mcf2l	mRNA	-3.39109	1.2305e-37
171166	Mcoln3	mRNA	5.47738	0.0409054
230971	Megf6	mRNA	-4.65853	3.09982e-10
74369	Mei1	mRNA	-5.19476	0.0788317
75033	Mei4	mRNA	3.90117	0.0316946
17294	Mest	mRNA	-3.12763	2.85108e-07
403183	Mettl21e	mRNA	-7.13879	0.000227368
50530	Mfap5	mRNA	-7.16642	0.000205984
259172	Mfrp	mRNA	2.55185	0.0074887
76574	Mfsd2a	mRNA	3.14796	1.79419e-05
67749	Mgarp	mRNA	-2.6235	0.00432504
268510	Mgat5b	mRNA	-2.13433	0.00823242
23945	Mgll	mRNA	-4.3329	6.18234e-74
211666	Mgst2	mRNA	-2.56567	4.77727e-06
171531	Mlph	mRNA	-2.83956	0.00404581
17381	Mmp12	mRNA	3.48257	7.51016e-45
17386	Mmp13	mRNA	3.73015	7.26905e-61
58223	Mmp19	mRNA	-2.32381	4.30359e-15
17392	Mmp3	mRNA	2.2831	3.27087e-19
77015	Mpped2	mRNA	2.05871	0.00505905
211577	Mrgprf	mRNA	-3.66949	3.32856e-43
71263	Mro	mRNA	-2.09063	0.00256505
381538	Mroh7	mRNA	-5.66911	0.028585
328783	Mslnl	mRNA	2.42337	0.00250752
15235	Mst1	mRNA	-2.61268	6.70726e-09
19882	Mst1r	mRNA	-2.4827	0.0498857
17750	Mt2	mRNA	-2.31315	1.79872e-25
17063	Muc13	mRNA	2.36923	0.0251293
269328	Muc15	mRNA	-4.43122	4.67091e-134
239611	Muc19	mRNA	-2.19208	0.0336602
224116	Muc20	mRNA	-3.76774	8.41068e-11
17836	Mug1	mRNA	2.82908	2.30614e-19
17869	Myc	mRNA	2.95181	4.02338e-128
104601	Mycbpap	mRNA	-2.19252	0.000490231
18109	Mycn	mRNA	-4.69394	7.67239e-31
107589	Mylk	mRNA	-3.68942	4.72741e-68
244281	Myo16	mRNA	4.52613	5.58528e-07
74376	Myo18b	mRNA	4.52932	0.0578873
17926	Myoc	mRNA	-2.22243	0.0527348
71950	Nanog	mRNA	-2.93149	0.00132988
17960	Nat1	mRNA	-4.27684	0.00157127
235627	Nbeal2	mRNA	-2.02744	9.27291e-34
52589	Ncald	mRNA	-3.72141	6.4684e-10
29811	Ndrg2	mRNA	-3.23551	1.48949e-27
407790	Ndufa4l2	mRNA	-5.52066	3.25485e-22
58998	Nectin3	mRNA	2.41289	9.15345e-37
674895	Nek10	mRNA	-2.3471	0.0433268
23956	Neu2	mRNA	-2.30346	1.02794e-06
18019	Nfatc2	mRNA	-2.47455	5.68541e-08
73181	Nfatc4	mRNA	-2.47399	0.0188506
18025	Nfe2l3	mRNA	-3.45199	7.10341e-39
18030	Nfil3	mRNA	2.4458	1.97304e-38
100042480	Nhsl2	mRNA	-5.5859	0.0345489
72293	Nkd2	mRNA	-2.81456	1.00795e-122
434341	Nlrc5	mRNA	3.28525	2.54219e-35
14767	Nmur1	mRNA	-3.33249	0.00130035
78688	Nol3	mRNA	-3.83778	0.0030282
319211	Nol4	mRNA	3.65157	0.00595205
18125	Nos1	mRNA	-2.03482	2.97645e-05
18131	Notch3	mRNA	-3.91952	3.04619e-64
[truncated: 349 more rows]

## Sheet: S5- GO analysis
Functional Annotattion 911 genes											Biological functions 781 genes											Cellular components 839 genes											Molecular functions 773 genes
[truncated: 177 more rows]

[truncated: 11 more sheets: S6-122 high ranked genes, S7-KEGG pathways, S8-38 KEGG pathways, S9-DEGs and KEGG Networking, S10-45 Hub genes_Pathways, S11-50 STRING hub genes, S12-12 key hub genes, S13-TCGA data, S14-Predicted miRNAs, S15-PyMT genes, S16-Wnt Early Genes]
